# Supplementary material for: The long non-coding RNA Paupar regulates the expression of both local and distal genes
Source: EMBO J. 2014 Feb 1;33(4):296–311. doi: 10.1002/embj.201386225 (PMC3983687; doi:10.1002/embj.201386225)
Supplement: Supplementary file 8 [file embj0033-0296-sd8.xlsx]

## Sheet: Sheet1
	SUPPLEMENTAL TABLE S1 – OLIGONUCLEOTIDES
shRNA EXPRESSION CONSTRUCTS
Pauparsh165FOR	ggcagtaattacaaattaTTCAAGAGAcaatttgtaattactgcccTTTTTC,
Pauparsh165REV	tcgaGAAAAAgggcagtaattacaaattgTCTCTTGAAtaatttgtaattactgcc,
Pauparsh408FOR	aagagcagtcacaatataTTCAAGAGAcatattgtgactgctcttcTTTTTC,
Pauparsh408REV	tcgaGAAAAAgaagagcagtcacaatatgTCTCTTGAAtatattgtgactgctctt,
Pauparsh2539FOR	caacttctaatgaatacaTTCAAGAGAcgtattcattagaagttgcTTTTTC,
Pauparsh2539REV	tcgaGAAAAAgcaacttctaatgaatacgTCTCTTGAAtgtattcattagaagttg,
Pax6sh896FOR	tctgtaccaacgataacaTTCAAGAGAcgttatcgttggtacagacTTTTTC,
Pax6sh896REV	tcgaGAAAAAgtctgtaccaacgataacgTCTCTTGAAtgttatcgttggtacaga
Reporter Constructs
Pax6P0ProFOR	agacgctagcagaaacagaacctgggattg
Pax6P0ProREV	agacagatctgctccggcaggcgctaactt
Pax6P1ProFOR	agacagatctctgctggacgctgactttcg
Pax6P1ProREV	agacaagcttggaggcggcgcggagagtcg
E2F2LUCFor	agacGCTAGCCCCCACCCCCAAGGAAAAGA
E2F2LUCRev	agacCTCGAGCGACAGGAGCTTAGTGGCTT
E2F7LUCInFor	agacGCTAGCACCAGACAGCCCTGCACGAG
E2F7LUCInRev	agacCTCGAGTCTCCACTCCCAGAAACAGA
E2F7LUCDoFor	agacGCTAGCTCCATTATCATCATGGTGGA
E2F7LUCDoRev	agacCTCGAGTATTTTGTGTCTAATCCAGA
cdc6LUC2For	agacGCTAGCAACCTGACTGAAAAAGTGGT
cdc6LUC2Rev	agacCTCGAGCACTCAACGGAGGGGGCTTC
cdkn2cLUCFor	agacGCTAGCTATGTGGTACTCAATTTGAA
cdkn2cLUCRev	agacCTCGAGAACAGTGTCCACTAATCTGG
KDM7aUP1LUCFor	agacGCTAGCGCTCAATAGAATCCTGCCCC
KDM7aUP1LUCRev	agacCTCGAGCCTGTATCCGGGAAAAGGGG
KDM7aUP2LUCFor	agacGCTAGCCTCGGGTGAGCAGGCCTGCA
KDM7aUP2LUCRev	agacCTCGAGTATAGGGCGGTTTGGGTGTA
Sox1LUCFor	agaccccgggAGGGACACATAGTAACACTT
Sox1LUCRev	agaccccgggGACCTGGTGTACTTGTGGCC
Sox2UPLUCFor	agacgctagcCGTAACATGTGGTAGAAATA
Sox2UPLUCRev	agacagatctAGAAACTTCAACGGTACTAT
Hes1LUCFor	agacgctagcCAAGGCCACACCAATTCCAA
Hes1LUCRev	agaccccgggGGTTGGTTTGCCGCCAGTGT
HoxA1LUCFor	agaccccgggACAGAACAGTGAGAGCAGGG
HoxA1LUCRev	agaccccgggCCAAACCCAGCTATTTTGTG
Expression Vectors
Pax6CDSFOR	agacctcgagagctccagcatgcagaacag
Pax6CDSREV	agacggatccttactgtaatcgaggccagtac
PauparflFOR	agacactagtccgtctgcattatttatgcg
PauparflREV	agacgaattcaagcggtaatttatatttattg
Gal4DBDFOR	agacgcggccgcatgaagctactgtcttctatc
Gal4DBDREV	agacactagtcgatacagtcaactgtctttg
RACE
Mouse Paupar
5’ RACE:
PauparRevGSP2	tgacaaaggcttgcagctgcctccaa
PauparNestRev	tgcccttcatgtggtccggtgccttga
3’ RACE:
PauparForGSP2	cattgggaaagcagaggtaggcctgtga
PauparNestFor	cccgggctgtatttattgatttctc
Human Paupar
5’ RACE:
hsPauparREVGSP	gggtcatgtgcgccccagtcactca
hsPauparREVNested	tcccctcgcttctccggttcgagtt
3’ RACE:
hsPauparFORGSP	cccagcggcctgacaccttttctt
hsPauparFORNested	ccccatcccacaacagtccccagagt
CHART
PauparCHART254	ggcttaagtccacccctggattcg-HEG-BIOTIN-TEG
PauparCHART428	gcctggaactagatcaaggcagag-HEG-BIOTIN-TEG
PauparCHART2041	ctctcagaaactgcgatacaaaag-HEG-BIOTIN-TEG
PauparCHART2067	gaggcctagtcaaaatatctccac-HEG-BIOTIN-TEG
LacZ non-targeting CHART	catgattacggattcactggccgtc-HEG-BIOTIN-TEG
ChIP/CHART Binding Sites qPCR
E2F2BSFor	aggtcccgactctgactctc
E2F2BSRev	cagtaggcgaaactgaggca
MitFBSF	ctggatcctgaagcctcaca
MitfBSR	tgctgcgcacccacataaat
Mab21l2BS1F	aagcacacactccaccacaa
Mab21l2BS1R	atctcaggaggccaacatgc
Bcl2BSF	ggacctgcagagatggcttt
Bcl2BSR	gatcgggattcctccagcag
Igfbp5BSF	aagcacatgtcttggggagg
Igfbp5BSR	ggccactccatgtcactcaa
Mst1BSF	agctgcaatgagacagcact
Mst1BSR	cccatcccggaaatggtgaa
Tgfb3BSF	tcgtcagcatgtgggagaac
Tgfb3BSR	gcagtttccaacagcaaggg
Hes1DoBSFor	ccatccccaccacccttaac
Hes1DoBSRev	ctgtagtcctccaggcctct
Gas6BSF	aggaacctgtgagtggaggt
Gas6BSR	ggttggaccaccacagtgaa
Sox2UPBSFor	ttgctgactgagagccactg
Sox2UPBSRev	aggcggtggcaattggaata
Sox2DownBSFor	ccattagcaaccccttccgt
Sox2DownBSRev	cttgatagcgcggtgaaagc
Sox1UPBSFor	tacctgtggcagttgctgag
Sox1UPBSRev	ggcacagcttcacaacacag
Ctnnb1BSFor	ccacttctctcaagcgtggt
Ctnnb1BSRev	taggacctgactcctctgcc
Pax6OS1BSFor	cataccatgagggcggagac
Pax6OS1BSRev	ggaaaggaagtgaggacgca
Control1BSF	gaatgtctcctccacagggc
Control1BSR	gaaaggctgcagatgcatgg
Control2BSF	acaatgtgggaatggggacc
Control2BSR	aatgtgggatgcttaggggc
qPCR Primers
PauparRTFOR	accatcacccctgcaatagttc
PauparRTREV	agcagcctttgagccatctc
Pax6RTFOR	caccgccctcaccaacac
Pax6RTREV	tgcataggcaggttgtttgc
GAPDHRTFOR	tgtgtccgtcgtggatctga
GAPDHRTREV	cctgcttcaccaccttcttga
Idh1RTFOR	agaaaatgtggaagagccctaacg
Idh1RTREV	tgccagctcgatctaccacaaaat
TBPFOR	tcagttctggaaaaatggtgtg
TBPREV	tgctgctagtctggattgttct
Pax6OS1RTFOR	gctgagatctgtggctgaaagg
Pax6OS1RTREV	agtccccaggcttgtctaagg
Malat1FOR	cgtttgaaggcatgagttg
Malat1REV	tgcctcccaagtgctaggat
Tubb3FOR	gcgcatcagcgtatactacaa
Tubb3REV	ttccaagtccaccagaatgg
