# Supplementary material for: The long non-coding RNA Paupar regulates the expression of both local and distal genes
Source: EMBO J. 2014 Feb 1;33(4):296–311. doi: 10.1002/embj.201386225 (PMC3983687; doi:10.1002/embj.201386225)
Supplement: Supplementary file 9 [file embj0033-0296-sd9.xlsx]

## Sheet: paupar knockdown
Supplemental table 2A: Expression changes in N2A cells upon transient paupar knockdown (5% FDR)
probe ID	Ensembl	Symbol	Name	log2 fold change	average expression (log2)	adjusted p value (BH)
10483324	ENSMUSG00000075316	Scn9a	sodium channel, voltage-gated, type IX, alpha	-1.45472	9.24649	7.20896e-09
10375956	ENSMUSG00000036264	Fstl4	follistatin-like 4	-1.38809	9.61534	2.31487e-08
10544148	ENSMUSG00000042599	Jhdm1d	jumonji C domain-containing histone demethylase 1 homolog D (S. cerevisiae)	-1.22935	10.8764	9.78816e-07
10544150	ENSMUSG00000042599	Jhdm1d	jumonji C domain-containing histone demethylase 1 homolog D (S. cerevisiae)	-1.2642	10.3435	9.78816e-07
10504730	ENSMUSG00000028333	Anp32b	acidic (leucine-rich) nuclear phosphoprotein 32 family, member B	1.12196	11.0164	9.78816e-07
10599174	ENSMUSG00000017057	Il13ra1	interleukin 13 receptor, alpha 1	-1.20135	9.15668	1.27964e-06
10474064	ENSMUSG00000068735	Trp53i11	transformation related protein 53 inducible protein 11	-1.31119	12.4232	1.49011e-06
10470412	ENSMUSG00000000889	Dbh	dopamine beta hydroxylase	-1.08938	9.8469	1.49011e-06
10493555	ENSMUSG00000000794	Kcnn3	potassium intermediate/small conductance calcium-activated channel, subfamily N, member 3	-1.153	9.8218	3.90953e-06
10603533	ENSMUSG00000079701	Ssxb3	synovial sarcoma, X member B, breakpoint 3	-1.06019	6.28458	1.23987e-05
10440513	ENSMUSG00000041134	Cyyr1	cysteine and tyrosine-rich protein 1	-0.995924	9.49682	1.32464e-05
10381934	ENSMUSG00000053580	Tanc2	tetratricopeptide repeat, ankyrin repeat and coiled-coil containing 2	-0.982669	10.1785	1.4946e-05
10483326	ENSMUSG00000075316	Scn9a	sodium channel, voltage-gated, type IX, alpha	-1.00312	10.1686	1.4946e-05
10577315	ENSMUSG00000031465	Angpt2	angiopoietin 2	-1.13145	8.82493	1.55386e-05
10484488	ENSMUSG00000027071	P2rx3	purinergic receptor P2X, ligand-gated ion channel, 3	-1.04427	10.8513	1.55386e-05
10394978	ENSMUSG00000020649	Rrm2	ribonucleotide reductase M2	1.055	11.2728	1.69332e-05
10344973	ENSMUSG00000025777	Gdap1	ganglioside-induced differentiation-associated-protein 1	-1.03728	9.21008	1.69332e-05
10453231	ENSMUSG00000054640	Slc8a1	solute carrier family 8 (sodium/calcium exchanger), member 1	-1.03683	6.68732	1.69332e-05
10595033	ENSMUSG00000032181	Scg3	secretogranin III	-0.971793	11.7977	1.69332e-05
10397606	ENSMUSG00000020963	Tshr	thyroid stimulating hormone receptor	-1.00206	7.85809	1.69332e-05
10401673	ENSMUSG00000021253	Tgfb3	transforming growth factor, beta 3	-0.939164	8.81302	1.69332e-05
10360120	ENSMUSG00000062963	Ufc1	ubiquitin-fold modifier conjugating enzyme 1	-0.976894	9.75071	1.69332e-05
10586591	ENSMUSG00000032373	Car12	carbonic anyhydrase 12	-0.994883	10.2997	1.69332e-05
10487937	ENSMUSG00000050558	Prokr2	prokineticin receptor 2	-1.03205	8.23902	1.95499e-05
10483679	ENSMUSG00000041762	Gpr155	G protein-coupled receptor 155	-0.928146	9.20989	2.03208e-05
10366457	ENSMUSG00000020151	Ptprr	protein tyrosine phosphatase, receptor type, R	-0.929454	9.02274	2.21499e-05
10381939	ENSMUSG00000053580	Tanc2	tetratricopeptide repeat, ankyrin repeat and coiled-coil containing 2	-0.923706	9.50829	2.61376e-05
10593449	ENSMUSG00000060594	Layn	layilin	-0.983646	9.17323	2.61654e-05
10381962	ENSMUSG00000020681	Ace	angiotensin I converting enzyme (peptidyl-dipeptidase A) 1	-1.11126	9.67696	2.62442e-05
10447551	ENSMUSG00000004945	Tmem242	transmembrane protein 242	-0.957608	9.19016	2.62442e-05
10345482	ENSMUSG00000037408	Cnnm4	cyclin M4	-0.900306	8.86015	3.01334e-05
10439762	c("ENSMUSG00000048087", "ENSMUSG00000027597")	Ahcy	S-adenosylhomocysteine hydrolase	-0.911864	10.7033	3.36472e-05
10372121	ENSMUSG00000036676	Tmtc3	transmembrane and tetratricopeptide repeat containing 3	-0.881475	10.5889	4.34417e-05
10404053	c("ENSMUSG00000058385", "ENSMUSG00000047246", "ENSMUSG00000018102")	Hist1h2bc	histone cluster 1, H2bc	-1.20822	10.0891	4.45046e-05
10344713	c("ENSMUSG00000048087", "ENSMUSG00000027597")	Ahcy	S-adenosylhomocysteine hydrolase	-0.886392	11.3239	4.45046e-05
10399087	ENSMUSG00000042029	Ncapg2	non-SMC condensin II complex, subunit G2	0.912478	9.95208	4.93073e-05
10564451	ENSMUSG00000030557	Mef2a	myocyte enhancer factor 2A	-0.884468	11.5727	4.93073e-05
10522335	NA	Atp10d	ATPase, class V, type 10D	-0.940253	10.9392	4.97311e-05
10606513	ENSMUSG00000025531	Chm	choroidermia	-0.910664	9.5201	5.04749e-05
10524909	ENSMUSG00000029361	Nos1	nitric oxide synthase 1, neuronal	-0.869374	8.56686	5.04749e-05
10488816	c("ENSMUSG00000048087", "ENSMUSG00000027597")	Ahcy	S-adenosylhomocysteine hydrolase	-0.878833	10.591	5.16334e-05
10420846	ENSMUSG00000007989	Fzd3	frizzled homolog 3 (Drosophila)	-0.897052	8.97447	5.16334e-05
10434806	ENSMUSG00000033306	Lpp	LIM domain containing preferred translocation partner in lipoma	-0.892281	9.17533	5.16334e-05
10481092	ENSMUSG00000026922	Agpat2	1-acylglycerol-3-phosphate O-acyltransferase 2 (lysophosphatidic acid acyltransferase, beta)	-0.90288	9.55817	5.16334e-05
10464370	ENSMUSG00000025094	Slc18a2	solute carrier family 18 (vesicular monoamine), member 2	-0.886784	12.0096	5.16334e-05
10508115	ENSMUSG00000042608	Stk40	serine/threonine kinase 40	-0.866933	10.616	5.29401e-05
10564233	NA	Mir344	microRNA 344	-0.934617	7.76707	5.69635e-05
10601878	ENSMUSG00000049536	Tceal1	transcription elongation factor A (SII)-like 1	-1.02009	7.70246	5.69635e-05
10368101	ENSMUSG00000019852	D10Bwg1379e	DNA segment, Chr 10, Brigham & Women's Genetics 1379 expressed	-0.87572	10.5471	5.69635e-05
10487987	ENSMUSG00000043110	Lrrn4	leucine rich repeat neuronal 4	-0.908706	9.27189	6.9e-05
10564235	NA	Mir344	microRNA 344	-0.933731	7.81089	7.00133e-05
10393532	ENSMUSG00000033987	Dnahc17	dynein, axonemal, heavy chain 17	-0.86208	7.56138	7.70433e-05
10480121	ENSMUSG00000026767	Fam188a	family with sequence similarity 188, member A	-0.851521	9.427	7.70433e-05
10410092	ENSMUSG00000044934	Zfp367	zinc finger protein 367	0.869472	9.90613	7.70433e-05
10558227	ENSMUSG00000030861	Acadsb	acyl-Coenzyme A dehydrogenase, short/branched chain	-0.936122	8.50964	7.94418e-05
10509168	ENSMUSG00000018983	E2f2	E2F transcription factor 2	0.891667	9.71375	7.94418e-05
10475800	ENSMUSG00000058620	Adra2b	adrenergic receptor, alpha 2b	-0.971672	8.11165	7.94418e-05
10467102	ENSMUSG00000071573	Rnls	renalase, FAD-dependent amine oxidase	-0.877153	8.13058	8.06024e-05
10546421	ENSMUSG00000030020	Prickle2	prickle homolog 2 (Drosophila)	-0.900455	8.75487	8.06024e-05
10406736	ENSMUSG00000021675	F2rl2	coagulation factor II (thrombin) receptor-like 2	-0.862407	11.2041	8.18536e-05
10544885	ENSMUSG00000038074	Fkbp14	FK506 binding protein 14	-0.943586	8.09725	8.47191e-05
10355500	ENSMUSG00000026185	Igfbp5	insulin-like growth factor binding protein 5	-0.824616	9.79689	8.63658e-05
10381072	ENSMUSG00000017499	Cdc6	cell division cycle 6	0.872762	8.64553	8.71164e-05
10357858	ENSMUSG00000010311	Optc	opticin	-0.852917	8.80248	9.09468e-05
10532630	ENSMUSG00000042249	Adrbk2	adrenergic receptor kinase, beta 2	-0.849093	9.5154	0.000103421
10514240	ENSMUSG00000037996	Slc24a2	solute carrier family 24 (sodium/potassium/calcium exchanger), member 2	-0.830089	8.97519	0.000113829
10422628	ENSMUSG00000049148	Plcxd3	phosphatidylinositol-specific phospholipase C, X domain containing 3	-0.848694	10.4122	0.000113829
10430825	ENSMUSG00000068101	Cenpm	centromere protein M	0.933311	10.4262	0.000114032
10511881	ENSMUSG00000040520	Manea	mannosidase, endo-alpha	-0.855482	9.41658	0.000143459
10464251	ENSMUSG00000054843	Atrnl1	attractin like 1	-0.841919	10.5538	0.000147574
10391461	ENSMUSG00000017146	Brca1	breast cancer 1	0.907867	9.74459	0.000147574
10503835	ENSMUSG00000028278	Rragd	Ras-related GTP binding D	-0.816583	9.99249	0.000147574
10397763	ENSMUSG00000021185	9030617O03Rik	RIKEN cDNA 9030617O03 gene	-0.81391	8.09568	0.00014794
10559796	ENSMUSG00000002265	Peg3	paternally expressed 3	-0.842436	11.7034	0.00015832
10599187	ENSMUSG00000036699	Zcchc12	zinc finger, CCHC domain containing 12	-0.818652	9.93876	0.000177083
10565786	ENSMUSG00000052396	Mogat2	monoacylglycerol O-acyltransferase 2	-0.975742	9.63985	0.000177083
10547869	ENSMUSG00000023191	Leprel2	leprecan-like 2	-0.827947	9.49391	0.000178727
10443808	ENSMUSG00000024038	Ndufv3	NADH dehydrogenase (ubiquinone) flavoprotein 3	-0.813341	9.78441	0.000191036
10577164	ENSMUSG00000031451	Gas6	growth arrest specific 6	-0.995583	8.52473	0.000195339
10475199	ENSMUSG00000027287	Snap23	synaptosomal-associated protein 23	-0.805141	10.2414	0.000215511
10385271	ENSMUSG00000020326	Ccng1	cyclin G1	-0.810351	10.7173	0.00023481
10467784	ENSMUSG00000060224	Pyroxd2	pyridine nucleotide-disulphide oxidoreductase domain 2	-0.907025	8.55766	0.000243683
10601846	c("ENSMUSG00000048040", "ENSMUSG00000048355")	Arxes2	adipocyte-related X-chromosome expressed sequence 2	-0.822241	7.40504	0.000260967
10407211	ENSMUSG00000021759	Ppap2a	phosphatidic acid phosphatase type 2A	-0.762075	11.2471	0.000290531
10350684	ENSMUSG00000008475	Arpc5	actin related protein 2/3 complex, subunit 5	-0.779083	11.3027	0.000323112
10379989	ENSMUSG00000020492	Ska2	spindle and kinetochore associated complex subunit 2	0.772639	10.9614	0.000328825
10485580	ENSMUSG00000027176	Cstf3	cleavage stimulation factor, 3' pre-RNA, subunit 3	-0.876583	6.50458	0.000328825
10497646	ENSMUSG00000037652	Phc3	polyhomeotic-like 3 (Drosophila)	-0.800699	7.90361	0.00034248
10582958	ENSMUSG00000041624	Gucy1a2	guanylate cyclase 1, soluble, alpha 2	-0.761958	8.80043	0.00034248
10549420	ENSMUSG00000030306	Tmtc1	transmembrane and tetratricopeptide repeat containing 1	-0.77237	10.8553	0.00036395
10449712	ENSMUSG00000024039	Cbs	cystathionine beta-synthase	-0.768573	9.26809	0.000383242
10361375	ENSMUSG00000019773	Fbxo5	F-box protein 5	0.793453	10.9122	0.000383242
10467041	ENSMUSG00000024887	Asah2	N-acylsphingosine amidohydrolase 2	-0.984672	8.70826	0.000383242
10390507	ENSMUSG00000070336	Fbxo47	F-box protein 47	-0.751561	7.61236	0.000383242
10588357	ENSMUSG00000090150	Acad11	acyl-Coenzyme A dehydrogenase family, member 11	-0.770451	8.51833	0.000385102
10442069	ENSMUSG00000047786	Lix1	limb expression 1 homolog (chicken)	-1.00586	8.64577	0.000386455
10603051	ENSMUSG00000031367	Ap1s2	adaptor-related protein complex 1, sigma 2 subunit	-0.830738	9.10263	0.000391225
10412559	ENSMUSG00000004642	Slbp	stem-loop binding protein	0.773204	10.0202	0.000403252
10594289	ENSMUSG00000032252	Glce	glucuronyl C5-epimerase	-0.748153	10.5082	0.000414553
10365792	ENSMUSG00000036168	Ccdc38	coiled-coil domain containing 38	-0.76311	7.95062	0.00041811
10537184	ENSMUSG00000029761	Cald1	caldesmon 1	-0.784325	10.5807	0.000426784
10472372	ENSMUSG00000075318	Scn2a1	sodium channel, voltage-gated, type II, alpha 1	-0.826684	8.79121	0.000426784
10347254	ENSMUSG00000039354	Smarcal1	SWI/SNF related matrix associated, actin dependent regulator of chromatin, subfamily a-like 1	-0.750236	9.82444	0.000429262
10469622	ENSMUSG00000045967	Gpr158	G protein-coupled receptor 158	-0.825485	6.87385	0.000446216
10435832	ENSMUSG00000068284	Gm608	predicted gene 608	-0.736684	8.68105	0.000446216
10472916	ENSMUSG00000055612	Cdca7	cell division cycle associated 7	0.818653	9.83536	0.000446216
10419578	ENSMUSG00000004558	Ndrg2	N-myc downstream regulated gene 2	-0.897229	10.0705	0.000455691
10561128	ENSMUSG00000040703	Cyp2s1	cytochrome P450, family 2, subfamily s, polypeptide 1	-0.768877	8.01306	0.000507646
10563753	ENSMUSG00000074109	Mrgprx2	MAS-related GPR, member X2	-0.83014	7.80178	0.00052812
10567010	ENSMUSG00000030772	Dkk3	dickkopf homolog 3 (Xenopus laevis)	-0.783257	11.1813	0.000546522
10478355	ENSMUSG00000017861	Mybl2	myeloblastosis oncogene-like 2	0.830428	9.92591	0.000546522
10547858	ENSMUSG00000023439	Gnb3	guanine nucleotide binding protein (G protein), beta 3	-0.837628	9.50388	0.000553594
10357875	ENSMUSG00000020423	Btg2	B cell translocation gene 2, anti-proliferative	-0.793967	8.34961	0.000575789
10423836	ENSMUSG00000054196	Cthrc1	collagen triple helix repeat containing 1	-0.714815	11.2193	0.000622331
10375951	ENSMUSG00000036275	9530068E07Rik	RIKEN cDNA 9530068E07 gene	-0.714238	11.48	0.000627222
10366277	ENSMUSG00000020185	E2f7	E2F transcription factor 7	0.750295	10.7894	0.000627222
10606445	ENSMUSG00000025665	Rps6ka6	ribosomal protein S6 kinase polypeptide 6	-0.737596	9.96961	0.000627222
10497214	ENSMUSG00000027506	Tpd52	tumor protein D52	-0.803906	9.00289	0.000641537
10349319	ENSMUSG00000026387	Sctr	secretin receptor	-0.831644	10.4784	0.000651546
10462912	ENSMUSG00000067242	Lgi1	leucine-rich repeat LGI family, member 1	-0.77099	10.9668	0.000667202
10507273	ENSMUSG00000028698	Pik3r3	phosphatidylinositol 3 kinase, regulatory subunit, polypeptide 3 (p55)	-0.742846	9.79089	0.000697305
10492136	ENSMUSG00000027797	Dclk1	doublecortin-like kinase 1	-0.850878	9.69621	0.000697305
10422980	ENSMUSG00000039704	Lmbrd2	LMBR1 domain containing 2	-0.732732	11.1611	0.000697305
10400155	ENSMUSG00000021047	Nova1	neuro-oncological ventral antigen 1	-0.754509	9.22555	0.000698622
10435271	ENSMUSG00000075254	Heg1	HEG homolog 1 (zebrafish)	-0.714316	7.77654	0.00072571
10475362	ENSMUSG00000027242	Wdr76	WD repeat domain 76	0.725002	9.65869	0.000743353
10503264	ENSMUSG00000028212	Ccne2	cyclin E2	0.806989	10.4704	0.000743353
10420877	ENSMUSG00000022034	Esco2	establishment of cohesion 1 homolog 2 (S. cerevisiae)	0.742326	10.2542	0.000748678
10409767	ENSMUSG00000021556	Golm1	golgi membrane protein 1	-0.720504	8.97028	0.00076801
10578690	ENSMUSG00000039396	Neil3	nei like 3 (E. coli)	0.701459	10.392	0.000804164
10419216	ENSMUSG00000037722	Gnpnat1	glucosamine-phosphate N-acetyltransferase 1	-0.708812	9.74804	0.000830083
10435791	NA	Mir568	microRNA 568	-0.825398	7.29424	0.000851426
10529299	ENSMUSG00000004642	Slbp	stem-loop binding protein	0.731715	10.3663	0.000851426
10531653	ENSMUSG00000050640	Tmem150c	transmembrane protein 150C	-0.713058	10.9886	0.000851426
10357833	ENSMUSG00000026463	Atp2b4	ATPase, Ca++ transporting, plasma membrane 4	-0.783671	9.70346	0.000857058
10566966	ENSMUSG00000005610	Eif4g2	eukaryotic translation initiation factor 4, gamma 2	-0.704635	12.4377	0.000857058
10504891	ENSMUSG00000028347	Tmeff1	transmembrane protein with EGF-like and two follistatin-like domains 1	-0.701786	10.7845	0.000857058
10353420	ENSMUSG00000041859	Mcm3	minichromosome maintenance deficient 3 (S. cerevisiae)	0.795777	10.8359	0.000857058
10463462	ENSMUSG00000025212	Sfxn3	sideroflexin 3	-0.740565	9.52429	0.000857058
10600180	ENSMUSG00000031376	Atp2b3	ATPase, Ca++ transporting, plasma membrane 3	-0.700762	8.93538	0.000864526
10584024	ENSMUSG00000062257	Opcml	opioid binding protein/cell adhesion molecule-like	-0.842822	9.13189	0.00089682
10606195	ENSMUSG00000056537	Rlim	ring finger protein, LIM domain interacting	-0.70255	9.14028	0.000898747
10502890	ENSMUSG00000052544	St6galnac3	ST6 (alpha-N-acetyl-neuraminyl-2,3-beta-galactosyl-1,3)-N-acetylgalactosaminide alpha-2,6-sialyltransferase 3	-0.760477	8.86625	0.000918654
10603814	ENSMUSG00000037341	Slc9a7	solute carrier family 9 (sodium/hydrogen exchanger), member 7	-0.773421	8.87337	0.000940096
10410931	ENSMUSG00000021614	Vcan	versican	-0.701549	9.99507	0.000940096
10556005	ENSMUSG00000030890	Ilk	integrin linked kinase	-0.707582	11.3566	0.000940096
10539111	ENSMUSG00000055912	Tmem150a	transmembrane protein 150A	-0.718774	8.83281	0.000947186
10436945	ENSMUSG00000089774	Slc5a3	solute carrier family 5 (inositol transporters), member 3	-0.88849	9.58796	0.000951447
10350046	ENSMUSG00000042207	Kdm5b	lysine (K)-specific demethylase 5B	-0.725503	9.90636	0.000986197
10601328	ENSMUSG00000073016	Uprt	uracil phosphoribosyltransferase (FUR1) homolog (S. cerevisiae)	-0.790102	10.7152	0.00100712
10603538	ENSMUSG00000079705	Ssxb1	synovial sarcoma, X member B, breakpoint 1	-0.866734	6.84766	0.00101055
10491056	ENSMUSG00000027630	Tbl1xr1	transducin (beta)-like 1X-linked receptor 1	-0.707212	8.85258	0.00102051
10363786	ENSMUSG00000069601	Ank3	ankyrin 3, epithelial	-0.71111	10.2327	0.00104193
10508759	ENSMUSG00000028884	Rpa2	replication protein A2	0.742657	10.3185	0.00109898
10406733	ENSMUSG00000041995	Zbed3	zinc finger, BED domain containing 3	0.707291	10.9944	0.00116837
10455826	ENSMUSG00000024593	Megf10	multiple EGF-like-domains 10	-0.694957	8.2892	0.00118576
10376074	ENSMUSG00000018906	P4ha2	procollagen-proline, 2-oxoglutarate 4-dioxygenase (proline 4-hydroxylase), alpha II polypeptide	-0.690224	10.3586	0.00118576
10537787	ENSMUSG00000056203	Tas2r135	taste receptor, type 2, member 135	-0.739675	6.75014	0.00119404
10384811	ENSMUSG00000020462	Ccdc104	coiled-coil domain containing 104	-0.690068	9.05823	0.00120548
10460400	ENSMUSG00000024892	Pcx	pyruvate carboxylase	-0.714165	10.8423	0.00120978
10480275	ENSMUSG00000053702	Nebl	nebulette	-0.793293	8.31181	0.00124258
10418053	ENSMUSG00000063142	Kcnma1	potassium large conductance calcium-activated channel, subfamily M, alpha member 1	-0.688692	8.36916	0.00129175
10598198	ENSMUSG00000056050	Mia3	melanoma inhibitory activity 3	-0.675619	11.3915	0.00132472
10491820	ENSMUSG00000037818	3110057O12Rik	RIKEN cDNA 3110057O12 gene	-0.749115	8.67608	0.00132472
10589087	ENSMUSG00000032601	Prkar2a	protein kinase, cAMP dependent regulatory, type II alpha	0.690063	10.939	0.00132928
10376998	ENSMUSG00000048070	Pirt	phosphoinositide-interacting regulator of transient receptor potential channels	-0.734222	8.53978	0.00132928
10586448	ENSMUSG00000040204	2810417H13Rik	RIKEN cDNA 2810417H13 gene	0.752896	11.2007	0.00132928
10511180	ENSMUSG00000029070	Mxra8	matrix-remodelling associated 8	-0.912931	9.95034	0.00132928
10461930	ENSMUSG00000047044	D030056L22Rik	RIKEN cDNA D030056L22 gene	0.713242	8.82825	0.00132928
10409602	ENSMUSG00000021541	Trpc7	transient receptor potential cation channel, subfamily C, member 7	-0.691548	9.62848	0.00132928
10422013	ENSMUSG00000072294	Klf12	Kruppel-like factor 12	-0.693924	8.22573	0.00132928
10506680	ENSMUSG00000028614	Tmem48	transmembrane protein 48	0.750011	10.0541	0.00139631
10379153	ENSMUSG00000017390	Aldoc	aldolase C, fructose-bisphosphate	-0.962932	10.3811	0.00139968
10582180	ENSMUSG00000042269	Fam92b	family with sequence similarity 92, member B	-0.742219	6.92984	0.00156517
10480090	ENSMUSG00000026768	Itga8	integrin alpha 8	-0.70249	7.71456	0.0015794
10399854	ENSMUSG00000020651	Slc26a4	solute carrier family 26, member 4	-0.675796	8.73147	0.0015794
10479979	ENSMUSG00000032449	Slc25a36	solute carrier family 25, member 36	-0.664022	10.4477	0.00159884
10403273	ENSMUSG00000033781	Asb13	ankyrin repeat and SOCS box-containing 13	-0.690814	10.0797	0.00160011
10517609	ENSMUSG00000028755	Cda	cytidine deaminase	-0.794733	9.3303	0.00162219
10529824	ENSMUSG00000029086	Prom1	prominin 1	-0.692198	7.24911	0.00162219
10443786	ENSMUSG00000041119	Pde9a	phosphodiesterase 9A	-0.755464	8.1766	0.00162219
10542740	ENSMUSG00000030255	Sspn	sarcospan	-0.717225	8.26359	0.00162219
10396421	ENSMUSG00000021109	Hif1a	hypoxia inducible factor 1, alpha subunit	-0.65894	11.87	0.00162219
10375002	ENSMUSG00000020300	Cpeb4	cytoplasmic polyadenylation element binding protein 4	-0.684508	10.6276	0.00162219
10420426	ENSMUSG00000021965	Ska3	spindle and kinetochore associated complex subunit 3	0.671893	10.3217	0.00165412
10538247	ENSMUSG00000029819	Npy	neuropeptide Y	-0.667239	9.35323	0.00169395
10496854	ENSMUSG00000036745	Ttll7	tubulin tyrosine ligase-like family, member 7	-0.668031	8.84339	0.00173071
10569370	ENSMUSG00000000214	Th	tyrosine hydroxylase	-0.681014	9.02866	0.00173071
10376929	ENSMUSG00000014177	Fam18b	family with sequence similarity 18, member B	-0.658606	9.44717	0.00176961
10541877	ENSMUSG00000030337	Vamp1	vesicle-associated membrane protein 1	-0.685475	8.42407	0.00182583
10461878	ENSMUSG00000039126	Prune2	prune homolog 2 (Drosophila)	-0.682448	11.9032	0.00183619
10571657	ENSMUSG00000018796	Acsl1	acyl-CoA synthetase long-chain family member 1	-0.653057	11.8413	0.00184286
10349932	ENSMUSG00000070644	Etnk2	ethanolamine kinase 2	-0.701191	6.98499	0.00188598
10528527	ENSMUSG00000028995	Fam126a	family with sequence similarity 126, member A	-0.645494	9.20196	0.00193887
10548086	ENSMUSG00000030346	Rad51ap1	RAD51 associated protein 1	0.714275	9.22674	0.00195318
10352048	ENSMUSG00000039748	Exo1	exonuclease 1	0.792686	10.2315	0.00195318
10569786	ENSMUSG00000004565	Pnpla6	patatin-like phospholipase domain containing 6	-0.709874	10.1868	0.00195318
10498802	ENSMUSG00000062232	Rapgef2	Rap guanine nucleotide exchange factor (GEF) 2	-0.645774	11.1774	0.00195318
10547807	ENSMUSG00000004267	Eno2	enolase 2, gamma neuronal	-0.769322	10.5628	0.00197203
10347073	ENSMUSG00000055567	Unc80	unc-80 homolog (C. elegans)	-0.678588	9.19132	0.00208793
10584901	ENSMUSG00000032087	Dscaml1	Down syndrome cell adhesion molecule like 1	-0.64504	9.27409	0.00211427
10501208	ENSMUSG00000068762	Gstm6	glutathione S-transferase, mu 6	-0.784812	7.74965	0.00215761
10586184	ENSMUSG00000032397	Tipin	timeless interacting protein	0.671232	10.2605	0.00216277
10360684	ENSMUSG00000038776	Ephx1	epoxide hydrolase 1, microsomal	-0.714494	10.9562	0.00217064
10559385	ENSMUSG00000031070	Mrgprf	MAS-related GPR, member F	-0.653077	7.92997	0.00219503
10410099	ENSMUSG00000033102	Cdc14b	CDC14 cell division cycle 14B	-0.658113	8.20394	0.00225306
10411622	ENSMUSG00000078942	Naip6	NLR family, apoptosis inhibitory protein 6	-0.679029	8.8433	0.00229561
10487040	ENSMUSG00000027204	Fbn1	fibrillin 1	-0.712721	9.30134	0.00229561
10590821	ENSMUSG00000053070	9230110C19Rik	RIKEN cDNA 9230110C19 gene	-0.637868	7.85326	0.00231683
10363575	ENSMUSG00000036875	Dna2	DNA replication helicase 2 homolog (yeast)	0.707284	10.662	0.00239037
10470392	ENSMUSG00000036040	Adamtsl2	ADAMTS-like 2	-0.657773	8.01954	0.00247189
10409265	ENSMUSG00000021460	Auh	AU RNA binding protein/enoyl-coenzyme A hydratase	0.630271	10.0042	0.00248437
10404250	ENSMUSG00000035910	Dcdc2a	doublecortin domain containing 2a	-0.654202	7.73966	0.00254073
10527965	ENSMUSG00000046798	Cldn12	claudin 12	0.641291	9.80754	0.00256635
10591127	ENSMUSG00000074505	Fat3	FAT tumor suppressor homolog 3 (Drosophila)	-0.685025	5.54495	0.00257294
10416037	ENSMUSG00000022033	Pbk	PDZ binding kinase	0.701804	10.0394	0.00257294
10355214	ENSMUSG00000025950	Idh1	isocitrate dehydrogenase 1 (NADP+), soluble	-0.642687	11.3726	0.00257294
10601705	ENSMUSG00000031262	Cenpi	centromere protein I	0.702091	9.41954	0.00261001
10364478	ENSMUSG00000020331	Hcn2	hyperpolarization-activated, cyclic nucleotide-gated K+ 2	0.626197	10.0576	0.00261614
10412267	ENSMUSG00000015533	Itga2	integrin alpha 2	-0.701068	9.59727	0.00264401
10465912	ENSMUSG00000024742	Fen1	flap structure specific endonuclease 1	0.694337	9.05112	0.00264401
10469138	NA	4930412O13Rik	RIKEN cDNA 4930412O13 gene	-0.661314	9.19919	0.002662
10472370	ENSMUSG00000075318	Scn2a1	sodium channel, voltage-gated, type II, alpha 1	-0.723911	7.84849	0.00268737
10601326	ENSMUSG00000073016	Uprt	uracil phosphoribosyltransferase (FUR1) homolog (S. cerevisiae)	-0.713042	9.8242	0.00268737
10571634	ENSMUSG00000031637	Lrp2bp	Lrp2 binding protein	-0.738837	7.43386	0.00269976
10428089	ENSMUSG00000038879	Nipal2	NIPA-like domain containing 2	-0.683425	8.20038	0.002755
10525733	ENSMUSG00000049327	Setd8	SET domain containing (lysine methyltransferase) 8	0.624832	11.2739	0.00275788
10392910	ENSMUSG00000034586	C630004H02Rik	RIKEN cDNA C630004H02 gene	-0.672702	11.6946	0.00284393
10575750	ENSMUSG00000031845	Bcmo1	beta-carotene 15,15'-monooxygenase	-0.678662	8.16714	0.00284393
10447341	ENSMUSG00000024143	Rhoq	ras homolog gene family, member Q	-0.637567	9.12179	0.00284393
10433445	ENSMUSG00000057880	Abat	4-aminobutyrate aminotransferase	-0.685815	10.705	0.00284393
10606217	ENSMUSG00000031333	Abcb7	ATP-binding cassette, sub-family B (MDR/TAP), member 7	-0.628974	9.86206	0.0028554
10437945	ENSMUSG00000022673	Mcm4	minichromosome maintenance deficient 4 homolog (S. cerevisiae)	0.719263	10.8029	0.00287311
10472398	ENSMUSG00000075318	Scn2a1	sodium channel, voltage-gated, type II, alpha 1	-0.673888	10.3211	0.00290647
10450519	ENSMUSG00000050410	Tcf19	transcription factor 19	0.638341	11.1092	0.00290647
10399908	ENSMUSG00000002997	Prkar2b	protein kinase, cAMP dependent regulatory, type II beta	-0.710447	10.4686	0.00291506
10411611	ENSMUSG00000071203	Naip5	NLR family, apoptosis inhibitory protein 5	-0.648756	9.14169	0.002935
10452188	ENSMUSG00000024212	Mllt1	myeloid/lymphoid or mixed-lineage leukemia (trithorax homolog, Drosophila); translocated to, 1	0.619821	10.7698	0.00293648
10590306	ENSMUSG00000041608	Entpd3	ectonucleoside triphosphate diphosphohydrolase 3	-0.694913	11.65	0.00295873
10573615	ENSMUSG00000031697	Orc6	origin recognition complex, subunit 6	0.682567	11.0636	0.00303939
10560868	ENSMUSG00000066721	Zfp575	zinc finger protein 575	0.637161	9.26261	0.00303939
10419223	ENSMUSG00000037712	Fermt2	fermitin family homolog 2 (Drosophila)	-0.652828	11.0517	0.00306614
10460108	ENSMUSG00000037722	Gnpnat1	glucosamine-phosphate N-acetyltransferase 1	-0.625781	9.66816	0.00306614
10461869	ENSMUSG00000039126	Prune2	prune homolog 2 (Drosophila)	-0.646297	11.5873	0.00312357
10481164	ENSMUSG00000036067	Slc2a6	solute carrier family 2 (facilitated glucose transporter), member 6	-0.615633	10.6341	0.00312981
10384145	ENSMUSG00000041126	H2afv	H2A histone family, member V	0.629793	11.0795	0.00312981
10372177	ENSMUSG00000036019	Tmtc2	transmembrane and tetratricopeptide repeat containing 2	-0.635935	11.1494	0.00326302
10531022	ENSMUSG00000054537	Tmprss11e	transmembrane protease, serine 11e	-0.627493	7.71679	0.00331954
10549842	ENSMUSG00000054893	Zfp667	zinc finger protein 667	-0.630757	7.90863	0.00335368
10495896	ENSMUSG00000053819	Camk2d	calcium/calmodulin-dependent protein kinase II, delta	-0.640555	10.8141	0.0033664
10456021	ENSMUSG00000024617	Camk2a	calcium/calmodulin-dependent protein kinase II alpha	-0.68422	9.0236	0.0033664
10594631	ENSMUSG00000032375	Aph1b	anterior pharynx defective 1b homolog (C. elegans)	-0.732357	9.09035	0.00345736
10381272	ENSMUSG00000017167	Cntnap1	contactin associated protein-like 1	-0.629901	8.62915	0.00345736
10373467	ENSMUSG00000018166	Erbb3	v-erb-b2 erythroblastic leukemia viral oncogene homolog 3 (avian)	-0.630305	8.5181	0.00346806
10397482	ENSMUSG00000034145	Tmem63c	transmembrane protein 63c	-0.739254	10.1507	0.00355077
10530059	ENSMUSG00000029189	Sel1l3	sel-1 suppressor of lin-12-like 3 (C. elegans)	-0.628448	11.0123	0.00355077
10550833	ENSMUSG00000057101	Zfp180	zinc finger protein 180	0.613216	10.5643	0.00357192
10529142	ENSMUSG00000029147	Ppm1g	protein phosphatase 1G (formerly 2C), magnesium-dependent, gamma isoform	0.617733	10.1064	0.00362975
10579023	ENSMUSG00000036330	Slc18a1	solute carrier family 18 (vesicular monoamine), member 1	-0.66151	7.63939	0.00363744
10472402	ENSMUSG00000075318	Scn2a1	sodium channel, voltage-gated, type II, alpha 1	-0.627912	9.00271	0.00372258
10472376	ENSMUSG00000075318	Scn2a1	sodium channel, voltage-gated, type II, alpha 1	-0.664863	7.73872	0.00372258
10374400	ENSMUSG00000044966	Fbxo48	F-box protein 48	0.670737	9.00396	0.00372258
10414269	ENSMUSG00000078566	Bnip3	BCL2/adenovirus E1B interacting protein 3	-0.728289	11.2246	0.00376865
10525419	ENSMUSG00000029468	P2rx7	purinergic receptor P2X, ligand-gated ion channel, 7	-0.637363	10.1624	0.00376865
10491825	ENSMUSG00000037818	3110057O12Rik	RIKEN cDNA 3110057O12 gene	-0.668726	8.38557	0.00379745
10376096	ENSMUSG00000020333	Acsl6	acyl-CoA synthetase long-chain family member 6	-0.610931	9.30202	0.00381176
10583326	ENSMUSG00000043885	Slc36a4	solute carrier family 36 (proton/amino acid symporter), member 4	-0.612354	10.3235	0.0038394
10478928	ENSMUSG00000047907	Tshz2	teashirt zinc finger family member 2	-0.605153	8.74333	0.0038394
10592201	ENSMUSG00000032113	Chek1	checkpoint kinase 1	0.629092	10.0358	0.00385069
10478474	ENSMUSG00000017007	Rbpjl	recombination signal binding protein for immunoglobulin kappa J region-like	-0.60955	8.47841	0.00385069
10591161	ENSMUSG00000074500	Zfp558	zinc finger protein 558	-0.625218	6.71894	0.00396895
10399710	ENSMUSG00000020641	Rsad2	radical S-adenosyl methionine domain containing 2	-0.629278	8.30709	0.00402763
10405918	ENSMUSG00000058900	Rsl1	regulator of sex limited protein 1	-0.605696	9.1384	0.00407189
10513592	ENSMUSG00000028391	Wdr31	WD repeat domain 31	0.643539	9.03528	0.00407189
10375019	ENSMUSG00000020297	Nsg2	neuron specific gene family member 2	-0.648362	9.44592	0.00407189
10392894	ENSMUSG00000044788	Fads6	fatty acid desaturase domain family, member 6	-0.597893	9.76734	0.00407795
10540118	ENSMUSG00000034192	Lsm3	LSM3 homolog, U6 small nuclear RNA associated (S. cerevisiae)	0.698784	10.7125	0.00414472
10472380	ENSMUSG00000075318	Scn2a1	sodium channel, voltage-gated, type II, alpha 1	-0.632817	8.03235	0.00416576
10451679	ENSMUSG00000040260	Daam2	dishevelled associated activator of morphogenesis 2	-0.625826	7.94567	0.00417539
10540248	ENSMUSG00000035158	Mitf	microphthalmia-associated transcription factor	-0.601387	8.61047	0.00421238
10518805	ENSMUSG00000028955	Vamp3	vesicle-associated membrane protein 3	0.605493	11.2397	0.00421238
10430032	ENSMUSG00000059323	Tonsl	tonsoku-like, DNA repair protein	0.621788	9.43307	0.00428302
10472396	ENSMUSG00000075318	Scn2a1	sodium channel, voltage-gated, type II, alpha 1	-0.652723	9.60917	0.00431944
10368199	ENSMUSG00000019982	Myb	myeloblastosis oncogene	0.613989	10.4488	0.00442848
10474902	ENSMUSG00000027323	Rad51	RAD51 homolog (S. cerevisiae)	0.816668	10.0023	0.00442848
10406968	ENSMUSG00000021714	Cenpk	centromere protein K	0.659513	9.70665	0.00442848
10534974	ENSMUSG00000029730	Mcm7	minichromosome maintenance deficient 7 (S. cerevisiae)	0.635753	12.123	0.00445681
10415332	ENSMUSG00000002324	Rec8	REC8 homolog (yeast)	-0.678675	9.25214	0.0046409
10556381	ENSMUSG00000038244	Mical2	microtubule associated monoxygenase, calponin and LIM domain containing 2	-0.61564	8.56392	0.00465866
10568810	ENSMUSG00000070357	E030019B06Rik	RIKEN cDNA E030019B06 gene	-0.598867	8.2526	0.00468715
10598528	ENSMUSG00000068218	Ssxb9	synovial sarcoma, X member B, breakpoint 9	-0.604902	6.68179	0.00469077
10511661	ENSMUSG00000040550	Otud6b	OTU domain containing 6B	0.653662	9.76303	0.00469077
10392415	ENSMUSG00000020599	Rgs9	regulator of G-protein signaling 9	-0.628609	8.41553	0.00470726
10438378	ENSMUSG00000000028	Cdc45	cell division cycle 45	0.658698	9.77274	0.00473876
10588007	ENSMUSG00000032411	Tfdp2	transcription factor Dp 2	0.59883	9.55373	0.00473876
10537785	ENSMUSG00000046652	Tas2r143	taste receptor, type 2, member 143	-0.668832	6.85924	0.00473876
10378053	ENSMUSG00000020808	Fam64a	family with sequence similarity 64, member A	0.642105	10.3208	0.00473876
10509838	ENSMUSG00000028927	Padi2	peptidyl arginine deiminase, type II	-0.619939	8.44842	0.00473876
10484503	ENSMUSG00000075224	Lrrc55	leucine rich repeat containing 55	-0.597748	8.08768	0.00477987
10595171	ENSMUSG00000032344	Mb21d1	Mab-21 domain containing 1	0.602738	7.45973	0.00484444
10352709	ENSMUSG00000062510	Nsl1	NSL1, MIND kinetochore complex component, homolog (S. cerevisiae)	0.598217	10.2	0.00489184
10463282	ENSMUSG00000025192	Entpd7	ectonucleoside triphosphate diphosphohydrolase 7	-0.58446	9.64587	0.00492541
10482177	ENSMUSG00000026915	Strbp	spermatid perinuclear RNA binding protein	-0.640452	9.0579	0.00492541
10591118	ENSMUSG00000074505	Fat3	FAT tumor suppressor homolog 3 (Drosophila)	-0.633819	6.29163	0.00512292
10472378	ENSMUSG00000075318	Scn2a1	sodium channel, voltage-gated, type II, alpha 1	-0.612158	8.48864	0.00534522
10356780	ENSMUSG00000026274	Pask	PAS domain containing serine/threonine kinase	0.581893	9.2743	0.00537635
10350921	NA	Mir488	microRNA 488	-0.618045	4.1607	0.00539295
10523766	ENSMUSG00000054720	Lrrc8c	leucine rich repeat containing 8 family, member C	-0.596719	11.4775	0.00549124
10435149	ENSMUSG00000022800	Fyttd1	forty-two-three domain containing 1	-0.582188	10.1181	0.00550345
10346722	ENSMUSG00000073664	Nbeal1	neurobeachin like 1	-0.627986	8.7932	0.00557114
10457733	ENSMUSG00000056124	B4galt6	UDP-Gal:betaGlcNAc beta 1,4-galactosyltransferase, polypeptide 6	-0.589603	10.9308	0.00570611
10372324	ENSMUSG00000035864	Syt1	synaptotagmin I	-0.586484	12.4655	0.0059023
10496837	ENSMUSG00000036745	Ttll7	tubulin tyrosine ligase-like family, member 7	-0.597182	8.86919	0.0059023
10438639	ENSMUSG00000022861	Dgkg	diacylglycerol kinase, gamma	-0.66384	8.05878	0.0059023
10460738	ENSMUSG00000024791	Cdca5	cell division cycle associated 5	0.60094	10.0179	0.0059023
10437224	ENSMUSG00000023341	Mx2	myxovirus (influenza virus) resistance 2	-0.590889	6.66566	0.0059023
10579799	ENSMUSG00000031617	Tmem184c	transmembrane protein 184C	-0.59111	12.1001	0.00591037
10385719	ENSMUSG00000036391	Sec24a	Sec24 related gene family, member A (S. cerevisiae)	-0.590591	10.4942	0.00602485
10603151	ENSMUSG00000031342	Gpm6b	glycoprotein m6b	-0.59832	11.7679	0.00603111
10473281	ENSMUSG00000027087	Itgav	integrin alpha V	-0.598639	10.8111	0.00613169
10503259	ENSMUSG00000028211	Trp53inp1	transformation related protein 53 inducible nuclear protein 1	-0.758049	8.15724	0.00613246
10462818	ENSMUSG00000024986	Hhex	hematopoietically expressed homeobox	0.571473	8.82648	0.00619316
10426169	ENSMUSG00000035757	1300018J18Rik	RIKEN cDNA 1300018J18 gene	-0.615649	8.62765	0.00619316
10605256	ENSMUSG00000031328	Flna	filamin, alpha	-0.573167	11.8304	0.00619316
10595013	ENSMUSG00000032186	Tmod2	tropomodulin 2	-0.578517	10.1119	0.00619316
10517616	ENSMUSG00000028753	Vwa5b1	von Willebrand factor A domain containing 5B1	-0.605136	10.3602	0.00619316
10572906	ENSMUSG00000005410	Mcm5	minichromosome maintenance deficient 5, cell division cycle 46 (S. cerevisiae)	0.621056	11.6241	0.00619316
10598538	ENSMUSG00000079705	Ssxb1	synovial sarcoma, X member B, breakpoint 1	-0.583225	6.89388	0.00619316
10573261	ENSMUSG00000005470	Asf1b	ASF1 anti-silencing function 1 homolog B (S. cerevisiae)	0.593478	12.1649	0.00619316
10535213	ENSMUSG00000029560	Snx8	sorting nexin 8	0.57901	10.099	0.00619316
10571680	ENSMUSG00000031629	Mlf1ip	myeloid leukemia factor 1 interacting protein	0.616983	9.78747	0.00619316
10608709	ENSMUSG00000078532	Nkain1	Na+/K+ transporting ATPase interacting 1	-0.617727	11.0262	0.00619316
10542079	ENSMUSG00000001517	Foxm1	forkhead box M1	0.602299	10.84	0.00619316
10461439	ENSMUSG00000010663	Fads1	fatty acid desaturase 1	-0.5942	12.4717	0.00619316
10554240	ENSMUSG00000039236	Isg20	interferon-stimulated protein	-0.65292	9.10682	0.00619316
10606997	ENSMUSG00000042386	Tex13	testis expressed gene 13	0.596297	9.86714	0.00619316
10589420	ENSMUSG00000032477	Cdc25a	cell division cycle 25A	0.600718	10.9399	0.00619316
10495120	ENSMUSG00000074340	Ovgp1	oviductal glycoprotein 1	-0.720964	9.07747	0.0062454
10579872	ENSMUSG00000027506	Tpd52	tumor protein D52	-0.621315	9.48043	0.00625215
10600765	ENSMUSG00000035246	Pcyt1b	phosphate cytidylyltransferase 1, choline, beta isoform	-0.590864	8.81093	0.00625215
10381211	ENSMUSG00000001751	Naglu	alpha-N-acetylglucosaminidase (Sanfilippo disease IIIB)	-0.603091	10.2298	0.0062915
10366983	ENSMUSG00000040195	Tmem194	transmembrane protein 194	0.572364	10.4935	0.00636873
10467153	ENSMUSG00000009378	Slc16a12	solute carrier family 16 (monocarboxylic acid transporters), member 12	-0.574389	10.2825	0.00644947
10345620	ENSMUSG00000026087	Mrpl30	mitochondrial ribosomal protein L30	-0.604823	10.4148	0.00644965
10356968	ENSMUSG00000026335	Pam	peptidylglycine alpha-amidating monooxygenase	-0.616772	10.7432	0.00651226
10452516	ENSMUSG00000034647	Ankrd12	ankyrin repeat domain 12	-0.585696	8.77912	0.00654181
10362511	ENSMUSG00000004038	Gstm3	glutathione S-transferase, mu 3	-0.667307	8.36875	0.00654181
10427402	ENSMUSG00000055737	Ghr	growth hormone receptor	-0.628338	8.93409	0.00673574
10569181	ENSMUSG00000025507	Lrdd	leucine-rich and death domain containing	0.572882	8.84544	0.00686708
10432492	ENSMUSG00000023011	Faim2	Fas apoptotic inhibitory molecule 2	-0.587346	10.5606	0.00688806
10379363	ENSMUSG00000017550	Atad5	ATPase family, AAA domain containing 5	0.611951	9.1316	0.00692458
10412298	ENSMUSG00000042284	Itga1	integrin alpha 1	-0.578327	10.2773	0.00695178
10359113	ENSMUSG00000015484	Fam163a	family with sequence similarity 163, member A	-0.610621	10.4615	0.00695626
10601834	ENSMUSG00000072966	Gprasp2	G protein-coupled receptor associated sorting protein 2	-0.605462	10.5463	0.00695626
10359929	ENSMUSG00000026674	Ddr2	discoidin domain receptor family, member 2	-0.564668	11.8206	0.00700562
10345571	ENSMUSG00000026114	Cnga3	cyclic nucleotide gated channel alpha 3	-0.567179	8.36009	0.00705546
10442231	ENSMUSG00000035868	3110052M02Rik	RIKEN cDNA 3110052M02 gene	-0.607328	8.26855	0.00708058
10452639	ENSMUSG00000034868	Myl12b	myosin, light chain 12B, regulatory	-0.582498	10.9694	0.00709115
10398907	ENSMUSG00000052160	Pld4	phospholipase D family, member 4	-0.608658	7.38874	0.00721215
10586454	NA	D030028M11Rik	RIKEN cDNA D030028M11 gene	0.568275	7.98994	0.00724285
10384373	ENSMUSG00000035455	Fignl1	fidgetin-like 1	0.61096	10.4408	0.00724285
10363868	ENSMUSG00000043259	Fam13c	family with sequence similarity 13, member C	-0.603888	10.298	0.00735826
10404376	ENSMUSG00000049115	Agtr1a	angiotensin II receptor, type 1a	-0.625391	9.35231	0.00744697
10389134	ENSMUSG00000069793	Slfn9	schlafen 9	0.607364	7.8553	0.00746763
10363921	ENSMUSG00000052613	Pcdh15	protocadherin 15	-0.661643	7.85713	0.00748866
10606301	ENSMUSG00000031232	Magt1	magnesium transporter 1	-0.561487	10.0684	0.00754397
10482323	ENSMUSG00000026753	Ppp6c	protein phosphatase 6, catalytic subunit	-0.579473	11.3433	0.00754397
10480492	ENSMUSG00000004113	Cacna1b	calcium channel, voltage-dependent, N type, alpha 1B subunit	-0.567767	11.1106	0.00755479
10514128	ENSMUSG00000038172	Ttc39b	tetratricopeptide repeat domain 39B	-0.621627	10.4886	0.00760756
10396068	ENSMUSG00000034883	Lrr1	leucine rich repeat protein 1	0.683353	9.79885	0.00763246
10503315	ENSMUSG00000078773	Rad54b	RAD54 homolog B (S. cerevisiae)	0.560361	8.68479	0.00769823
10568115	ENSMUSG00000030681	Mvp	major vault protein	-0.577901	8.70196	0.00769823
10572724	ENSMUSG00000056019	Zfp709	zinc finger protein 709	-0.574782	6.52077	0.0077093
10514275	ENSMUSG00000028497	Ptplad2	protein tyrosine phosphatase-like A domain containing 2	-0.590977	8.05761	0.0078301
10594447	ENSMUSG00000004936	Map2k1	mitogen-activated protein kinase kinase 1	-0.56067	10.6255	0.00790337
10514049	ENSMUSG00000008575	Nfib	nuclear factor I/B	-0.577477	8.37419	0.00804239
10427166	ENSMUSG00000058290	Espl1	extra spindle poles-like 1 (S. cerevisiae)	0.568705	10.4023	0.00830455
10498885	ENSMUSG00000033981	Gria2	glutamate receptor, ionotropic, AMPA2 (alpha 2)	-0.654066	9.55829	0.00830455
10448506	ENSMUSG00000072082	Ccnf	cyclin F	0.629213	10.829	0.00835223
10515257	ENSMUSG00000028702	Rad54l	RAD54 like (S. cerevisiae)	0.628287	9.05447	0.00840661
10353733	ENSMUSG00000026134	Prim2	DNA primase, p58 subunit	0.572189	10.3351	0.00841347
10475912	ENSMUSG00000014353	Tmem87b	transmembrane protein 87B	-0.565187	8.91287	0.00855337
10499366	ENSMUSG00000028066	Pmf1	polyamine-modulated factor 1	0.573388	9.09046	0.00855337
10504470	ENSMUSG00000035683	Melk	maternal embryonic leucine zipper kinase	0.595139	9.11372	0.00860369
10483865	ENSMUSG00000002732	Fkbp7	FK506 binding protein 7	-0.612702	9.11038	0.0086763
10456046	ENSMUSG00000024620	Pdgfrb	platelet derived growth factor receptor, beta polypeptide	-0.749613	8.56155	0.00870765
10604877	NA	Mir465	microRNA 465	-0.674866	4.61265	0.00870765
10361110	ENSMUSG00000037474	Dtl	denticleless homolog (Drosophila)	0.598514	11.5768	0.00876385
10433264	ENSMUSG00000014303	Glis2	GLIS family zinc finger 2	-0.574584	9.76534	0.00876385
10350838	ENSMUSG00000040204	2810417H13Rik	RIKEN cDNA 2810417H13 gene	0.586058	11.5818	0.00876385
10534441	ENSMUSG00000053293	Pom121	nuclear pore membrane protein 121	0.556155	10.9075	0.00876385
10408225	c("ENSMUSG00000096010", "ENSMUSG00000067455", "ENSMUSG00000064288", "ENSMUSG00000069306", "ENSMUSG00000069305", "ENSMUSG00000060639", "ENSMUSG00000060981", "ENSMUSG00000069274", "ENSMUSG00000061482", "ENSMUSG00000060678", "ENSMUSG00000069266", "ENSMUSG00000060093", "ENSMUSG00000091405")	Hist1h4c	histone cluster 1, H4c	0.561667	9.17725	0.00876385
10526559	ENSMUSG00000023328	Ache	acetylcholinesterase	-0.613117	10.2704	0.00876385
10433721	ENSMUSG00000022678	Nde1	nuclear distribution gene E homolog 1 (A nidulans)	0.553087	9.9328	0.0088742
10357736	ENSMUSG00000026442	Nfasc	neurofascin	-0.565841	7.85811	0.0088742
10560530	ENSMUSG00000057667	Bloc1s3	biogenesis of lysosome-related organelles complex-1, subunit 3	-0.562221	8.66705	0.0088742
10569163	ENSMUSG00000060240	Cend1	cell cycle exit and neuronal differentiation 1	-0.565441	9.53733	0.0088742
10543572	ENSMUSG00000003500	Impdh1	inosine 5'-phosphate dehydrogenase 1	-0.547822	9.45968	0.00892921
10376596	ENSMUSG00000018415	4933439F18Rik	RIKEN cDNA 4933439F18 gene	0.546337	10.8559	0.00900122
10575733	ENSMUSG00000031756	Cenpn	centromere protein N	0.585165	11.8753	0.00911858
10570373	ENSMUSG00000038482	Tfdp1	transcription factor Dp 1	0.549716	11.472	0.00918392
10479811	ENSMUSG00000026669	Mcm10	minichromosome maintenance deficient 10 (S. cerevisiae)	0.604012	10.9918	0.00921873
10346594	ENSMUSG00000026023	Cdk15	cyclin-dependent kinase 15	-0.587554	8.30272	0.00927374
10388682	ENSMUSG00000017291	Taok1	TAO kinase 1	-0.578407	8.43234	0.00928944
10573430	ENSMUSG00000033751	Gadd45gip1	growth arrest and DNA-damage-inducible, gamma interacting protein 1	0.573154	9.4298	0.00928944
10507833	ENSMUSG00000054958	Nt5c1a	5'-nucleotidase, cytosolic IA	-0.552789	7.5901	0.00933234
10501229	ENSMUSG00000058135	Gstm1	glutathione S-transferase, mu 1	-0.70505	10.0036	0.00939633
10472400	ENSMUSG00000075318	Scn2a1	sodium channel, voltage-gated, type II, alpha 1	-0.594083	10.5129	0.0094136
10530380	ENSMUSG00000029209	Gnpda2	glucosamine-6-phosphate deaminase 2	-0.618246	9.27285	0.0094136
10595407	ENSMUSG00000035941	Ibtk	inhibitor of Bruton agammaglobulinemia tyrosine kinase	-0.545596	10.4149	0.00945623
10446027	ENSMUSG00000002835	Chaf1a	chromatin assembly factor 1, subunit A (p150)	0.594778	9.53973	0.00946337
10590494	ENSMUSG00000036768	Kif15	kinesin family member 15	0.566592	10.0627	0.00962265
10409424	ENSMUSG00000021485	Mxd3	Max dimerization protein 3	0.550599	8.56737	0.00962265
10518366	ENSMUSG00000059423	Zfp933	zinc finger protein 933	-0.545497	8.74387	0.00968753
10421029	ENSMUSG00000048922	Cdca2	cell division cycle associated 2	0.550531	9.35277	0.00968753
10593756	ENSMUSG00000032303	Chrna3	cholinergic receptor, nicotinic, alpha polypeptide 3	-0.539222	12.5749	0.00968753
10498064	ENSMUSG00000037111	Setd7	SET domain containing (lysine methyltransferase) 7	-0.541386	9.94162	0.00968753
10455542	ENSMUSG00000024480	Ap3s1	adaptor-related protein complex 3, sigma 1 subunit	-0.570628	10.9288	0.00968753
10491601	ENSMUSG00000037270	4932438A13Rik	RIKEN cDNA 4932438A13 gene	-0.56044	9.2487	0.00970885
10502146	ENSMUSG00000028010	Gar1	GAR1 ribonucleoprotein homolog (yeast)	0.612357	10.8669	0.00973482
10604799	ENSMUSG00000062949	Atp11c	ATPase, class VI, type 11C	-0.570054	9.72029	0.00983953
10530633	ENSMUSG00000029156	Sgcb	sarcoglycan, beta (dystrophin-associated glycoprotein)	-0.638934	10.3921	0.0098498
10464659	ENSMUSG00000024824	Rad9	RAD9 homolog (S. pombe)	0.547211	10.377	0.0098498
10475946	ENSMUSG00000042851	Zc3h6	zinc finger CCCH type containing 6	-0.767123	8.47888	0.0098498
10535732	ENSMUSG00000041468	Gpr12	G-protein coupled receptor 12	-0.578695	8.06392	0.00989566
10467110	ENSMUSG00000024766	Lipo1	lipase, member O1	-0.615487	9.81582	0.00998778
10515090	ENSMUSG00000028551	Cdkn2c	cyclin-dependent kinase inhibitor 2C (p18, inhibits CDK4)	0.54019	8.70008	0.0099946
10479765	ENSMUSG00000026646	Suv39h2	suppressor of variegation 3-9 homolog 2 (Drosophila)	0.572586	9.09017	0.0100433
10588855	ENSMUSG00000032591	Mst1	macrophage stimulating 1 (hepatocyte growth factor-like)	-0.569472	9.71536	0.0103206
10471080	ENSMUSG00000026854	Usp20	ubiquitin specific peptidase 20	-0.544564	9.00745	0.0103673
10355474	ENSMUSG00000039372	2013-03-04	membrane-associated ring finger (C3HC4) 4	-0.574585	9.48435	0.0104103
10551185	ENSMUSG00000002603	Tgfb1	transforming growth factor, beta 1	0.577622	9.91845	0.0104103
10449266	ENSMUSG00000024187	Itfg3	integrin alpha FG-GAP repeat containing 3	-0.583926	10.6552	0.0105149
10417053	ENSMUSG00000022139	Mbnl2	muscleblind-like 2	-0.57836	11.7963	0.0105342
10402650	ENSMUSG00000021276	Cinp	cyclin-dependent kinase 2 interacting protein	0.541009	9.95244	0.0105612
10603431	ENSMUSG00000039231	Suv39h1	suppressor of variegation 3-9 homolog 1 (Drosophila)	0.548938	10.4426	0.0105612
10428763	ENSMUSG00000022360	Atad2	ATPase family, AAA domain containing 2	0.5502	11.0336	0.010573
10368556	ENSMUSG00000019789	Hey2	hairy/enhancer-of-split related with YRPW motif 2	-0.610506	8.48844	0.0106197
10545041	ENSMUSG00000055430	Nap1l5	nucleosome assembly protein 1-like 5	-0.589423	9.18215	0.0107026
10374083	ENSMUSG00000020473	Aebp1	AE binding protein 1	-0.559118	10.2381	0.0107125
10395005	ENSMUSG00000036333	Kidins220	kinase D-interacting substrate 220	-0.540162	10.6959	0.010766
10543802	ENSMUSG00000029765	Plxna4	plexin A4	-0.583693	10.5169	0.010766
10495993	ENSMUSG00000041220	Elovl6	ELOVL family member 6, elongation of long chain fatty acids (yeast)	-0.539568	11.5886	0.010766
10481435	ENSMUSG00000039648	Ccbl1	cysteine conjugate-beta lyase 1	-0.567684	9.66704	0.010766
10568217	ENSMUSG00000042462	Dctpp1	dCTP pyrophosphatase 1	0.621397	10.7646	0.010766
10607395	ENSMUSG00000047238	Mageh1	melanoma antigen, family H, 1	-0.5582	7.8287	0.0107749
10493009	ENSMUSG00000041977	Arhgef11	Rho guanine nucleotide exchange factor (GEF) 11	-0.623232	9.66745	0.0108436
10574378	ENSMUSG00000031669	Gins3	GINS complex subunit 3 (Psf3 homolog)	0.547403	9.27034	0.0109404
10403604	ENSMUSG00000019726	Lyst	lysosomal trafficking regulator	-0.56142	10.8277	0.0109404
10498952	ENSMUSG00000033910	Gucy1a3	guanylate cyclase 1, soluble, alpha 3	-0.558357	8.29769	0.0109404
10516246	ENSMUSG00000028873	Cdca8	cell division cycle associated 8	0.54937	10.412	0.0111053
10608655	NA	H60a	histocompatibility 60a	-0.531386	10.4456	0.0112179
10598138	ENSMUSG00000061654	Spry3	sprouty homolog 3 (Drosophila)	-0.570532	8.98758	0.0113079
10485963	ENSMUSG00000041219	Arhgap11a	Rho GTPase activating protein 11A	0.540307	10.3633	0.0113434
10520304	ENSMUSG00000056367	Actr3b	ARP3 actin-related protein 3B	-0.536398	9.10571	0.0113434
10519105	ENSMUSG00000029050	Ski	ski sarcoma viral oncogene homolog (avian)	0.534095	10.0884	0.0113434
10574985	ENSMUSG00000031904	Slc7a6	solute carrier family 7 (cationic amino acid transporter, y+ system), member 6	-0.537256	11.8503	0.0113472
10394699	ENSMUSG00000020580	Rock2	Rho-associated coiled-coil containing protein kinase 2	-0.552335	11.6351	0.0114344
10509280	ENSMUSG00000028763	Hspg2	perlecan (heparan sulfate proteoglycan 2)	-0.539261	9.70622	0.0114344
10417829	ENSMUSG00000021811	Dnajc9	DnaJ (Hsp40) homolog, subfamily C, member 9	0.578006	9.71118	0.0114417
10568785	ENSMUSG00000078566	Bnip3	BCL2/adenovirus E1B interacting protein 3	-0.608356	10.6896	0.0114417
10455602	ENSMUSG00000037416	Dmxl1	Dmx-like 1	-0.534809	10.0307	0.0115947
10607317	ENSMUSG00000025264	Tsr2	TSR2, 20S rRNA accumulation, homolog (S. cerevisiae)	0.55559	10.461	0.0116029
10607774	ENSMUSG00000061778	Mospd2	motile sperm domain containing 2	-0.556423	9.93453	0.0116916
10472384	ENSMUSG00000075318	Scn2a1	sodium channel, voltage-gated, type II, alpha 1	-0.552823	8.56403	0.011806
10492689	ENSMUSG00000028019	Pdgfc	platelet-derived growth factor, C polypeptide	0.544518	8.51471	0.0118282
10364593	ENSMUSG00000004665	Cnn2	calponin 2	-0.629271	10.5751	0.0119018
10546163	ENSMUSG00000002870	Mcm2	minichromosome maintenance deficient 2 mitotin (S. cerevisiae)	0.578861	11.6817	0.0119026
10422396	ENSMUSG00000063410	Stk24	serine/threonine kinase 24	0.525455	10.5203	0.0119026
10508996	ENSMUSG00000078521	2610002D18Rik	RIKEN cDNA 2610002D18 gene	0.58492	9.94885	0.0119424
10600235	ENSMUSG00000031378	Abcd1	ATP-binding cassette, sub-family D (ALD), member 1	-0.55541	8.55188	0.0119424
10440388	ENSMUSG00000032932	Hspa13	heat shock protein 70 family, member 13	-0.531073	10.5294	0.0119704
10383897	ENSMUSG00000009073	Nf2	neurofibromatosis 2	-0.542132	9.97167	0.0120396
10588669	ENSMUSG00000010067	Rassf1	Ras association (RalGDS/AF-6) domain family member 1	0.58759	9.33348	0.0120566
10429218	ENSMUSG00000036800	Fam135b	family with sequence similarity 135, member B	-0.527994	6.98457	0.0122169
10410452	ENSMUSG00000021594	Srd5a1	steroid 5 alpha-reductase 1	0.548858	10.1031	0.0122169
10440794	ENSMUSG00000022978	2610039C10Rik	RIKEN cDNA 2610039C10 gene	0.604095	9.28752	0.0122656
10565315	ENSMUSG00000030630	Fah	fumarylacetoacetate hydrolase	-0.60734	9.47562	0.0124114
10481240	ENSMUSG00000026918	Brd3	bromodomain containing 3	0.524647	9.89924	0.0126647
10496262	ENSMUSG00000037994	Nhedc2	Na+/H+ exchanger domain containing 2	-0.523141	9.06699	0.0127578
10373530	ENSMUSG00000025358	Cdk2	cyclin-dependent kinase 2	0.534731	10.5873	0.0128119
10527559	ENSMUSG00000029642	Polr1d	polymerase (RNA) I polypeptide D	0.527486	8.84037	0.0128119
10406536	ENSMUSG00000012422	Tmem167	transmembrane protein 167	-0.607705	8.08463	0.0128119
10467599	ENSMUSG00000025020	Slit1	slit homolog 1 (Drosophila)	-0.567997	8.53257	0.0129379
10531707	ENSMUSG00000035310	Lin54	lin-54 homolog (C. elegans)	0.53143	10.9016	0.0129507
10540880	ENSMUSG00000009394	Syn2	synapsin II	-0.559921	11.2181	0.0129507
10437040	ENSMUSG00000022945	Chaf1b	chromatin assembly factor 1, subunit B (p60)	0.563756	10.8594	0.0129536
10551215	ENSMUSG00000013878	Rnf170	ring finger protein 170	-0.533606	9.84361	0.0130143
10474437	ENSMUSG00000027160	Ccdc34	coiled-coil domain containing 34	0.535698	9.54817	0.0130564
10582981	ENSMUSG00000038482	Tfdp1	transcription factor Dp 1	0.524955	11.9085	0.0130944
10476108	ENSMUSG00000053552	Ebf4	early B cell factor 4	-0.59061	9.07624	0.0131431
10544497	ENSMUSG00000023051	Tarbp2	TAR (HIV) RNA binding protein 2	0.553871	9.13386	0.0131581
10381744	ENSMUSG00000062421	Arf2	ADP-ribosylation factor 2	0.517022	10.2361	0.0132433
10600419	ENSMUSG00000031398	Plxna3	plexin A3	-0.529802	10.7279	0.0132684
10357222	ENSMUSG00000036962	Gm101	predicted gene 101	-0.524011	7.31297	0.0133489
10416485	ENSMUSG00000091722	Siah3	seven in absentia homolog 3 (Drosophila)	-0.598045	8.82373	0.0133698
10539295	ENSMUSG00000009145	Dqx1	DEAQ RNA-dependent ATPase	-0.525356	7.35279	0.0133822
10506118	ENSMUSG00000028560	Usp1	ubiquitin specific peptidase 1	0.538912	10.891	0.0133822
10425866	ENSMUSG00000022439	Parvg	parvin, gamma	-0.534147	7.83692	0.0135546
10394770	ENSMUSG00000011179	Odc1	ornithine decarboxylase, structural 1	0.595645	11.4733	0.0135546
10419999	ENSMUSG00000022208	Jph4	junctophilin 4	-0.571918	9.23468	0.013642
10358982	ENSMUSG00000026471	Mr1	major histocompatibility complex, class I-related	-1.01325	9.36034	0.013642
10396740	ENSMUSG00000047454	Gphn	gephyrin	-0.520508	10.7051	0.0138672
10409222	ENSMUSG00000021448	Shc3	src homology 2 domain-containing transforming protein C3	-0.583659	8.93522	0.0138958
10346374	ENSMUSG00000063558	Aox1	aldehyde oxidase 1	-0.538765	8.30555	0.014065
10491605	ENSMUSG00000037270	4932438A13Rik	RIKEN cDNA 4932438A13 gene	-0.525883	10.102	0.014065
10475610	ENSMUSG00000027203	Dut	deoxyuridine triphosphatase	0.558095	9.56589	0.014065
10477644	ENSMUSG00000038375	Trp53inp2	transformation related protein 53 inducible nuclear protein 2	-0.584174	10.3931	0.0142064
10574096	ENSMUSG00000024480	Ap3s1	adaptor-related protein complex 3, sigma 1 subunit	-0.542034	11.1669	0.0142806
10377534	NA	A030009H04Rik	RIKEN cDNA A030009H04 gene	0.523128	7.91921	0.0144075
10483178	ENSMUSG00000034903	Cobll1	Cobl-like 1	-0.532122	10.4554	0.0144442
10596492	ENSMUSG00000023249	Parp3	poly (ADP-ribose) polymerase family, member 3	-0.557618	9.35915	0.0144442
10474229	ENSMUSG00000032679	Cd59a	CD59a antigen	-0.581291	9.28983	0.0145056
10579043	ENSMUSG00000036306	Lzts1	leucine zipper, putative tumor suppressor 1	-0.569348	8.6185	0.0146311
10530319	ENSMUSG00000037685	Atp8a1	ATPase, aminophospholipid transporter (APLT), class I, type 8A, member 1	-0.526704	10.5247	0.014881
10576090	ENSMUSG00000049577	Zfpm1	zinc finger protein, multitype 1	0.515725	10.9463	0.0149103
10381334	ENSMUSG00000078653	Cntd1	cyclin N-terminal domain containing 1	0.532832	6.99061	0.0149103
10488459	ENSMUSG00000068130	Zfp442	zinc finger protein 442	-0.602773	8.17786	0.0149103
10476939	ENSMUSG00000060336	Zfp937	zinc finger protein 937	-0.538124	10.1684	0.0149969
10462866	ENSMUSG00000024989	Cep55	centrosomal protein 55	0.526918	10.1883	0.0149969
10351551	ENSMUSG00000006403	Adamts4	a disintegrin-like and metallopeptidase (reprolysin type) with thrombospondin type 1 motif, 4	-0.52528	10.3575	0.0149969
10410975	ENSMUSG00000021621	Zcchc9	zinc finger, CCHC domain containing 9	-0.512195	10.3763	0.0150912
10492590	ENSMUSG00000027784	Ppm1l	protein phosphatase 1 (formerly 2C)-like	-0.514962	10.6464	0.0150913
10578904	ENSMUSG00000037852	Cpe	carboxypeptidase E	-0.53182	10.5416	0.0152963
10563780	ENSMUSG00000046179	E2f8	E2F transcription factor 8	0.521397	10.6264	0.0154499
10461459	ENSMUSG00000024743	Syt7	synaptotagmin VII	-0.516837	8.88635	0.0155698
10371907	ENSMUSG00000019988	Nedd1	neural precursor cell expressed, developmentally down-regulated gene 1	0.539508	9.48746	0.0156897
10516544	ENSMUSG00000028785	Hpca	hippocalcin	-0.522826	10.7617	0.0158728
10419296	ENSMUSG00000037572	Wdhd1	WD repeat and HMG-box DNA binding protein 1	0.540783	9.99857	0.0160001
10517731	ENSMUSG00000040972	Igsf21	immunoglobin superfamily, member 21	-0.510254	8.42202	0.0160123
10576661	ENSMUSG00000025809	Itgb1	integrin beta 1 (fibronectin receptor beta)	-0.522681	12.251	0.0160244
10350697	ENSMUSG00000042751	Nmnat2	nicotinamide nucleotide adenylyltransferase 2	-0.529897	10.9562	0.0160576
10401607	ENSMUSG00000004791	Pgf	placental growth factor	-0.58877	10.3702	0.0160669
10361995	ENSMUSG00000019992	Fam54a	family with sequence similarity 54, member A	0.518813	8.87239	0.0161062
10394429	ENSMUSG00000037669	1110057K04Rik	RIKEN cDNA 1110057K04 gene	-0.531592	9.62027	0.0161062
10571093	ENSMUSG00000013878	Rnf170	ring finger protein 170	-0.517004	9.4922	0.0161625
10527732	ENSMUSG00000056602	Fry	furry homolog (Drosophila)	-0.52276	9.42837	0.0163018
10526943	ENSMUSG00000044197	Gpr146	G protein-coupled receptor 146	-0.566101	8.30383	0.0163509
10494413	NA	Rnu1b1	U1b1 small nuclear RNA	0.518555	9.64498	0.0163509
10494421	NA	Rnu1b1	U1b1 small nuclear RNA	0.518555	9.64498	0.0163509
10500343	NA	Rnu1b1	U1b1 small nuclear RNA	0.518555	9.64498	0.0163509
10500358	NA	Rnu1b1	U1b1 small nuclear RNA	0.518555	9.64498	0.0163509
10512937	NA	Rnu1b1	U1b1 small nuclear RNA	0.518555	9.64498	0.0163509
10556297	ENSMUSG00000030790	Adm	adrenomedullin	-0.591401	7.7978	0.0164861
10455112	ENSMUSG00000046387	Pcdhb17	protocadherin beta 17	-0.559323	6.16171	0.0165924
10493820	ENSMUSG00000001025	S100a6	S100 calcium binding protein A6 (calcyclin)	-0.520831	10.3883	0.0165924
10518358	ENSMUSG00000066000	2610305D13Rik	RIKEN cDNA 2610305D13 gene	-0.59164	8.59128	0.0165924
10530499	ENSMUSG00000029219	Slc10a4	solute carrier family 10 (sodium/bile acid cotransporter family), member 4	-0.511031	12.0588	0.0166359
10434782	ENSMUSG00000033306	Lpp	LIM domain containing preferred translocation partner in lipoma	-0.509306	8.21631	0.0166585
10554900	ENSMUSG00000052572	Dlg2	discs, large homolog 2 (Drosophila)	-0.524917	9.05505	0.0166736
10484261	ENSMUSG00000075256	Cerkl	ceramide kinase-like	-0.543538	8.38444	0.0167666
10448235	ENSMUSG00000059142	Zfp945	zinc finger protein 945	-0.510819	8.18325	0.0168996
10462535	ENSMUSG00000013663	Pten	phosphatase and tensin homolog	-0.51819	6.7194	0.0169421
10384968	ENSMUSG00000044502	Bod1	biorientation of chromosomes in cell division 1	0.527997	9.03793	0.0171047
10502240	ENSMUSG00000040998	Npnt	nephronectin	-0.729196	9.33929	0.0171152
10520734	ENSMUSG00000029148	Nrbp1	nuclear receptor binding protein 1	0.506756	11.5188	0.0171152
10391277	ENSMUSG00000017747	Ghdc	GH3 domain containing	-0.515047	9.63914	0.0171322
10349793	ENSMUSG00000042046	Dstyk	dual serine/threonine and tyrosine protein kinase	-0.530936	8.24564	0.0171322
10472386	ENSMUSG00000075318	Scn2a1	sodium channel, voltage-gated, type II, alpha 1	-0.544931	9.41827	0.0171368
10498775	ENSMUSG00000034109	Golim4	golgi integral membrane protein 4	0.504874	9.11244	0.0171368
10540472	ENSMUSG00000030103	Bhlhe40	basic helix-loop-helix family, member e40	-0.590308	9.77781	0.0171368
10407833	ENSMUSG00000021302	Ggps1	geranylgeranyl diphosphate synthase 1	-0.512736	9.44084	0.0171368
10359890	ENSMUSG00000026683	Nuf2	NUF2, NDC80 kinetochore complex component, homolog (S. cerevisiae)	0.519059	10.4968	0.0173234
10346607	ENSMUSG00000041075	Fzd7	frizzled homolog 7 (Drosophila)	-0.535478	9.69374	0.0176431
10484844	ENSMUSG00000075077	Olfr1251	olfactory receptor 1251	-0.543299	3.69367	0.0176872
10551815	ENSMUSG00000049421	Zfp260	zinc finger protein 260	-0.525577	9.04079	0.0177631
10362426	ENSMUSG00000019787	Trdn	triadin	-0.513398	5.34698	0.0177631
10565514	ENSMUSG00000030615	Tmem126a	transmembrane protein 126A	-0.521253	10.9117	0.0178644
10468746	ENSMUSG00000025092	Hspa12a	heat shock protein 12A	-0.508704	9.73105	0.0178767
10558535	ENSMUSG00000025475	Gpr123	G protein-coupled receptor 123	-0.520167	8.83102	0.0178832
10378334	ENSMUSG00000040158	Tax1bp3	Tax1 (human T cell leukemia virus type I) binding protein 3	-0.553098	11.0876	0.0179084
10430201	ENSMUSG00000022443	Myh9	myosin, heavy polypeptide 9, non-muscle	-0.495349	11.409	0.0179568
10359080	ENSMUSG00000033671	Cep350	centrosomal protein 350	-0.509423	9.38233	0.0179998
10355327	ENSMUSG00000026196	Bard1	BRCA1 associated RING domain 1	0.527756	8.89113	0.0180074
10591123	ENSMUSG00000074505	Fat3	FAT tumor suppressor homolog 3 (Drosophila)	-0.555521	5.4058	0.0180074
10389395	ENSMUSG00000034329	Brip1	BRCA1 interacting protein C-terminal helicase 1	0.549625	9.54575	0.0180169
10459225	NA	Mir145	microRNA 145	-0.510725	7.04771	0.0180494
10564667	ENSMUSG00000059146	Ntrk3	neurotrophic tyrosine kinase, receptor, type 3	-0.496827	8.94743	0.0180494
10427255	ENSMUSG00000023051	Tarbp2	TAR (HIV) RNA binding protein 2	0.509124	9.82531	0.0180494
10554574	ENSMUSG00000038623	Tm6sf1	transmembrane 6 superfamily member 1	-0.496831	10.6539	0.0181055
10401296	ENSMUSG00000079055	Slc8a3	solute carrier family 8 (sodium/calcium exchanger), member 3	-0.501859	8.2169	0.0181055
10551614	ENSMUSG00000053898	Ech1	enoyl coenzyme A hydratase 1, peroxisomal	-0.542055	10.38	0.0182976
10607747	ENSMUSG00000040749	Siah1b	seven in absentia 1B	0.561974	10.0159	0.0183506
10476582	ENSMUSG00000068205	Macrod2	MACRO domain containing 2	0.512364	8.81357	0.018507
10385175	ENSMUSG00000018849	Wwc1	WW, C2 and coiled-coil domain containing 1	-0.503963	9.17068	0.018507
10495625	ENSMUSG00000033308	Dpyd	dihydropyrimidine dehydrogenase	-0.509366	8.1019	0.0185295
10585467	ENSMUSG00000035878	Agphd1	aminoglycoside phosphotransferase domain containing 1	-0.503442	7.58442	0.0185603
10444911	ENSMUSG00000061607	Mdc1	mediator of DNA damage checkpoint 1	0.510097	10.3969	0.0187805
10518751	ENSMUSG00000028972	Car6	carbonic anhydrase 6	0.566826	9.0004	0.0189795
10544596	ENSMUSG00000029810	Tmem176b	transmembrane protein 176B	-0.498106	10.8562	0.0192301
10492682	ENSMUSG00000027955	Fam198b	family with sequence similarity 198, member B	-0.54608	8.21815	0.0193108
10398859	ENSMUSG00000011148	Adssl1	adenylosuccinate synthetase like 1	-0.557144	7.66276	0.0193836
10472440	ENSMUSG00000040158	Tax1bp3	Tax1 (human T cell leukemia virus type I) binding protein 3	-0.542894	11.0962	0.0193881
10603785	ENSMUSG00000025040	Fundc1	FUN14 domain containing 1	-0.524762	10.3165	0.0193881
10367337	ENSMUSG00000025373	Rnf41	ring finger protein 41	-0.496998	10.0595	0.0193881
10461723	ENSMUSG00000024691	Fam111a	family with sequence similarity 111, member A	0.508439	9.98202	0.0194404
10392642	ENSMUSG00000018800	Abca5	ATP-binding cassette, sub-family A (ABC1), member 5	-0.535402	8.3583	0.0195566
10472368	ENSMUSG00000075318	Scn2a1	sodium channel, voltage-gated, type II, alpha 1	-0.580241	8.4706	0.0197522
10604230	ENSMUSG00000024480	Ap3s1	adaptor-related protein complex 3, sigma 1 subunit	-0.513858	10.9437	0.0197522
10413419	ENSMUSG00000021895	Arhgef3	Rho guanine nucleotide exchange factor (GEF) 3	-0.515111	10.0911	0.019776
10595856	ENSMUSG00000032449	Slc25a36	solute carrier family 25, member 36	-0.497088	9.29951	0.0198196
10378240	ENSMUSG00000020787	P2rx1	purinergic receptor P2X, ligand-gated ion channel, 1	-0.553714	7.16651	0.0199895
10527268	ENSMUSG00000079109	Pms2	postmeiotic segregation increased 2 (S. cerevisiae)	0.51979	9.82293	0.0199895
10428672	ENSMUSG00000022422	Dscc1	defective in sister chromatid cohesion 1 homolog (S. cerevisiae)	0.53269	7.61282	0.0199895
10529923	ENSMUSG00000015882	Lcorl	ligand dependent nuclear receptor corepressor-like	-0.558704	10.0386	0.0199895
10582295	ENSMUSG00000011179	Odc1	ornithine decarboxylase, structural 1	0.522181	12.0456	0.0199895
10462796	ENSMUSG00000012443	Kif11	kinesin family member 11	0.49946	11.7135	0.0200123
10425822	ENSMUSG00000041653	Pnpla3	patatin-like phospholipase domain containing 3	-0.511825	8.87794	0.0200123
10391348	ENSMUSG00000017802	Fam134c	family with sequence similarity 134, member C	-0.489946	10.7966	0.020033
10536746	ENSMUSG00000020440	Arf5	ADP-ribosylation factor 5	0.491445	10.4023	0.0201144
10505187	ENSMUSG00000028381	Ugcg	UDP-glucose ceramide glucosyltransferase	-0.493442	10.3304	0.0202211
10346960	ENSMUSG00000070871	Ccnyl1	cyclin Y-like 1	-0.538018	8.91594	0.0202939
10414487	ENSMUSG00000053815	Olfr744	olfactory receptor 744	0.523238	6.74709	0.0202939
10465342	ENSMUSG00000024799	Tm7sf2	transmembrane 7 superfamily member 2	-0.58834	9.89298	0.0203917
10495935	ENSMUSG00000051278	4930422G04Rik	RIKEN cDNA 4930422G04 gene	0.515367	9.438	0.0203917
10540738	ENSMUSG00000034023	Fancd2	Fanconi anemia, complementation group D2	0.519969	10.1354	0.0205337
10417167	ENSMUSG00000025545	Clybl	citrate lyase beta like	-0.517555	9.37345	0.0206973
10433672	ENSMUSG00000022682	Rrn3	RRN3 RNA polymerase I transcription factor homolog (yeast)	-0.488619	11.442	0.0208978
10373223	ENSMUSG00000040249	Lrp1	low density lipoprotein receptor-related protein 1	-0.501971	9.47424	0.020921
10381753	ENSMUSG00000018634	Crhr1	corticotropin releasing hormone receptor 1	-0.491682	8.94447	0.0209488
10407327	ENSMUSG00000021728	Emb	embigin	-0.486212	12.6168	0.0212641
10519270	ENSMUSG00000041936	Agrn	agrin	-0.500306	10.9544	0.021315
10523012	ENSMUSG00000029366	Dck	deoxycytidine kinase	0.498228	10.1532	0.021315
10409876	ENSMUSG00000044258	Ctla2a	cytotoxic T lymphocyte-associated protein 2 alpha	-0.525608	8.94409	0.0213871
10583759	ENSMUSG00000006241	Ccdc159	coiled-coil domain containing 159	-0.534779	8.49347	0.0214596
10346365	ENSMUSG00000026039	Sgol2	shugoshin-like 2 (S. pombe)	0.497649	11.1958	0.0214861
10438690	ENSMUSG00000022881	Rfc4	replication factor C (activator 1) 4	0.538987	11.0739	0.0215064
10554325	ENSMUSG00000046591	5730590G19Rik	RIKEN cDNA 5730590G19 gene	0.518396	9.82127	0.0215064
10433735	ENSMUSG00000023088	Abcc1	ATP-binding cassette, sub-family C (CFTR/MRP), member 1	-0.492697	11.3857	0.0215095
10477297	ENSMUSG00000027475	Kif3b	kinesin family member 3B	-0.483665	9.33434	0.0215579
10591164	ENSMUSG00000074500	Zfp558	zinc finger protein 558	-0.530837	6.82804	0.0216241
10451805	ENSMUSG00000023940	Sgol1	shugoshin-like 1 (S. pombe)	0.504465	10.2446	0.0216549
10381898	ENSMUSG00000020695	Mrc2	mannose receptor, C type 2	-0.496966	8.16537	0.0216646
10576140	ENSMUSG00000006585	Cdt1	chromatin licensing and DNA replication factor 1	0.510338	11.7163	0.0216646
10419416	ENSMUSG00000036242	3632451O06Rik	RIKEN cDNA 3632451O06 gene	-0.532658	7.467	0.0221642
10446136	ENSMUSG00000040828	Tmem146	transmembrane protein 146	-0.484958	6.88698	0.0222332
10501222	ENSMUSG00000040562	Gstm2	glutathione S-transferase, mu 2	-0.520453	10.2098	0.0225191
10436865	ENSMUSG00000022965	Ifngr2	interferon gamma receptor 2	-0.48426	11.9531	0.0226013
10576386	ENSMUSG00000039960	Rhou	ras homolog gene family, member U	-0.487684	10.5253	0.0226013
10467979	ENSMUSG00000037071	Scd1	stearoyl-Coenzyme A desaturase 1	-0.529038	6.69948	0.0226764
10381548	ENSMUSG00000034773	BC030867	cDNA sequence BC030867	0.524016	9.33573	0.0227913
10565288	ENSMUSG00000038459	Fam108c	family with sequence similarity 108, member C	0.481621	11.0733	0.0228167
10391339	ENSMUSG00000019303	Psmc3ip	proteasome (prosome, macropain) 26S subunit, ATPase 3, interacting protein	0.517927	8.52583	0.0228167
10570764	ENSMUSG00000063362	Alg11	asparagine-linked glycosylation 11 (alpha-1,2-mannosyltransferase)	-0.481464	10.1047	0.0228167
10491952	ENSMUSG00000074604	Mgst2	microsomal glutathione S-transferase 2	-0.486033	7.84839	0.0228432
10545897	ENSMUSG00000030002	Dusp11	dual specificity phosphatase 11 (RNA/RNP complex 1-interacting)	-0.498316	11.2989	0.0228432
10516894	ENSMUSG00000028896	Rcc1	regulator of chromosome condensation 1	0.521544	10.4366	0.0229919
10371466	ENSMUSG00000059602	Syn3	synapsin III	-0.484682	8.32241	0.0230409
10359255	ENSMUSG00000004031	Fam5b	family with sequence similarity 5, member B	-0.574931	9.07016	0.0230471
10527148	ENSMUSG00000050822	Slc29a4	solute carrier family 29 (nucleoside transporters), member 4	-0.547794	10.3119	0.0230471
10398455	ENSMUSG00000017843	Ppp2r5c	protein phosphatase 2, regulatory subunit B (B56), gamma isoform	-0.489452	7.21617	0.0232107
10430006	ENSMUSG00000063354	Slc39a4	solute carrier family 39 (zinc transporter), member 4	-0.512719	9.13215	0.0232709
10507594	ENSMUSG00000028645	Slc2a1	solute carrier family 2 (facilitated glucose transporter), member 1	-0.509069	11.7891	0.0233546
10469237	NA	Mir466	microRNA 466	-0.538374	3.20837	0.0234567
10360105	ENSMUSG00000053483	Usp21	ubiquitin specific peptidase 21	0.504791	11.2019	0.0234567
10359084	ENSMUSG00000033671	Cep350	centrosomal protein 350	-0.484453	8.90442	0.0234567
10407420	ENSMUSG00000021215	Net1	neuroepithelial cell transforming gene 1	0.506793	8.78519	0.0234567
10604347	ENSMUSG00000031099	Smarca1	SWI/SNF related, matrix associated, actin dependent regulator of chromatin, subfamily a, member 1	-0.533271	6.54184	0.0235867
10468722	ENSMUSG00000025089	Gfra1	glial cell line derived neurotrophic factor family receptor alpha 1	-0.616265	9.901	0.0235867
10598976	ENSMUSG00000001131	Timp1	tissue inhibitor of metalloproteinase 1	0.506635	8.68127	0.0235867
10449955	ENSMUSG00000024055	Cyp4f13	cytochrome P450, family 4, subfamily f, polypeptide 13	-0.573676	8.9628	0.0236117
10537375	ENSMUSG00000038538	Ubn2	ubinuclein 2	-0.480424	9.86729	0.0236117
10506360	ENSMUSG00000028524	Sgip1	SH3-domain GRB2-like (endophilin) interacting protein 1	-0.479752	10.1792	0.0236117
10393559	ENSMUSG00000017466	Timp2	tissue inhibitor of metalloproteinase 2	-0.512091	8.95233	0.0236117
10480145	ENSMUSG00000026727	Rsu1	Ras suppressor protein 1	-0.502535	12.4194	0.0236117
10399391	ENSMUSG00000051235	Gen1	Gen homolog 1, endonuclease (Drosophila)	0.595376	9.999	0.0236157
10584549	ENSMUSG00000049281	Scn3b	sodium channel, voltage-gated, type III, beta	-0.494552	10.5347	0.0236842
10416279	ENSMUSG00000033595	Lgi3	leucine-rich repeat LGI family, member 3	-0.476637	8.00153	0.0236842
10408146	ENSMUSG00000071493	Vmn1r208	vomeronasal 1 receptor 208	-0.496958	5.7059	0.0236842
10504957	ENSMUSG00000028312	Smc2	structural maintenance of chromosomes 2	0.510052	10.748	0.0237488
10393404	NA	LOC100505199	uncharacterized LOC100505199	-0.493072	6.08798	0.0238055
10470529	ENSMUSG00000026833	Olfm1	olfactomedin 1	-0.54554	10.4179	0.0238861
10357436	ENSMUSG00000026355	Mcm6	minichromosome maintenance deficient 6 (MIS5 homolog, S. pombe) (S. cerevisiae)	0.514745	10.9335	0.0238861
10413710	ENSMUSG00000071547	Nt5dc2	5'-nucleotidase domain containing 2	0.485343	13.0198	0.023978
10384032	ENSMUSG00000020471	Pold2	polymerase (DNA directed), delta 2, regulatory subunit	0.483606	11.8282	0.0240186
10451613	ENSMUSG00000023991	Foxp4	forkhead box P4	0.475976	9.52835	0.0240977
10543785	NA	AB041803	cDNA sequence AB041803	-0.528703	9.61269	0.0244956
10556640	ENSMUSG00000033904	6330503K22Rik	RIKEN cDNA 6330503K22 gene	0.49526	9.90336	0.0245453
10506822	ENSMUSG00000028587	Orc1	origin recognition complex, subunit 1	0.565222	7.97798	0.0245453
10396278	ENSMUSG00000034574	Daam1	dishevelled associated activator of morphogenesis 1	-0.509195	9.84997	0.0245453
10569504	ENSMUSG00000037613	Tnfrsf23	tumor necrosis factor receptor superfamily, member 23	-0.48773	7.06495	0.0245465
10493137	ENSMUSG00000028068	Iqgap3	IQ motif containing GTPase activating protein 3	0.481866	9.99832	0.0245737
10488697	ENSMUSG00000051413	Plagl2	pleiomorphic adenoma gene-like 2	0.482871	10.5567	0.0245737
10547943	ENSMUSG00000038252	Ncapd2	non-SMC condensin I complex, subunit D2	0.477097	10.2718	0.0246546
10463200	ENSMUSG00000025176	Hoga1	4-hydroxy-2-oxoglutarate aldolase 1	-0.485789	8.07972	0.0249955
10483046	ENSMUSG00000035000	Dpp4	dipeptidylpeptidase 4	-0.480634	6.57936	0.025324
10582403	ENSMUSG00000015027	Galns	galactosamine (N-acetyl)-6-sulfate sulfatase	-0.53808	10.0815	0.025404
10479510	ENSMUSG00000016356	Col20a1	collagen, type XX, alpha 1	-0.482261	7.90022	0.0254075
10373542	ENSMUSG00000025357	Dgka	diacylglycerol kinase, alpha	-0.522546	11.1699	0.0254075
10426180	ENSMUSG00000036561	Ppp6r2	protein phosphatase 6, regulatory subunit 2	-0.571073	9.87716	0.0254286
10491607	ENSMUSG00000037270	4932438A13Rik	RIKEN cDNA 4932438A13 gene	-0.479656	9.76621	0.0254593
10437174	ENSMUSG00000023147	Wrb	tryptophan rich basic protein	0.509962	10.9413	0.0254593
10430723	ENSMUSG00000022403	St13	suppression of tumorigenicity 13	-0.487056	10.3315	0.0256395
10365344	ENSMUSG00000020034	Tcp11l2	t-complex 11 (mouse) like 2	-0.5469	7.50493	0.0257501
10367215	ENSMUSG00000051716	Apon	apolipoprotein N	0.526634	6.7987	0.0258293
10518350	ENSMUSG00000054717	Hmgb2	high mobility group box 2	0.557357	11.1697	0.0259435
10403943	ENSMUSG00000096807	Hist1h2bm	histone cluster 1, H2bm	0.502289	12.3733	0.0259736
10590487	NA	Zfp660	zinc finger protein 660	-0.470266	7.82743	0.0260458
10392881	ENSMUSG00000018861	Fdxr	ferredoxin reductase	-0.477766	9.10316	0.0266736
10513622	ENSMUSG00000028394	Pole3	polymerase (DNA directed), epsilon 3 (p17 subunit)	0.511795	9.21656	0.026825
10363970	ENSMUSG00000020175	Rab36	RAB36, member RAS oncogene family	-0.474596	8.53641	0.0268823
10551393	ENSMUSG00000004056	Akt2	thymoma viral proto-oncogene 2	0.478406	11.1533	0.0268999
10481772	ENSMUSG00000038860	Garnl3	GTPase activating RANGAP domain-like 3	-0.474898	11.0394	0.0271394
10370766	ENSMUSG00000020150	Gamt	guanidinoacetate methyltransferase	-0.485245	9.36611	0.0272882
10524266	ENSMUSG00000029521	Chek2	checkpoint kinase 2	0.478096	9.13878	0.0272882
10375214	NA	Mir218-2	microRNA 218-2	-0.536001	7.17977	0.0273341
10546606	ENSMUSG00000030061	Uba3	ubiquitin-like modifier activating enzyme 3	-0.46921	11.5928	0.0273341
10369290	ENSMUSG00000020108	Ddit4	DNA-damage-inducible transcript 4	-0.483985	11.6102	0.0273341
10358713	ENSMUSG00000032666	1700025G04Rik	RIKEN cDNA 1700025G04 gene	-0.535733	8.37358	0.0273341
10581558	c("ENSMUSG00000025362", "ENSMUSG00000059775")	Rps26	ribosomal protein S26	0.467824	13.5603	0.0273341
10443690	ENSMUSG00000024027	Glp1r	glucagon-like peptide 1 receptor	-0.479966	11.8668	0.0273341
10357043	ENSMUSG00000057329	Bcl2	B cell leukemia/lymphoma 2	-0.46985	10.2781	0.0273511
10413222	ENSMUSG00000021868	Ppif	peptidylprolyl isomerase F (cyclophilin F)	0.471489	10.6454	0.0273635
10371012	ENSMUSG00000062075	Lmnb2	lamin B2	0.491984	9.43109	0.027404
10568480	ENSMUSG00000040331	Nsmce4a	non-SMC element 4 homolog A (S. cerevisiae)	0.489061	9.80473	0.0275429
10402783	ENSMUSG00000072812	Ahnak2	AHNAK nucleoprotein 2	-0.474004	7.1172	0.0275429
10459755	ENSMUSG00000036223	Ska1	spindle and kinetochore associated complex subunit 1	0.487764	8.71502	0.0275429
10360418	ENSMUSG00000026527	Rgs7	regulator of G protein signaling 7	-0.469392	10.5085	0.0276347
10390050	ENSMUSG00000039055	Eme1	essential meiotic endonuclease 1 homolog 1 (S. pombe)	0.497159	9.02389	0.0276638
10402394	ENSMUSG00000071177	Serpina1d	serine (or cysteine) peptidase inhibitor, clade A, member 1D	-0.474543	6.21292	0.0276638
10455118	ENSMUSG00000048347	Pcdhb18	protocadherin beta 18	-0.501141	6.85756	0.0278392
10401637	ENSMUSG00000034290	Nek9	NIMA (never in mitosis gene a)-related expressed kinase 9	-0.466018	11.2696	0.0281736
10474814	ENSMUSG00000040035	Disp2	dispatched homolog 2 (Drosophila)	-0.470643	11.6561	0.0281736
10375175	ENSMUSG00000056427	Slit3	slit homolog 3 (Drosophila)	-0.480974	10.4327	0.0282739
10580274	ENSMUSG00000052926	Rnaseh2a	ribonuclease H2, large subunit	0.467945	10.3595	0.0282739
10393573	ENSMUSG00000033880	Lgals3bp	lectin, galactoside-binding, soluble, 3 binding protein	-0.512289	11.9472	0.0282739
10550605	ENSMUSG00000040811	Eml2	echinoderm microtubule associated protein like 2	-0.57926	8.75878	0.0282739
10569962	ENSMUSG00000023235	Ccl25	chemokine (C-C motif) ligand 25	-0.487439	9.94266	0.0282739
10559297	ENSMUSG00000000154	Slc22a18	solute carrier family 22 (organic cation transporter), member 18	-0.477567	8.67659	0.0283545
10472366	ENSMUSG00000075318	Scn2a1	sodium channel, voltage-gated, type II, alpha 1	-0.487346	7.7687	0.0285832
10563077	ENSMUSG00000019539	Rcn3	reticulocalbin 3, EF-hand calcium binding domain	-0.485022	11.6602	0.0286428
10463430	ENSMUSG00000025207	Sema4g	sema domain, immunoglobulin domain (Ig), transmembrane domain (TM) and short cytoplasmic domain, (semaphorin) 4G	-0.524004	7.82852	0.0286835
10597477	ENSMUSG00000050627	Gpd1l	glycerol-3-phosphate dehydrogenase 1-like	0.483598	9.93483	0.0286835
10363743	ENSMUSG00000037846	Rtkn2	rhotekin 2	0.478551	9.21437	0.0288313
10527430	ENSMUSG00000029621	Arpc1a	actin related protein 2/3 complex, subunit 1A	-0.468482	10.0591	0.0291098
10411235	ENSMUSG00000021676	Iqgap2	IQ motif containing GTPase activating protein 2	0.46333	11.56	0.0292526
10571870	ENSMUSG00000054717	Hmgb2	high mobility group box 2	0.54547	11.1255	0.0293363
10549375	c("ENSMUSG00000025362", "ENSMUSG00000059775")	Rps26	ribosomal protein S26	0.462315	13.6492	0.029571
10360227	ENSMUSG00000013698	Pea15a	phosphoprotein enriched in astrocytes 15A	0.468217	10.4917	0.029571
10467907	ENSMUSG00000025198	Erlin1	ER lipid raft associated 1	0.465736	10.3821	0.0298013
10589413	ENSMUSG00000032478	Nme6	NME/NM23 nucleoside diphosphate kinase 6	0.496821	10.7274	0.0298876
10360504	NA	Mir350	microRNA 350	-0.480165	6.60824	0.0298876
10459109	ENSMUSG00000024613	Tcof1	Treacher Collins Franceschetti syndrome 1, homolog	0.480655	9.97187	0.0305038
10441565	ENSMUSG00000023809	Rps6ka2	ribosomal protein S6 kinase, polypeptide 2	0.458622	11.7775	0.0306749
10491526	ENSMUSG00000027710	Acad9	acyl-Coenzyme A dehydrogenase family, member 9	-0.467135	9.20725	0.0307269
10460237	ENSMUSG00000036908	Unc93b1	unc-93 homolog B1 (C. elegans)	-0.513364	9.55337	0.0307269
10501199	ENSMUSG00000004035	Gstm7	glutathione S-transferase, mu 7	-0.496527	8.06687	0.0307269
10434436	ENSMUSG00000046613	Vwa5b2	von Willebrand factor A domain containing 5B2	-0.462408	8.70261	0.030837
10499247	ENSMUSG00000028072	Ntrk1	neurotrophic tyrosine kinase, receptor, type 1	-0.459279	8.46101	0.030837
10578572	ENSMUSG00000038143	Stox2	storkhead box 2	-0.461842	11.008	0.030837
10362097	ENSMUSG00000075297	H60b	histocompatibility 60b	-0.458337	6.68961	0.030837
10373498	c("ENSMUSG00000025362", "ENSMUSG00000059775")	Rps26	ribosomal protein S26	0.459127	13.6365	0.030837
10557326	ENSMUSG00000030748	Il4ra	interleukin 4 receptor, alpha	-0.475736	9.01773	0.0309118
10548931	ENSMUSG00000044378	Slc15a5	solute carrier family 15, member 5	-0.48124	8.90622	0.030989
10547888	ENSMUSG00000038390	Gpr162	G protein-coupled receptor 162	-0.474542	8.34244	0.0310046
10530163	ENSMUSG00000029191	Rfc1	replication factor C (activator 1) 1	0.467166	10.8273	0.0310812
10410560	ENSMUSG00000021569	Trip13	thyroid hormone receptor interactor 13	0.553893	10.5891	0.0310812
10389617	ENSMUSG00000046442	Ppm1e	protein phosphatase 1E (PP2C domain containing)	-0.47541	9.18304	0.0310812
10345141	ENSMUSG00000073725	Lmbrd1	LMBR1 domain containing 1	-0.458141	9.73243	0.0310812
10415844	ENSMUSG00000021939	Ctsb	cathepsin B	-0.463766	11.9381	0.0310812
10435266	ENSMUSG00000075254	Heg1	HEG homolog 1 (zebrafish)	-0.464719	7.41368	0.0310812
10373036	ENSMUSG00000040462	Os9	amplified in osteosarcoma	-0.464091	10.803	0.0310835
10532180	ENSMUSG00000033615	Cplx1	complexin 1	0.461228	10.4962	0.0311591
10523595	ENSMUSG00000034573	Ptpn13	protein tyrosine phosphatase, non-receptor type 13	-0.464241	9.39625	0.031239
10374775	NA	Mir217	microRNA 217	-0.475885	3.38212	0.031576
10568282	ENSMUSG00000030814	Bcl7c	B cell CLL/lymphoma 7C	0.46969	8.98856	0.031576
10411595	ENSMUSG00000078945	Naip2	NLR family, apoptosis inhibitory protein 2	-0.479252	9.90673	0.031576
10402063	ENSMUSG00000033713	Foxn3	forkhead box N3	-0.460699	9.1989	0.031576
10513604	ENSMUSG00000038422	Hdhd3	haloacid dehalogenase-like hydrolase domain containing 3	-0.470481	8.75321	0.0316111
10539517	ENSMUSG00000033788	Dysf	dysferlin	-0.466906	7.93087	0.0316115
10457323	ENSMUSG00000061013	Mkx	mohawk homeobox	0.459784	8.67302	0.0316408
10577508	ENSMUSG00000037725	Ckap2	cytoskeleton associated protein 2	0.465971	10.9672	0.0316408
10497831	ENSMUSG00000027715	Ccna2	cyclin A2	0.456999	12.9192	0.0316408
10607356	ENSMUSG00000056679	Gpr173	G-protein coupled receptor 173	-0.500662	8.17213	0.0316408
10480057	ENSMUSG00000037197	Rbm17	RNA binding motif protein 17	0.467548	10.157	0.0316408
10547100	ENSMUSG00000030123	Plxnd1	plexin D1	-0.455699	9.6559	0.0317736
10388488	ENSMUSG00000020846	Fam101b	family with sequence similarity 101, member B	0.462464	9.11295	0.031858
10439695	ENSMUSG00000022658	Tagln3	transgelin 3	-0.458242	9.86824	0.031858
10367076	ENSMUSG00000025395	Prim1	DNA primase, p49 subunit	0.516039	10.6169	0.031858
10478678	ENSMUSG00000017652	Cd40	CD40 antigen	-0.461728	8.943	0.0318855
10403658	ENSMUSG00000021303	Gng4	guanine nucleotide binding protein (G protein), gamma 4	-0.531353	9.80292	0.0319105
10575227	ENSMUSG00000031727	Pmfbp1	polyamine modulated factor 1 binding protein 1	-0.469148	6.74326	0.0322568
10382271	ENSMUSG00000020604	Arsg	arylsulfatase G	-0.509459	8.45508	0.0324555
10359082	ENSMUSG00000033671	Cep350	centrosomal protein 350	-0.472224	9.44994	0.0328526
10587818	ENSMUSG00000032377	Plscr4	phospholipid scramblase 4	-0.490991	8.17659	0.0329498
10462973	ENSMUSG00000025001	Hells	helicase, lymphoid specific	0.579035	10.0246	0.0332422
10399892	ENSMUSG00000044067	Gpr22	G protein-coupled receptor 22	-0.489851	8.57473	0.033291
10442250	ENSMUSG00000061544	Zfp229	zinc finger protein 229	-0.489149	7.3289	0.033291
10556456	ENSMUSG00000055320	Tead1	TEA domain family member 1	-0.469879	10.8945	0.033409
10568328	ENSMUSG00000096145	Vkorc1	vitamin K epoxide reductase complex, subunit 1	0.478524	10.5307	0.0334117
10579049	NA	Gm10033	predicted gene 10033	-0.459207	8.61101	0.033536
10594501	ENSMUSG00000033629	Ptplad1	protein tyrosine phosphatase-like A domain containing 1	-0.454744	10.5982	0.0336158
10486262	ENSMUSG00000027297	Ltk	leukocyte tyrosine kinase	-0.483396	9.02743	0.0337896
10417798	ENSMUSG00000023243	Kcnk5	potassium channel, subfamily K, member 5	0.494256	7.74317	0.0337896
10448094	ENSMUSG00000023845	Lnpep	leucyl/cystinyl aminopeptidase	-0.451019	10.9496	0.0338259
10375572	ENSMUSG00000063827	Olfr1382	olfactory receptor 1382	0.475709	5.31831	0.0338259
10502214	ENSMUSG00000027983	Cyp2u1	cytochrome P450, family 2, subfamily u, polypeptide 1	-0.455736	9.50432	0.0339525
10526217	ENSMUSG00000023104	Rfc2	replication factor C (activator 1) 2	0.505916	9.17172	0.0340511
10359086	ENSMUSG00000033671	Cep350	centrosomal protein 350	-0.45959	8.4242	0.0340511
10508042	ENSMUSG00000028863	Meaf6	MYST/Esa1-associated factor 6	0.482055	10.2102	0.0340901
10471154	ENSMUSG00000076441	Ass1	argininosuccinate synthetase 1	-0.532477	9.00977	0.0340972
10491613	ENSMUSG00000037270	4932438A13Rik	RIKEN cDNA 4932438A13 gene	-0.456187	10.1474	0.0344256
10438708	ENSMUSG00000022887	Masp1	mannan-binding lectin serine peptidase 1	-0.458167	7.9258	0.0345635
10345492	ENSMUSG00000001138	Cnnm3	cyclin M3	0.452431	9.14466	0.0345807
10445688	ENSMUSG00000034165	Ccnd3	cyclin D3	0.464975	10.1445	0.0346252
10587829	ENSMUSG00000032374	Plod2	procollagen lysine, 2-oxoglutarate 5-dioxygenase 2	-0.459328	10.9691	0.0346252
10373588	ENSMUSG00000025350	Rdh5	retinol dehydrogenase 5	-0.450054	8.0012	0.0346252
10483401	ENSMUSG00000005233	Spc25	SPC25, NDC80 kinetochore complex component, homolog (S. cerevisiae)	0.502061	9.41228	0.0347657
10406086	ENSMUSG00000021611	Tert	telomerase reverse transcriptase	-0.466555	8.76718	0.0347657
10450982	ENSMUSG00000023918	Gpr115	G protein-coupled receptor 115	-0.530467	7.90379	0.0348659
10404061	ENSMUSG00000075031	Hist1h2bb	histone cluster 1, H2bb	0.527628	11.2749	0.0348659
10411728	ENSMUSG00000045273	Cenph	centromere protein H	0.539088	9.30769	0.0349248
10385770	NA	Olfr1372-ps1	olfactory receptor 1372, pseudogene 1	-0.53075	4.3594	0.0349248
10499873	ENSMUSG00000056270	Prr9	proline rich 9	-0.562969	6.74219	0.0351655
10542896	ENSMUSG00000003452	Bicd1	bicaudal D homolog 1 (Drosophila)	-0.505093	8.23273	0.0351655
10486112	ENSMUSG00000040093	Bmf	BCL2 modifying factor	-0.462253	8.90811	0.0352106
10371846	ENSMUSG00000019979	Apaf1	apoptotic peptidase activating factor 1	0.461986	9.52182	0.0353597
10510172	ENSMUSG00000054717	Hmgb2	high mobility group box 2	0.547325	10.9091	0.0353621
10555339	ENSMUSG00000047248	C2cd3	C2 calcium-dependent domain containing 3	0.45612	9.25106	0.0353621
10442236	ENSMUSG00000035868	3110052M02Rik	RIKEN cDNA 3110052M02 gene	-0.463154	9.43644	0.0354486
10544501	ENSMUSG00000029687	Ezh2	enhancer of zeste homolog 2 (Drosophila)	0.449365	12.1767	0.0354486
10557519	ENSMUSG00000042606	Hirip3	HIRA interacting protein 3	0.505712	8.09675	0.0358515
10470050	ENSMUSG00000026944	Abca2	ATP-binding cassette, sub-family A (ABC1), member 2	-0.463327	9.76484	0.0361603
10426477	ENSMUSG00000024217	Snrpc	U1 small nuclear ribonucleoprotein C	0.455785	10.4995	0.0363061
10518726	ENSMUSG00000028982	Slc25a33	solute carrier family 25, member 33	-0.465889	9.51508	0.036432
10363541	ENSMUSG00000076441	Ass1	argininosuccinate synthetase 1	-0.530698	9.13915	0.0364326
10462922	ENSMUSG00000024998	Plce1	phospholipase C, epsilon 1	-0.46123	9.6888	0.0364326
10512949	ENSMUSG00000015243	Abca1	ATP-binding cassette, sub-family A (ABC1), member 1	-0.450428	8.42093	0.0364326
10606071	ENSMUSG00000051220	Ercc6l	excision repair cross-complementing rodent repair deficiency complementation group 6 - like	0.457948	7.79402	0.0364326
10455139	ENSMUSG00000073591	Pcdhb22	protocadherin beta 22	-0.447493	6.99522	0.0364326
10382341	ENSMUSG00000047904	Sstr2	somatostatin receptor 2	-0.450651	8.20997	0.0364326
10397895	ENSMUSG00000041712	Ubr7	ubiquitin protein ligase E3 component n-recognin 7 (putative)	0.459378	10.3295	0.0365027
10595392	ENSMUSG00000032262	Elovl4	elongation of very long chain fatty acids (FEN1/Elo2, SUR4/Elo3, yeast)-like 4	-0.4439	11.423	0.0365346
10437687	ENSMUSG00000022500	Litaf	LPS-induced TN factor	-0.473198	9.95986	0.0365346
10577096	ENSMUSG00000038542	Pcid2	PCI domain containing 2	0.445634	10.6894	0.0365346
10355836	ENSMUSG00000033061	Resp18	regulated endocrine-specific protein 18	-0.491304	9.88248	0.0365649
10408200	c("ENSMUSG00000096010", "ENSMUSG00000067455", "ENSMUSG00000064288", "ENSMUSG00000069306", "ENSMUSG00000069305", "ENSMUSG00000060639", "ENSMUSG00000060981", "ENSMUSG00000069274", "ENSMUSG00000061482", "ENSMUSG00000060678", "ENSMUSG00000069266", "ENSMUSG00000060093", "ENSMUSG00000091405")	Hist1h4f	histone cluster 1, H4f	0.465052	11.5268	0.0367991
10533131	ENSMUSG00000029598	Plbd2	phospholipase B domain containing 2	-0.469982	11.2055	0.0367991
10561690	ENSMUSG00000049676	Catsperg1	cation channel, sperm-associated, gamma 1	-0.502886	7.933	0.0367991
10454077	ENSMUSG00000054321	Taf4b	TAF4B RNA polymerase II, TATA box binding protein (TBP)-associated factor	0.452436	9.69782	0.0368324
10388684	ENSMUSG00000017291	Taok1	TAO kinase 1	-0.454382	10.7484	0.0369662
10487577	ENSMUSG00000048327	Ckap2l	cytoskeleton associated protein 2-like	0.449405	10.4516	0.0369662
10388409	ENSMUSG00000000751	Rpa1	replication protein A1	0.472717	10.0212	0.0369662
10476355	ENSMUSG00000027350	Chgb	chromogranin B	-0.446322	12.9163	0.0370011
10566543	ENSMUSG00000036862	Dchs1	dachsous 1 (Drosophila)	-0.459988	10.054	0.0370451
10364856	ENSMUSG00000061589	Dot1l	DOT1-like, histone H3 methyltransferase (S. cerevisiae)	0.446071	10.7066	0.0371534
10476691	ENSMUSG00000027427	Polr3f	polymerase (RNA) III (DNA directed) polypeptide F	-0.456354	8.87257	0.0374068
10595614	NA	Snhg5	small nucleolar RNA host gene 5	0.447555	10.2872	0.0374068
10516529	ENSMUSG00000028789	Adc	arginine decarboxylase	-0.500161	8.8274	0.0374068
10395702	ENSMUSG00000061603	Akap6	A kinase (PRKA) anchor protein 6	-0.447236	9.56999	0.0374625
10562563	ENSMUSG00000002068	Ccne1	cyclin E1	0.474231	10.9518	0.0376375
10399061	ENSMUSG00000021171	Esyt2	extended synaptotagmin-like protein 2	-0.461845	10.3495	0.0376399
10474769	ENSMUSG00000040084	Bub1b	budding uninhibited by benzimidazoles 1 homolog, beta (S. cerevisiae)	0.454933	10.7668	0.037845
10514133	ENSMUSG00000038172	Ttc39b	tetratricopeptide repeat domain 39B	-0.442726	9.77409	0.0378876
10355329	ENSMUSG00000026196	Bard1	BRCA1 associated RING domain 1	0.472954	9.61639	0.0380415
10379998	ENSMUSG00000018548	Trim37	tripartite motif-containing 37	-0.443388	10.6562	0.038058
10476362	ENSMUSG00000027353	Mcm8	minichromosome maintenance deficient 8 (S. cerevisiae)	0.482887	10.2048	0.0382929
10595924	ENSMUSG00000032462	Pik3cb	phosphatidylinositol 3-kinase, catalytic, beta polypeptide	0.445801	9.26947	0.0383216
10465244	NA	Malat1	metastasis associated lung adenocarcinoma transcript 1 (non-coding RNA)	-0.517379	11.6416	0.0383216
10429081	ENSMUSG00000024217	Snrpc	U1 small nuclear ribonucleoprotein C	0.453281	10.1103	0.0383216
10503551	ENSMUSG00000040455	Usp45	ubiquitin specific petidase 45	-0.451347	9.60889	0.0383216
10557535	ENSMUSG00000030683	Sez6l2	seizure related 6 homolog like 2	-0.452209	10.1063	0.0386064
10383532	ENSMUSG00000000056	Narf	nuclear prelamin A recognition factor	-0.481259	9.21299	0.0386064
10510399	ENSMUSG00000028979	Masp2	mannan-binding lectin serine peptidase 2	-0.444924	8.68176	0.0386064
10474411	ENSMUSG00000027162	Lin7c	lin-7 homolog C (C. elegans)	-0.449085	11.1777	0.0386471
10491621	ENSMUSG00000037270	4932438A13Rik	RIKEN cDNA 4932438A13 gene	-0.453412	10.3629	0.0386471
10475941	ENSMUSG00000042851	Zc3h6	zinc finger CCCH type containing 6	-0.525235	8.96959	0.0387815
10399121	ENSMUSG00000056553	Ptprn2	protein tyrosine phosphatase, receptor type, N polypeptide 2	-0.459783	8.84622	0.0388694
10498623	ENSMUSG00000027782	Kpna4	karyopherin (importin) alpha 4	0.444448	10.7952	0.0389038
10400896	ENSMUSG00000019718	2810055F11Rik	RIKEN cDNA 2810055F11 gene	-0.443527	7.80796	0.0389038
10367843	ENSMUSG00000019820	Utrn	utrophin	-0.44488	10.1271	0.0389038
10455813	ENSMUSG00000024590	Lmnb1	lamin B1	0.480856	9.96482	0.0389038
10522712	ENSMUSG00000029249	Rest	RE1-silencing transcription factor	0.443693	8.6434	0.0389038
10471715	ENSMUSG00000026887	Mrrf	mitochondrial ribosome recycling factor	0.457114	10.7842	0.0389038
10498038	ENSMUSG00000037174	Elf2	E74-like factor 2	0.441858	10.5288	0.0389038
10373101	ENSMUSG00000025417	Pip4k2c	phosphatidylinositol-5-phosphate 4-kinase, type II, gamma	-0.44912	11.3315	0.0389038
10472128	ENSMUSG00000026960	Arl6ip6	ADP-ribosylation factor-like 6 interacting protein 6	0.449501	9.89645	0.0389038
10403193	ENSMUSG00000025323	Sp4	trans-acting transcription factor 4	-0.476376	8.28669	0.0389038
10405587	ENSMUSG00000035493	Tgfbi	transforming growth factor, beta induced	-0.522975	10.0702	0.0389038
10431410	ENSMUSG00000053137	Mapk11	mitogen-activated protein kinase 11	-0.465964	10.8774	0.0389038
10599062	c("ENSMUSG00000095546", "ENSMUSG00000095293", "ENSMUSG00000094624", "ENSMUSG00000096457", "ENSMUSG00000095887", "ENSMUSG00000073255", "ENSMUSG00000094759", "ENSMUSG00000073247", "ENSMUSG00000073245")	Gm10058	predicted gene 10058	-0.447868	4.54207	0.0389038
10599073	c("ENSMUSG00000095546", "ENSMUSG00000095293", "ENSMUSG00000094624", "ENSMUSG00000096457", "ENSMUSG00000095887", "ENSMUSG00000073255", "ENSMUSG00000094759", "ENSMUSG00000073247", "ENSMUSG00000073245")	Gm10058	predicted gene 10058	-0.447868	4.54207	0.0389038
10599094	c("ENSMUSG00000095546", "ENSMUSG00000095293", "ENSMUSG00000094624", "ENSMUSG00000096457", "ENSMUSG00000095887", "ENSMUSG00000073255", "ENSMUSG00000094759", "ENSMUSG00000073247", "ENSMUSG00000073245")	Gm10058	predicted gene 10058	-0.447868	4.54207	0.0389038
10599105	c("ENSMUSG00000095546", "ENSMUSG00000095293", "ENSMUSG00000094624", "ENSMUSG00000096457", "ENSMUSG00000095887", "ENSMUSG00000073255", "ENSMUSG00000094759", "ENSMUSG00000073247", "ENSMUSG00000073245")	Gm10058	predicted gene 10058	-0.447868	4.54207	0.0389038
10603962	c("ENSMUSG00000095546", "ENSMUSG00000095293", "ENSMUSG00000094624", "ENSMUSG00000096457", "ENSMUSG00000095887", "ENSMUSG00000073255", "ENSMUSG00000094759", "ENSMUSG00000073247", "ENSMUSG00000073245")	Gm10058	predicted gene 10058	-0.447868	4.54207	0.0389038
10603973	c("ENSMUSG00000095546", "ENSMUSG00000095293", "ENSMUSG00000094624", "ENSMUSG00000096457", "ENSMUSG00000095887", "ENSMUSG00000073255", "ENSMUSG00000094759", "ENSMUSG00000073247", "ENSMUSG00000073245")	Gm10058	predicted gene 10058	-0.447868	4.54207	0.0389038
10603984	c("ENSMUSG00000095546", "ENSMUSG00000095293", "ENSMUSG00000094624", "ENSMUSG00000096457", "ENSMUSG00000095887", "ENSMUSG00000073255", "ENSMUSG00000094759", "ENSMUSG00000073247", "ENSMUSG00000073245")	Gm10058	predicted gene 10058	-0.447868	4.54207	0.0389038
10603995	c("ENSMUSG00000095546", "ENSMUSG00000095293", "ENSMUSG00000094624", "ENSMUSG00000096457", "ENSMUSG00000095887", "ENSMUSG00000073255", "ENSMUSG00000094759", "ENSMUSG00000073247", "ENSMUSG00000073245")	Gm10058	predicted gene 10058	-0.447868	4.54207	0.0389038
10604006	c("ENSMUSG00000095546", "ENSMUSG00000095293", "ENSMUSG00000094624", "ENSMUSG00000096457", "ENSMUSG00000095887", "ENSMUSG00000073255", "ENSMUSG00000094759", "ENSMUSG00000073247", "ENSMUSG00000073245")	Gm10058	predicted gene 10058	-0.447868	4.54207	0.0389038
10604017	c("ENSMUSG00000095546", "ENSMUSG00000095293", "ENSMUSG00000094624", "ENSMUSG00000096457", "ENSMUSG00000095887", "ENSMUSG00000073255", "ENSMUSG00000094759", "ENSMUSG00000073247", "ENSMUSG00000073245")	Gm10058	predicted gene 10058	-0.447868	4.54207	0.0389038
10604021	c("ENSMUSG00000095546", "ENSMUSG00000095293", "ENSMUSG00000094624", "ENSMUSG00000096457", "ENSMUSG00000095887", "ENSMUSG00000073255", "ENSMUSG00000094759", "ENSMUSG00000073247", "ENSMUSG00000073245")	Gm10058	predicted gene 10058	-0.447868	4.54207	0.0389038
10594001	ENSMUSG00000004661	Arid3b	AT rich interactive domain 3B (BRIGHT-like)	0.449945	7.9491	0.0389038
10471994	ENSMUSG00000026764	Kif5c	kinesin family member 5C	-0.43901	11.4609	0.0389493
10540273	ENSMUSG00000022674	Ube2v2	ubiquitin-conjugating enzyme E2 variant 2	-0.454395	10.2982	0.0390334
10371332	ENSMUSG00000020256	Aldh1l2	aldehyde dehydrogenase 1 family, member L2	-0.437915	11.3925	0.0391061
10531675	ENSMUSG00000035325	Sec31a	Sec31 homolog A (S. cerevisiae)	-0.438517	11.6704	0.0391061
10447097	ENSMUSG00000055760	Gemin6	gem (nuclear organelle) associated protein 6	0.477414	8.70674	0.0392768
10497520	ENSMUSG00000027699	Ect2	ect2 oncogene	0.440662	12.0005	0.0393502
10573115	ENSMUSG00000047747	Rnf150	ring finger protein 150	-0.438375	8.77075	0.0393502
10494428	ENSMUSG00000038393	Txnip	thioredoxin interacting protein	0.4511	10.8364	0.0396254
10551626	ENSMUSG00000053964	Lgals4	lectin, galactose binding, soluble 4	-0.463428	7.3203	0.0396302
10488322	ENSMUSG00000037110	Ralgapa2	Ral GTPase activating protein, alpha subunit 2 (catalytic)	-0.454527	9.33033	0.0399007
10455967	ENSMUSG00000049916	2610318N02Rik	RIKEN cDNA 2610318N02 gene	0.443035	12.4011	0.0399007
10594426	ENSMUSG00000032400	Zwilch	Zwilch, kinetochore associated, homolog (Drosophila)	0.448105	9.90437	0.0399693
10382376	ENSMUSG00000034714	Ttyh2	tweety homolog 2 (Drosophila)	-0.45752	11.5253	0.0400185
10556764	ENSMUSG00000004455	Ppp1cc	protein phosphatase 1, catalytic subunit, gamma isoform	0.439205	12.1246	0.0400848
10555695	ENSMUSG00000030978	Rrm1	ribonucleotide reductase M1	0.453383	12.5374	0.0404841
10401149	ENSMUSG00000021118	Plek2	pleckstrin 2	0.458609	6.55661	0.0404841
10504458	ENSMUSG00000028478	Clta	clathrin, light polypeptide (Lca)	-0.43857	9.28036	0.0407101
10493910	ENSMUSG00000096879	Gm4858	predicted gene 4858	0.45853	4.04223	0.0407172
10497548	ENSMUSG00000039286	Fndc3b	fibronectin type III domain containing 3B	-0.435993	10.9308	0.0407284
10439276	ENSMUSG00000003955	Fam162a	family with sequence similarity 162, member A	-0.461851	10.3824	0.0409797
10538970	ENSMUSG00000053012	Krcc1	lysine-rich coiled-coil 1	-0.514389	7.95709	0.0409975
10446074	ENSMUSG00000001228	Uhrf1	ubiquitin-like, containing PHD and RING finger domains, 1	0.457277	10.727	0.0411522
10483228	ENSMUSG00000057182	Scn3a	sodium channel, voltage-gated, type III, alpha	-0.508108	8.07842	0.0411522
10579550	ENSMUSG00000034799	Unc13a	unc-13 homolog A (C. elegans)	-0.443504	9.3833	0.0411522
10351414	ENSMUSG00000026687	Aldh9a1	aldehyde dehydrogenase 9, subfamily A1	-0.441957	11.5418	0.0411522
10347226	ENSMUSG00000026188	Tmem169	transmembrane protein 169	-0.434562	7.42725	0.0411522
10478160	ENSMUSG00000027654	Fam83d	family with sequence similarity 83, member D	0.447857	9.16052	0.0411522
10402249	ENSMUSG00000021189	Atxn3	ataxin 3	-0.434786	9.04532	0.0412788
10427235	ENSMUSG00000023048	Prr13	proline rich 13	-0.484384	10.3868	0.0414992
10368162	ENSMUSG00000020003	Pex7	peroxisomal biogenesis factor 7	-0.441866	7.99656	0.0417126
10429203	ENSMUSG00000036800	Fam135b	family with sequence similarity 135, member B	-0.438702	7.70072	0.041891
10398362	NA	AF357355	snoRNA AF357355	-0.443301	7.78341	0.0420782
10355864	ENSMUSG00000032997	Chpf	chondroitin polymerizing factor	0.430512	9.82642	0.0421444
10346882	ENSMUSG00000025964	Adam23	a disintegrin and metallopeptidase domain 23	-0.439827	10.6538	0.0421444
10587503	ENSMUSG00000032261	Sh3bgrl2	SH3 domain binding glutamic acid-rich protein like 2	-0.467535	8.5853	0.0421566
10584524	NA	1700001J11Rik	ring finger protein 19A pseudogene	0.442821	6.66029	0.0423313
10485261	ENSMUSG00000075023	Accsl	1-aminocyclopropane-1-carboxylate synthase (non-functional)-like	-0.4584	6.61667	0.0423313
10391540	ENSMUSG00000017314	Mpp2	membrane protein, palmitoylated 2 (MAGUK p55 subfamily member 2)	-0.468082	9.65357	0.0423313
10603708	ENSMUSG00000031012	Cask	calcium/calmodulin-dependent serine protein kinase (MAGUK family)	-0.439738	11.8722	0.0423313
10500808	ENSMUSG00000027848	Olfml3	olfactomedin-like 3	-0.44672	11.186	0.0423313
10433656	ENSMUSG00000009569	Mkl2	MKL/myocardin-like 2	-0.437335	9.79894	0.0423313
10381445	ENSMUSG00000034947	Tmem106a	transmembrane protein 106A	-0.444535	8.3925	0.0423313
10527213	ENSMUSG00000039206	Daglb	diacylglycerol lipase, beta	-0.432324	10.2032	0.0423313
10525352	ENSMUSG00000004455	Ppp1cc	protein phosphatase 1, catalytic subunit, gamma isoform	0.433686	12.0497	0.0423313
10406423	ENSMUSG00000051098	Mblac2	metallo-beta-lactamase domain containing 2	-0.439025	11.1837	0.0424165
10508651	ENSMUSG00000025743	Sdc3	syndecan 3	-0.465841	9.94916	0.0426708
10383799	ENSMUSG00000020432	Tcn2	transcobalamin 2	-0.550124	9.07559	0.0427082
10573823	ENSMUSG00000056608	Chd9	chromodomain helicase DNA binding protein 9	-0.436337	10.4305	0.0427393
10361191	ENSMUSG00000016200	Syt14	synaptotagmin XIV	-0.448384	10.2821	0.0428494
10350896	ENSMUSG00000026587	Astn1	astrotactin 1	-0.435432	11.5287	0.0428552
10483163	ENSMUSG00000026888	Grb14	growth factor receptor bound protein 14	-0.511479	9.89331	0.0429629
10351515	NA	Rnu1b1	U1b1 small nuclear RNA	0.437004	9.68048	0.0429722
10456400	ENSMUSG00000001473	Tubb6	tubulin, beta 6 class V	0.443826	11.6489	0.0429722
10362581	ENSMUSG00000019845	Tube1	epsilon-tubulin 1	0.466591	9.1642	0.0429722
10491615	ENSMUSG00000037270	4932438A13Rik	RIKEN cDNA 4932438A13 gene	-0.460168	8.36943	0.0430283
10409369	ENSMUSG00000034891	Sncb	synuclein, beta	-0.445567	9.6227	0.0432906
10499132	ENSMUSG00000057777	Mab21l2	mab-21-like 2 (C. elegans)	-0.442002	10.4779	0.0433191
10434067	ENSMUSG00000005899	Smpd4	sphingomyelin phosphodiesterase 4	0.444009	10.2601	0.0433224
10481186	ENSMUSG00000009614	Sardh	sarcosine dehydrogenase	-0.43998	9.89602	0.0433224
10465861	ENSMUSG00000024660	Incenp	inner centromere protein	0.441888	10.292	0.0433416
10486029	ENSMUSG00000057147	Atpbd4	ATP binding domain 4	-0.429282	10.5769	0.0434727
10470564	ENSMUSG00000026821	Ralgds	ral guanine nucleotide dissociation stimulator	-0.431819	9.5157	0.043549
10450614	ENSMUSG00000050705	2310061I04Rik	RIKEN cDNA 2310061I04 gene	0.444935	9.85979	0.043549
10572170	ENSMUSG00000079038	D130040H23Rik	RIKEN cDNA D130040H23 gene	-0.431378	7.06824	0.043554
10585992	ENSMUSG00000039585	Myo9a	myosin IXa	-0.436884	8.995	0.0437156
10432032	ENSMUSG00000022479	Vdr	vitamin D receptor	-0.456959	9.40602	0.0437156
10372807	ENSMUSG00000051236	Msrb3	methionine sulfoxide reductase B3	-0.437485	10.1392	0.0437156
10374366	ENSMUSG00000020122	Egfr	epidermal growth factor receptor	-0.434456	9.23327	0.0437156
10516867	ENSMUSG00000028901	Gmeb1	glucocorticoid modulatory element binding protein 1	0.432266	8.85814	0.04373
10371230	ENSMUSG00000034781	Gna11	guanine nucleotide binding protein, alpha 11	0.435652	11.3152	0.04373
10420097	ENSMUSG00000007589	Tinf2	Terf1 (TRF1)-interacting nuclear factor 2	0.435819	9.61249	0.04373
10452734	ENSMUSG00000055471	Alk	anaplastic lymphoma kinase	-0.440664	9.38879	0.04373
10360648	ENSMUSG00000010609	Psen2	presenilin 2	-0.429398	8.05459	0.04373
10363403	ENSMUSG00000044475	Ascc1	activating signal cointegrator 1 complex subunit 1	-0.479692	9.96389	0.0438021
10368527	ENSMUSG00000019791	Hint3	histidine triad nucleotide binding protein 3	-0.464608	7.99161	0.0442226
10428018	ENSMUSG00000022674	Ube2v2	ubiquitin-conjugating enzyme E2 variant 2	-0.443944	10.3479	0.0442275
10358999	ENSMUSG00000026469	Xpr1	xenotropic and polytropic retrovirus receptor 1	-0.44897	11.6086	0.0442275
10550102	ENSMUSG00000056394	Lig1	ligase I, DNA, ATP-dependent	0.446342	10.8418	0.0442974
10595831	ENSMUSG00000040433	Zbtb38	zinc finger and BTB domain containing 38	-0.434391	9.9884	0.0446329
10369474	ENSMUSG00000020091	Eif4ebp2	eukaryotic translation initiation factor 4E binding protein 2	0.440166	11.3098	0.0446337
10533090	ENSMUSG00000029363	Rfc5	replication factor C (activator 1) 5	0.459487	11.8512	0.0448693
10486255	ENSMUSG00000072980	Oip5	Opa interacting protein 5	0.465469	8.68751	0.0449079
10494411	NA	Rnu1b1	U1b1 small nuclear RNA	0.437257	9.54891	0.0449822
10494417	NA	Rnu1b1	U1b1 small nuclear RNA	0.437257	9.54891	0.0449822
10500356	NA	Rnu1b1	U1b1 small nuclear RNA	0.437257	9.54891	0.0449822
10573626	ENSMUSG00000031700	Gpt2	glutamic pyruvate transaminase (alanine aminotransferase) 2	-0.426433	11.2431	0.0449822
10472364	ENSMUSG00000075318	Scn2a1	sodium channel, voltage-gated, type II, alpha 1	-0.463832	8.90752	0.0453071
10477233	ENSMUSG00000042631	Xkr7	X Kell blood group precursor related family member 7 homolog	-0.426726	10.5176	0.0453142
10585982	ENSMUSG00000039585	Myo9a	myosin IXa	-0.428913	10.3708	0.0454
10539119	ENSMUSG00000053460	Ggcx	gamma-glutamyl carboxylase	-0.426711	9.46963	0.0454732
10588707	ENSMUSG00000010048	Ifrd2	interferon-related developmental regulator 2	0.433575	10.7375	0.0454732
10571371	ENSMUSG00000039530	Tusc3	tumor suppressor candidate 3	-0.426771	10.8828	0.0454732
10604996	ENSMUSG00000057836	Xlr3a	X-linked lymphocyte-regulated 3A	-0.449282	9.4643	0.045607
10448064	ENSMUSG00000051977	Prdm9	PR domain containing 9	-0.433673	8.15402	0.0459582
10586616	ENSMUSG00000035284	Vps13c	vacuolar protein sorting 13C (yeast)	-0.448311	9.60654	0.0461473
10363170	ENSMUSG00000047669	Msl3l2	male-specific lethal 3-like 2 (Drosophila)	0.44473	7.97941	0.0461798
10464240	ENSMUSG00000025086	Trub1	TruB pseudouridine (psi) synthase homolog 1 (E. coli)	-0.458258	8.32088	0.0463121
10479902	ENSMUSG00000025815	Dhtkd1	dehydrogenase E1 and transketolase domain containing 1	-0.489499	8.56831	0.0463121
10454632	ENSMUSG00000038128	Camk4	calcium/calmodulin-dependent protein kinase IV	-0.431782	9.01799	0.0463957
10566221	ENSMUSG00000096584	Olfr611	olfactory receptor 611	0.443736	5.19364	0.0463957
10512011	ENSMUSG00000039967	Zfp292	zinc finger protein 292	-0.47548	10.0621	0.0463957
10346695	ENSMUSG00000073664	Nbeal1	neurobeachin like 1	-0.447792	8.27741	0.0466335
10476660	ENSMUSG00000027424	8430406I07Rik	RIKEN cDNA 8430406I07 gene	0.440542	8.32666	0.0467138
10518352	ENSMUSG00000054717	Hmgb2	high mobility group box 2	0.499814	11.0443	0.0467138
10557816	ENSMUSG00000030802	Bckdk	branched chain ketoacid dehydrogenase kinase	0.437199	9.53506	0.0467852
10514985	ENSMUSG00000034636	Zyg11b	zyg-ll homolog B (C. elegans)	-0.436757	10.4249	0.04679
10570855	ENSMUSG00000031538	Plat	plasminogen activator, tissue	-0.475106	10.4877	0.04679
10404059	ENSMUSG00000036181	Hist1h1c	histone cluster 1, H1c	-0.425814	10.7322	0.0468285
10540493	ENSMUSG00000030104	Edem1	ER degradation enhancer, mannosidase alpha-like 1	-0.438757	11.3926	0.0469933
10561927	ENSMUSG00000006651	Aplp1	amyloid beta (A4) precursor-like protein 1	-0.470588	11.3208	0.0469933
10503711	ENSMUSG00000028282	Casp8ap2	caspase 8 associated protein 2	0.450099	8.85099	0.0471432
10354418	ENSMUSG00000026107	Nabp1	nucleic acid binding protein 1	-0.425954	10.5483	0.0472908
10445338	ENSMUSG00000023960	Enpp5	ectonucleotide pyrophosphatase/phosphodiesterase 5	-0.500649	10.3148	0.0473299
10365297	ENSMUSG00000020255	D10Wsu102e	DNA segment, Chr 10, Wayne State University 102, expressed	-0.439558	9.87674	0.0474211
10532857	ENSMUSG00000011884	Gltp	glycolipid transfer protein	0.43443	10.3587	0.0474325
10428012	ENSMUSG00000022236	Ropn1l	ropporin 1-like	-0.466948	8.27481	0.0474684
10363962	ENSMUSG00000040009	Gnaz	guanine nucleotide binding protein, alpha z subunit	-0.433627	10.0164	0.0474684
10382935	ENSMUSG00000025571	Tnrc6c	trinucleotide repeat containing 6C	-0.427126	9.4618	0.047854
10485361	ENSMUSG00000027165	B230118H07Rik	RIKEN cDNA B230118H07 gene	0.444057	6.44866	0.0479463
10359050	ENSMUSG00000033671	Cep350	centrosomal protein 350	-0.422026	9.28173	0.0480873
10533869	ENSMUSG00000037979	Ccdc92	coiled-coil domain containing 92	0.426479	10.3093	0.0483211
10565862	ENSMUSG00000030726	Pold3	polymerase (DNA-directed), delta 3, accessory subunit	0.424362	10.6813	0.0483211
10377380	ENSMUSG00000020898	Ctc1	CTS telomere maintenance complex component 1	0.424047	10.4829	0.0484307
10500802	ENSMUSG00000079418	Atg4a	autophagy related 4A, cysteine peptidase	-0.442184	9.40275	0.0485081
10552264	ENSMUSG00000030424	Zfp939	zinc finger protein 939	-0.425369	6.86242	0.0485792
10465638	ENSMUSG00000024764	Naa40	N(alpha)-acetyltransferase 40, NatD catalytic subunit, homolog (S. cerevisiae)	0.44379	9.96902	0.0487485
10587534	ENSMUSG00000032263	Bckdhb	branched chain ketoacid dehydrogenase E1, beta polypeptide	-0.433526	9.96415	0.0487485
10499545	ENSMUSG00000028039	Efna3	ephrin A3	-0.502171	8.03488	0.0490507
10473058	ENSMUSG00000042359	Osbpl6	oxysterol binding protein-like 6	-0.427647	10.8086	0.0491076
10563323	ENSMUSG00000030824	Nucb1	nucleobindin 1	-0.42245	10.5743	0.0491076
10526726	ENSMUSG00000029729	Zkscan1	zinc finger with KRAB and SCAN domains 1	-0.419642	10.2367	0.0491076
10411156	ENSMUSG00000021687	Scamp1	secretory carrier membrane protein 1	-0.437421	11.3258	0.0491076
10494007	ENSMUSG00000028145	Them4	thioesterase superfamily member 4	-0.425635	8.18565	0.0491076
10554969	ENSMUSG00000048078	Odz4	odd Oz/ten-m homolog 4 (Drosophila)	-0.446971	9.10548	0.0491359
10346843	ENSMUSG00000025969	Nrp2	neuropilin 2	-0.425231	10.6766	0.0496665
10529584	ENSMUSG00000029119	Man2b2	mannosidase 2, alpha B2	-0.445181	10.2583	0.0498207
10562576	ENSMUSG00000074170	Plekhf1	pleckstrin homology domain containing, family F (with FYVE domain) member 1	0.446917	6.51509	0.0498207
10541091	ENSMUSG00000055760	Gemin6	gem (nuclear organelle) associated protein 6	0.47549	7.68781	0.0498207
10352356	ENSMUSG00000078762	Haus5	HAUS augmin-like complex, subunit 5	0.444234	10.0708	0.0498605
10528840	ENSMUSG00000002221	Paxip1	PAX interacting (with transcription-activation domain) protein 1	0.426077	9.37735	0.0498605

## Sheet: pax6 knockdown
Supplemental table 2B: Expression changes in N2A cells upon transient pax6 knockdown (10% FDR)
probe ID	Ensembl	Symbol	Name	log2 fold change	average expression (log2)	adjusted p value (BH)
10487987	ENSMUSG00000043110	Lrrn4	leucine rich repeat neuronal 4	-1.48987	9.10271	0.000487859
10500808	ENSMUSG00000027848	Olfml3	olfactomedin-like 3	-1.23462	10.9975	0.000984878
10562192	ENSMUSG00000009687	Fxyd5	FXYD domain-containing ion transport regulator 5	-1.21918	10.339	0.00174476
10568553	ENSMUSG00000030930	Chst15	carbohydrate (N-acetylgalactosamine 4-sulfate 6-O) sulfotransferase 15	-1.27206	8.01044	0.00235192
10470412	ENSMUSG00000000889	Dbh	dopamine beta hydroxylase	-1.08314	9.83539	0.00319064
10366457	ENSMUSG00000020151	Ptprr	protein tyrosine phosphatase, receptor type, R	-1.28926	9.12637	0.00387568
10576639	ENSMUSG00000025810	Nrp1	neuropilin 1	-0.842287	11.1015	0.00478466
10463282	ENSMUSG00000025192	Entpd7	ectonucleoside triphosphate diphosphohydrolase 7	-0.778036	9.50827	0.00478466
10577315	ENSMUSG00000031465	Angpt2	angiopoietin 2	-1.45343	9.40283	0.00478466
10444883	ENSMUSG00000039518	Cdsn	corneodesmosin	0.673012	9.96748	0.00478466
10518751	ENSMUSG00000028972	Car6	carbonic anhydrase 6	0.739716	9.97978	0.00478466
10400126	ENSMUSG00000036295	Lrrn3	leucine rich repeat protein 3, neuronal	-0.715899	11.3677	0.00478466
10462912	ENSMUSG00000067242	Lgi1	leucine-rich repeat LGI family, member 1	-0.901594	10.4518	0.00478466
10355500	ENSMUSG00000026185	Igfbp5	insulin-like growth factor binding protein 5	-0.752541	9.5212	0.00478466
10549420	ENSMUSG00000030306	Tmtc1	transmembrane and tetratricopeptide repeat containing 1	-0.747945	10.3046	0.00478466
10469129	NA	4930412O13Rik	RIKEN cDNA 4930412O13 gene	-0.703162	9.15245	0.00478466
10593756	ENSMUSG00000032303	Chrna3	cholinergic receptor, nicotinic, alpha polypeptide 3	-0.632828	12.4193	0.00478466
10469138	NA	4930412O13Rik	RIKEN cDNA 4930412O13 gene	-1.13902	9.15169	0.00478466
10412267	ENSMUSG00000015533	Itga2	integrin alpha 2	-0.813859	10.6985	0.00478466
10363541	ENSMUSG00000076441	Ass1	argininosuccinate synthetase 1	-0.835563	9.11499	0.00478466
10471154	ENSMUSG00000076441	Ass1	argininosuccinate synthetase 1	-0.843046	9.00318	0.00478466
10557326	ENSMUSG00000030748	Il4ra	interleukin 4 receptor, alpha	-0.621439	9.3726	0.0053021
10599174	ENSMUSG00000017057	Il13ra1	interleukin 13 receptor, alpha 1	-1.3217	7.81953	0.0057122
10466712	ENSMUSG00000033207	Mamdc2	MAM domain containing 2	0.538208	10.3939	0.0057122
10458314	ENSMUSG00000024349	Tmem173	transmembrane protein 173	-0.539164	10.6687	0.00677377
10501802	ENSMUSG00000028132	Tmem56	transmembrane protein 56	-0.650683	10.2732	0.00677471
10584941	ENSMUSG00000032086	Bace1	beta-site APP cleaving enzyme 1	-0.607957	9.94325	0.00751943
10476355	ENSMUSG00000027350	Chgb	chromogranin B	-0.484461	13.0654	0.00865372
10502686	ENSMUSG00000028185	Dnase2b	deoxyribonuclease II beta	-0.915782	7.89605	0.00886978
10566034	ENSMUSG00000001827	Folr1	folate receptor 1 (adult)	-0.53456	10.1897	0.00947074
10484503	ENSMUSG00000075224	Lrrc55	leucine rich repeat containing 55	-0.554201	8.01819	0.00975007
10398907	ENSMUSG00000052160	Pld4	phospholipase D family, member 4	-0.904277	8.49561	0.0102183
10593449	ENSMUSG00000060594	Layn	layilin	-0.830479	9.13861	0.0102183
10470392	ENSMUSG00000036040	Adamtsl2	ADAMTS-like 2	-0.533652	8.1309	0.0111891
10409602	ENSMUSG00000021541	Trpc7	transient receptor potential cation channel, subfamily C, member 7	-0.684435	9.55832	0.0112171
10543959	ENSMUSG00000029838	Ptn	pleiotrophin	-0.648664	10.7026	0.0114848
10386058	ENSMUSG00000018593	Sparc	secreted acidic cysteine rich glycoprotein	-0.606937	11.921	0.0114848
10554693	ENSMUSG00000046027	Stard5	StAR-related lipid transfer (START) domain containing 5	0.68659	11.9233	0.0139034
10526559	ENSMUSG00000023328	Ache	acetylcholinesterase	-0.469774	11.1931	0.0139034
10521759	ENSMUSG00000031558	Slit2	slit homolog 2 (Drosophila)	-0.528507	11.7202	0.0151972
10532180	ENSMUSG00000033615	Cplx1	complexin 1	0.443675	10.8568	0.0151972
10477061	ENSMUSG00000032802	Srxn1	sulfiredoxin 1 homolog (S. cerevisiae)	0.655305	8.98754	0.0151972
10570855	ENSMUSG00000031538	Plat	plasminogen activator, tissue	-0.662403	10.744	0.0151972
10431564	ENSMUSG00000078937	Cpt1b	carnitine palmitoyltransferase 1b, muscle	-0.490046	8.01086	0.0151972
10433057	ENSMUSG00000023055	Calcoco1	calcium binding and coiled coil domain 1	0.470676	10.1595	0.0151972
10528238	ENSMUSG00000039987	Phtf2	putative homeodomain transcription factor 2	-0.50434	10.1427	0.0152521
10540233	ENSMUSG00000059187	Fam19a1	family with sequence similarity 19, member A1	-0.757065	8.45502	0.0157354
10535732	ENSMUSG00000041468	Gpr12	G-protein coupled receptor 12	-0.530286	8.40689	0.0159895
10375175	ENSMUSG00000056427	Slit3	slit homolog 3 (Drosophila)	-0.419135	10.5448	0.0159895
10431170	ENSMUSG00000036046	5031439G07Rik	RIKEN cDNA 5031439G07 gene	0.408974	11.3584	0.0159895
10550906	ENSMUSG00000046223	Plaur	plasminogen activator, urokinase receptor	-0.6455	10.9001	0.0163173
10488608	ENSMUSG00000032715	Trib3	tribbles homolog 3 (Drosophila)	0.406161	11.2075	0.0163369
10392177	ENSMUSG00000001029	Icam2	intercellular adhesion molecule 2	-0.520249	9.72372	0.0163369
10598359	ENSMUSG00000031144	Syp	synaptophysin	-0.449756	10.1134	0.0163369
10532472	ENSMUSG00000029512	Ulk1	unc-51 like kinase 1	0.509219	9.79898	0.0163369
10566743	ENSMUSG00000031026	Trim66	tripartite motif-containing 66	0.5497	9.8898	0.0167119
10520553	ENSMUSG00000038828	Tmem214	transmembrane protein 214	-0.47156	11.0073	0.0167119
10465820	ENSMUSG00000071658	Gng3	guanine nucleotide binding protein (G protein), gamma 3	0.44449	10.6957	0.0167119
10381122	ENSMUSG00000001555	Fkbp10	FK506 binding protein 10	-0.58532	9.16798	0.0168577
10409278	ENSMUSG00000056749	Nfil3	nuclear factor, interleukin 3, regulated	0.433011	10.2078	0.0177364
10526564	ENSMUSG00000051502	Ufsp1	UFM1-specific peptidase 1	-0.47297	9.99023	0.0179763
10368289	ENSMUSG00000037370	Enpp1	ectonucleotide pyrophosphatase/phosphodiesterase 1	-0.561197	12.4507	0.0180962
10586971	ENSMUSG00000036030	Prtg	protogenin homolog (Gallus gallus)	-0.397169	10.5413	0.0180962
10406205	ENSMUSG00000021583	Erap1	endoplasmic reticulum aminopeptidase 1	-0.49895	8.49004	0.0180962
10593270	ENSMUSG00000040219	Ttc12	tetratricopeptide repeat domain 12	0.53966	9.07142	0.0180962
10517808	ENSMUSG00000025328	Padi3	peptidyl arginine deiminase, type III	-0.450518	9.41589	0.0180962
10366293	ENSMUSG00000020186	Csrp2	cysteine and glycine-rich protein 2	0.379531	10.4755	0.0186679
10505008	ENSMUSG00000028412	Slc44a1	solute carrier family 44, member 1	-0.463747	11.7327	0.0186779
10563338	ENSMUSG00000040435	Ppp1r15a	protein phosphatase 1, regulatory (inhibitor) subunit 15A	0.528539	10.1233	0.0187277
10453811	ENSMUSG00000042942	Greb1l	growth regulation by estrogen in breast cancer-like	-0.439926	9.03588	0.0187277
10475800	ENSMUSG00000058620	Adra2b	adrenergic receptor, alpha 2b	-0.446639	9.14284	0.0187277
10495332	ENSMUSG00000027886	1700013F07Rik	RIKEN cDNA 1700013F07 gene	0.539802	9.11085	0.0187277
10516956	ENSMUSG00000028885	Smpdl3b	sphingomyelin phosphodiesterase, acid-like 3B	-0.443566	10.8141	0.0188048
10540248	ENSMUSG00000035158	Mitf	microphthalmia-associated transcription factor	-0.446322	8.41158	0.0191897
10406845	ENSMUSG00000078302	Foxd1	forkhead box D1	0.37493	11.0288	0.0191897
10471715	ENSMUSG00000026887	Mrrf	mitochondrial ribosome recycling factor	0.466079	11.3455	0.019521
10547869	ENSMUSG00000023191	Leprel2	leprecan-like 2	-0.447295	9.99062	0.0197974
10391985	ENSMUSG00000031939	Taf1d	TATA box binding protein (Tbp)-associated factor, RNA polymerase I, D	-0.376828	11.0894	0.0198074
10405739	ENSMUSG00000031939	Taf1d	TATA box binding protein (Tbp)-associated factor, RNA polymerase I, D	-0.376828	11.0894	0.0198074
10409988	ENSMUSG00000031939	Taf1d	TATA box binding protein (Tbp)-associated factor, RNA polymerase I, D	-0.376828	11.0894	0.0198074
10583318	ENSMUSG00000031939	Taf1d	TATA box binding protein (Tbp)-associated factor, RNA polymerase I, D	-0.376828	11.0894	0.0198074
10542093	ENSMUSG00000001520	Nrip2	nuclear receptor interacting protein 2	0.522191	9.49044	0.0198074
10425049	ENSMUSG00000068246	Apol9b	apolipoprotein L 9b	-0.56785	8.91974	0.0198074
10372121	ENSMUSG00000036676	Tmtc3	transmembrane and tetratricopeptide repeat containing 3	-0.487297	10.3116	0.020483
10381962	ENSMUSG00000020681	Ace	angiotensin I converting enzyme (peptidyl-dipeptidase A) 1	-0.6292	9.04664	0.0213005
10598198	ENSMUSG00000056050	Mia3	melanoma inhibitory activity 3	-0.453592	11.3987	0.0214848
10455826	ENSMUSG00000024593	Megf10	multiple EGF-like-domains 10	-0.552525	8.55416	0.0214848
10374083	ENSMUSG00000020473	Aebp1	AE binding protein 1	-0.618552	10.744	0.0214848
10607259	ENSMUSG00000025272	Tro	trophinin	-0.412953	10.0751	0.0215607
10365518	ENSMUSG00000054027	Nt5dc3	5'-nucleotidase domain containing 3	0.391745	9.88923	0.0215607
10509127	ENSMUSG00000028673	Fuca1	fucosidase, alpha-L- 1, tissue	-0.483964	11.3597	0.0215607
10492682	ENSMUSG00000027955	Fam198b	family with sequence similarity 198, member B	-0.560684	8.80667	0.0216256
10548030	ENSMUSG00000030342	Cd9	CD9 antigen	-0.438602	11.5564	0.0216256
10395457	ENSMUSG00000004151	Etv1	ets variant gene 1	-0.506458	9.69501	0.0216256
10577096	ENSMUSG00000038542	Pcid2	PCI domain containing 2	0.341512	11.2331	0.0216256
10365601	ENSMUSG00000035311	Gnptab	N-acetylglucosamine-1-phosphate transferase, alpha and beta subunits	-0.524915	9.60017	0.0216256
10573115	ENSMUSG00000047747	Rnf150	ring finger protein 150	-0.403615	9.11981	0.0216256
10409265	ENSMUSG00000021460	Auh	AU RNA binding protein/enoyl-coenzyme A hydratase	0.458283	9.97751	0.0216256
10478474	ENSMUSG00000017007	Rbpjl	recombination signal binding protein for immunoglobulin kappa J region-like	-0.421342	8.74181	0.0216256
10551724	ENSMUSG00000030588	Yif1b	Yip1 interacting factor homolog B (S. cerevisiae)	0.373496	12.2235	0.0216256
10410877	ENSMUSG00000035834	Polr3g	polymerase (RNA) III (DNA directed) polypeptide G	-0.473106	10.5823	0.0216256
10481435	ENSMUSG00000039648	Ccbl1	cysteine conjugate-beta lyase 1	0.372904	10.1903	0.0216256
10474642	ENSMUSG00000040282	BC052040	cDNA sequence BC052040	0.415113	10.645	0.0216256
10401673	ENSMUSG00000021253	Tgfb3	transforming growth factor, beta 3	-0.453088	9.79366	0.0216256
10375956	ENSMUSG00000036264	Fstl4	follistatin-like 4	-0.638093	9.56152	0.0216256
10582403	ENSMUSG00000015027	Galns	galactosamine (N-acetyl)-6-sulfate sulfatase	-0.428231	10.9387	0.0216256
10472916	ENSMUSG00000055612	Cdca7	cell division cycle associated 7	0.389812	9.96442	0.0226965
10458645	ENSMUSG00000024500	Ppp2r2b	protein phosphatase 2 (formerly 2A), regulatory subunit B (PR 52), beta isoform	-0.413785	9.54447	0.0226965
10429140	ENSMUSG00000005125	Ndrg1	N-myc downstream regulated gene 1	0.391899	10.8365	0.0226965
10600301	ENSMUSG00000002014	Ssr4	signal sequence receptor, delta	-0.360933	11.574	0.0228939
10430174	ENSMUSG00000057346	Apol9a	apolipoprotein L 9a	-0.679719	8.97861	0.0230062
10393648	ENSMUSG00000005043	Sgsh	N-sulfoglucosamine sulfohydrolase (sulfamidase)	-0.32329	9.46424	0.0230818
10499560	ENSMUSG00000028041	Adam15	a disintegrin and metallopeptidase domain 15 (metargidin)	-0.398114	11.1393	0.0234149
10412260	ENSMUSG00000021765	Fst	follistatin	-0.610282	9.67799	0.0236908
10586242	ENSMUSG00000053641	Dennd4a	DENN/MADD domain containing 4A	0.458443	10.454	0.023767
10430006	ENSMUSG00000063354	Slc39a4	solute carrier family 39 (zinc transporter), member 4	-0.412359	9.99683	0.023767
10584549	ENSMUSG00000049281	Scn3b	sodium channel, voltage-gated, type III, beta	-0.381188	11.2022	0.023767
10485170	ENSMUSG00000068742	Cry2	cryptochrome 2 (photolyase-like)	0.34176	9.31585	0.023767
10493435	ENSMUSG00000028048	Gba	glucosidase, beta, acid	-0.34725	11.4386	0.0240446
10601360	ENSMUSG00000033792	Atp7a	ATPase, Cu++ transporting, alpha polypeptide	-0.704753	9.90818	0.0240446
10477644	ENSMUSG00000038375	Trp53inp2	transformation related protein 53 inducible nuclear protein 2	0.411593	11.2128	0.0240446
10375216	ENSMUSG00000018846	Pank3	pantothenate kinase 3	-0.513097	10.8459	0.0241793
10493259	ENSMUSG00000041355	Ssr2	signal sequence receptor, beta	-0.430305	12.9344	0.0241793
10368317	ENSMUSG00000019989	Enpp3	ectonucleotide pyrophosphatase/phosphodiesterase 3	-0.424778	11.9657	0.0246004
10357858	ENSMUSG00000010311	Optc	opticin	-0.59275	9.0738	0.0246133
10460237	ENSMUSG00000036908	Unc93b1	unc-93 homolog B1 (C. elegans)	-0.389991	10.5485	0.0246133
10440513	ENSMUSG00000041134	Cyyr1	cysteine and tyrosine-rich protein 1	-0.697135	8.95638	0.024618
10453678	ENSMUSG00000024238	Zeb1	zinc finger E-box binding homeobox 1	0.336675	10.5975	0.024618
10578123	ENSMUSG00000031586	Rbpms	RNA binding protein gene with multiple splicing	0.429192	10.8431	0.0250705
10364550	ENSMUSG00000035773	Kiss1r	KISS1 receptor	-0.464899	9.84805	0.0250705
10443535	ENSMUSG00000042203	Tbc1d22b	TBC1 domain family, member 22B	0.353306	10.5024	0.0253257
10371296	ENSMUSG00000020251	Glt8d2	glycosyltransferase 8 domain containing 2	-0.633563	8.75642	0.0253257
10402585	ENSMUSG00000021266	Wars	tryptophanyl-tRNA synthetase	0.382643	12.4417	0.0256718
10501229	ENSMUSG00000058135	Gstm1	glutathione S-transferase, mu 1	0.394878	10.2502	0.0257171
10544841	ENSMUSG00000052955	Cpvl	carboxypeptidase, vitellogenic-like	-0.493868	8.02924	0.0261413
10529656	ENSMUSG00000029126	Nsg1	neuron specific gene family member 1	-0.37269	10.0097	0.026145
10364593	ENSMUSG00000004665	Cnn2	calponin 2	0.424806	11.7629	0.026145
10410931	ENSMUSG00000021614	Vcan	versican	-0.484521	11.1358	0.026145
10483324	ENSMUSG00000075316	Scn9a	sodium channel, voltage-gated, type IX, alpha	-0.604938	9.87832	0.026145
10595033	ENSMUSG00000032181	Scg3	secretogranin III	-0.372718	12.3022	0.0263627
10469335	ENSMUSG00000026718	Stam	signal transducing adaptor molecule (SH3 domain and ITAM motif) 1	0.315734	11.1338	0.0264742
10566870	ENSMUSG00000047554	Tmem41b	transmembrane protein 41B	-0.336438	9.53583	0.0264742
10598933	ENSMUSG00000031066	Usp11	ubiquitin specific peptidase 11	0.332852	10.8532	0.0264742
10488387	ENSMUSG00000027438	Napb	N-ethylmaleimide sensitive fusion protein attachment protein beta	0.739293	11.4073	0.0264742
10468722	ENSMUSG00000025089	Gfra1	glial cell line derived neurotrophic factor family receptor alpha 1	-0.682965	9.9419	0.0264742
10381934	ENSMUSG00000053580	Tanc2	tetratricopeptide repeat, ankyrin repeat and coiled-coil containing 2	-0.380757	9.96845	0.0264742
10399061	ENSMUSG00000021171	Esyt2	extended synaptotagmin-like protein 2	-0.537776	10.622	0.0264742
10518805	ENSMUSG00000028955	Vamp3	vesicle-associated membrane protein 3	0.481498	11.5871	0.0264742
10591537	ENSMUSG00000032180	Tmed1	transmembrane emp24 domain containing 1	-0.443498	9.29119	0.0264742
10391119	ENSMUSG00000006931	Leprel4	leprecan-like 4	-0.4749	10.483	0.026507
10531544	ENSMUSG00000055725	Paqr3	progestin and adipoQ receptor family member III	0.392677	11.6465	0.0265086
10490212	ENSMUSG00000016256	Ctsz	cathepsin Z	-0.451709	12.6484	0.0265945
10511180	ENSMUSG00000029070	Mxra8	matrix-remodelling associated 8	-0.468389	10.9652	0.0266125
10500204	ENSMUSG00000028108	Ecm1	extracellular matrix protein 1	-0.372585	9.14242	0.0267481
10467842	ENSMUSG00000025190	Got1	glutamate oxaloacetate transaminase 1, soluble	0.420976	12.8089	0.0267481
10593233	ENSMUSG00000032269	Htr3a	5-hydroxytryptamine (serotonin) receptor 3A	-0.724541	9.81176	0.0267481
10544596	ENSMUSG00000029810	Tmem176b	transmembrane protein 176B	-0.382892	11.3555	0.0267481
10497421	ENSMUSG00000027615	Hps3	Hermansky-Pudlak syndrome 3 homolog (human)	0.478976	9.64832	0.0267481
10445119	ENSMUSG00000016206	H2-M3	histocompatibility 2, M region locus 3	-0.495769	8.93124	0.0275018
10467041	ENSMUSG00000024887	Asah2	N-acylsphingosine amidohydrolase 2	-0.342175	9.50841	0.0275018
10569733	ENSMUSG00000004568	Arhgef18	rho/rac guanine nucleotide exchange factor (GEF) 18	0.401204	10.4925	0.0275018
10511665	ENSMUSG00000040536	Necab1	N-terminal EF-hand calcium binding protein 1	-0.39684	9.84508	0.0275018
10516544	ENSMUSG00000028785	Hpca	hippocalcin	-0.333222	11.3149	0.0275018
10598474	ENSMUSG00000031156	Slc35a2	solute carrier family 35 (UDP-galactose transporter), member A2	-0.412389	10.3085	0.0276935
10583788	ENSMUSG00000003402	Prkcsh	protein kinase C substrate 80K-H	-0.361329	11.6059	0.0276935
10347980	ENSMUSG00000026223	Itm2c	integral membrane protein 2C	-0.396402	12.0189	0.0276935
10508651	ENSMUSG00000025743	Sdc3	syndecan 3	-0.389876	10.984	0.0278208
10401684	ENSMUSG00000021257	Angel1	angel homolog 1 (Drosophila)	0.329712	9.21064	0.0279156
10413398	ENSMUSG00000040717	Il17rd	interleukin 17 receptor D	-0.319404	8.91151	0.0281976
10386916	ENSMUSG00000046417	BC046404	cDNA sequence BC046404	0.301184	10.065	0.0293132
10534102	ENSMUSG00000025534	Gusb	glucuronidase, beta	-0.363038	10.6131	0.0294277
10586781	ENSMUSG00000032220	Myo1e	myosin IE	0.457666	8.12579	0.0294988
10441565	ENSMUSG00000023809	Rps6ka2	ribosomal protein S6 kinase, polypeptide 2	0.377228	11.8628	0.0295507
10538247	ENSMUSG00000029819	Npy	neuropeptide Y	-0.505562	11.7597	0.0297731
10384032	ENSMUSG00000020471	Pold2	polymerase (DNA directed), delta 2, regulatory subunit	0.3116	12.2835	0.0297731
10501235	ENSMUSG00000027890	Gstm4	glutathione S-transferase, mu 4	0.418057	11.0456	0.0311263
10374998	ENSMUSG00000043999	Gpr75	G protein-coupled receptor 75	0.31035	8.36102	0.0311263
10472436	ENSMUSG00000034780	B3galt1	UDP-Gal:betaGlcNAc beta 1,3-galactosyltransferase, polypeptide 1	-0.461815	9.88679	0.0311263
10569786	ENSMUSG00000004565	Pnpla6	patatin-like phospholipase domain containing 6	-0.423152	10.325	0.0311263
10417734	ENSMUSG00000021775	Nr1d2	nuclear receptor subfamily 1, group D, member 2	-0.435524	10.4601	0.0311609
10586254	ENSMUSG00000053641	Dennd4a	DENN/MADD domain containing 4A	0.401944	10.0793	0.032238
10499132	ENSMUSG00000057777	Mab21l2	mab-21-like 2 (C. elegans)	-0.355927	10.514	0.032238
10366881	ENSMUSG00000025408	Ddit3	DNA-damage inducible transcript 3	0.296847	11.3184	0.0325494
10445442	ENSMUSG00000023952	Gtpbp2	GTP binding protein 2	0.367224	12.1328	0.0327057
10605081	ENSMUSG00000002015	Bcap31	B cell receptor associated protein 31	-0.372156	12.1263	0.0327057
10437590	ENSMUSG00000008393	Carhsp1	calcium regulated heat stable protein 1	0.36624	10.5764	0.0327422
10486262	ENSMUSG00000027297	Ltk	leukocyte tyrosine kinase	-0.300511	8.94297	0.0327647
10409240	ENSMUSG00000021451	Sema4d	sema domain, immunoglobulin domain (Ig), transmembrane domain (TM) and short cytoplasmic domain, (semaphorin) 4D	0.303036	11.4078	0.0327647
10526520	ENSMUSG00000004846	Plod3	procollagen-lysine, 2-oxoglutarate 5-dioxygenase 3	-0.343396	12.3655	0.0333361
10524621	ENSMUSG00000029561	Oasl2	2'-5' oligoadenylate synthetase-like 2	-0.49975	8.05237	0.0333361
10608655	NA	H60a	histocompatibility 60a	-0.336631	11.125	0.0333361
10373924	ENSMUSG00000020412	Ascc2	activating signal cointegrator 1 complex subunit 2	0.341482	11.4506	0.0333361
10412298	ENSMUSG00000042284	Itga1	integrin alpha 1	-0.367965	11.0935	0.0333392
10586168	NA	Snord16a	small nucleolar RNA, C/D box 16A	-0.306243	12.3254	0.0333392
10571114	ENSMUSG00000031483	Erlin2	ER lipid raft associated 2	-0.452465	11.3858	0.0333392
10541307	ENSMUSG00000030107	Usp18	ubiquitin specific peptidase 18	-0.60729	9.23091	0.0333392
10390175	ENSMUSG00000000120	Ngfr	nerve growth factor receptor (TNFR superfamily, member 16)	-0.369815	11.9653	0.0333392
10399892	ENSMUSG00000044067	Gpr22	G protein-coupled receptor 22	-0.547822	9.15583	0.033512
10579287	ENSMUSG00000035964	Tmem59l	transmembrane protein 59-like	-0.425019	8.25766	0.033819
10470283	ENSMUSG00000026921	Egfl7	EGF-like domain 7	-0.341966	10.78	0.033819
10546510	ENSMUSG00000030029	Lrig1	leucine-rich repeats and immunoglobulin-like domains 1	-0.319937	10.2659	0.033819
10369989	ENSMUSG00000001666	Ddt	D-dopachrome tautomerase	0.300816	9.86307	0.0338744
10585048	ENSMUSG00000032076	Cadm1	cell adhesion molecule 1	-0.346639	11.7086	0.0347915
10470959	ENSMUSG00000079484	Phyhd1	phytanoyl-CoA dioxygenase domain containing 1	0.308981	8.96575	0.0347915
10394437	ENSMUSG00000020605	Hs1bp3	HCLS1 binding protein 3	0.376229	9.72956	0.0347915
10575745	ENSMUSG00000047388	Atmin	ATM interactor	0.289166	11.1458	0.035922
10529957	ENSMUSG00000029090	Gpr125	G protein-coupled receptor 125	-0.355729	10.1624	0.0368562
10594092	ENSMUSG00000035914	Cd276	CD276 antigen	-0.30799	10.8772	0.0368562
10424221	ENSMUSG00000022364	Wdr67	WD repeat domain 67	0.391132	11.7864	0.0368562
10477090	ENSMUSG00000027465	Tbc1d20	TBC1 domain family, member 20	0.311424	10.5267	0.0368562
10433389	ENSMUSG00000039427	Alg1	asparagine-linked glycosylation 1 (beta-1,4-mannosyltransferase)	-0.332046	10.9783	0.0370248
10357043	ENSMUSG00000057329	Bcl2	B cell leukemia/lymphoma 2	-0.362292	10.005	0.0370248
10462113	ENSMUSG00000024897	Apba1	amyloid beta (A4) precursor protein binding, family A, member 1	0.393923	8.96691	0.0372615
10526943	ENSMUSG00000044197	Gpr146	G protein-coupled receptor 146	-0.311143	8.34066	0.0372615
10597878	ENSMUSG00000066235	Gtdc2	glycosyltransferase-like domain containing 2	-0.3724	10.0343	0.037303
10593159	ENSMUSG00000003131	Pafah1b2	platelet-activating factor acetylhydrolase, isoform 1b, subunit 2	0.308075	11.2897	0.037303
10428089	ENSMUSG00000038879	Nipal2	NIPA-like domain containing 2	-0.645415	8.69514	0.037303
10574632	ENSMUSG00000031885	Cbfb	core binding factor beta	-0.464045	10.7756	0.037303
10531437	ENSMUSG00000029426	Scarb2	scavenger receptor class B, member 2	-0.427824	11.1171	0.037303
10534324	ENSMUSG00000029674	Limk1	LIM-domain containing, protein kinase	0.284265	10.9596	0.037303
10430096	ENSMUSG00000033707	Lrrc24	leucine rich repeat containing 24	-0.288781	10.0774	0.037303
10376596	ENSMUSG00000018415	4933439F18Rik	RIKEN cDNA 4933439F18 gene	0.277765	10.8205	0.037303
10574350	ENSMUSG00000031790	Mmp15	matrix metallopeptidase 15	-0.3011	9.46302	0.037303
10525419	ENSMUSG00000029468	P2rx7	purinergic receptor P2X, ligand-gated ion channel, 7	-0.296705	10.4883	0.037303
10456184	ENSMUSG00000071847	Apcdd1	adenomatosis polyposis coli down-regulated 1	-0.408146	10.2353	0.037303
10514221	ENSMUSG00000028494	Plin2	perilipin 2	0.297578	11.6277	0.037303
10474936	ENSMUSG00000027315	Spint1	serine protease inhibitor, Kunitz type 1	-0.392116	11.0046	0.037303
10607283	ENSMUSG00000025268	Maged2	melanoma antigen, family D, 2	-0.442624	10.143	0.037303
10577164	ENSMUSG00000031451	Gas6	growth arrest specific 6	-0.557308	9.36888	0.037303
10437210	ENSMUSG00000040605	Bace2	beta-site APP-cleaving enzyme 2	-0.298682	12.4993	0.037303
10465209	ENSMUSG00000024939	Fam89b	family with sequence similarity 89, member B	0.30407	10.9467	0.037303
10483584	ENSMUSG00000041975	Mettl8	methyltransferase like 8	0.328709	9.50931	0.037303
10433104	ENSMUSG00000000552	Zfp385a	zinc finger protein 385A	0.380049	9.13143	0.037303
10474312	ENSMUSG00000027168	Pax6	paired box gene 6	-0.380209	8.6172	0.037303
10475708	ENSMUSG00000001999	Blvra	biliverdin reductase A	0.386664	9.30009	0.037303
10399691	ENSMUSG00000020644	Id2	inhibitor of DNA binding 2	-0.46471	11.0158	0.037303
10381753	ENSMUSG00000018634	Crhr1	corticotropin releasing hormone receptor 1	-0.49674	9.66606	0.037303
10472501	ENSMUSG00000027035	Lass6	LAG1 homolog, ceramide synthase 6	-0.322265	10.7999	0.037303
10351037	NA	Gas5	growth arrest specific 5	-0.416592	11.2541	0.037303
10518408	ENSMUSG00000019055	Plod1	procollagen-lysine, 2-oxoglutarate 5-dioxygenase 1	-0.350174	12.5412	0.037303
10531488	ENSMUSG00000063015	Ccni	cyclin I	0.34573	11.9391	0.037303
10542740	ENSMUSG00000030255	Sspn	sarcospan	-0.785661	8.62672	0.037303
10574166	ENSMUSG00000034361	Cpne2	copine II	0.285598	9.88684	0.037303
10438262	ENSMUSG00000003528	Slc25a1	solute carrier family 25 (mitochondrial carrier, citrate transporter), member 1	0.264831	12.5136	0.037303
10444957	ENSMUSG00000039220	Ppp1r10	protein phosphatase 1, regulatory subunit 10	-0.290673	11.279	0.037303
10584674	ENSMUSG00000032135	Mcam	melanoma cell adhesion molecule	0.360178	11.573	0.037303
10421648	ENSMUSG00000022003	Slc25a30	solute carrier family 25, member 30	0.320395	9.90211	0.037303
10438530	ENSMUSG00000022843	Clcn2	chloride channel 2	-0.451403	9.57899	0.037303
10346843	ENSMUSG00000025969	Nrp2	neuropilin 2	-0.331972	10.2594	0.037303
10557535	ENSMUSG00000030683	Sez6l2	seizure related 6 homolog like 2	-0.422251	10.4138	0.03751
10505848	ENSMUSG00000096854	Ifnz	interferon zeta	-0.327634	8.12427	0.0376461
10505852	ENSMUSG00000096854	Ifnz	interferon zeta	-0.327634	8.12427	0.0376461
10502375	ENSMUSG00000028158	Mttp	microsomal triglyceride transfer protein	-0.511075	8.5418	0.0380065
10430593	ENSMUSG00000022426	Josd1	Josephin domain containing 1	0.279735	9.3658	0.0380065
10578771	ENSMUSG00000031608	Galnt7	UDP-N-acetyl-alpha-D-galactosamine: polypeptide N-acetylgalactosaminyltransferase 7	-0.557596	10.3889	0.0380065
10581750	ENSMUSG00000033633	Clec18a	C-type lectin domain family 18, member A	-0.392407	9.05504	0.0380065
10537062	ENSMUSG00000051855	Mest	mesoderm specific transcript	-0.29749	13.4586	0.0380471
10595664	ENSMUSG00000032353	Tmed3	transmembrane emp24 domain containing 3	-0.402122	10.186	0.0382615
10586306	ENSMUSG00000032816	Igdcc4	immunoglobulin superfamily, DCC subclass, member 4	-0.426464	8.33094	0.0383996
10536746	ENSMUSG00000020440	Arf5	ADP-ribosylation factor 5	0.320515	10.5887	0.0383996
10363901	ENSMUSG00000013089	Etv5	ets variant gene 5	0.273624	10.9966	0.0393582
10572897	ENSMUSG00000005413	Hmox1	heme oxygenase (decycling) 1	0.356893	11.0782	0.0393582
10439642	ENSMUSG00000022664	Slc35a5	solute carrier family 35, member A5	-0.305767	10.585	0.0393902
10362511	ENSMUSG00000004038	Gstm3	glutathione S-transferase, mu 3	0.29674	8.71013	0.0394466
10516520	ENSMUSG00000028799	Zfp362	zinc finger protein 362	0.385466	10.4414	0.0394466
10561712	ENSMUSG00000074227	Spint2	serine protease inhibitor, Kunitz type 2	-0.320821	8.86935	0.0394466
10416215	ENSMUSG00000034205	Loxl2	lysyl oxidase-like 2	-0.343911	9.92263	0.0394832
10361065	ENSMUSG00000066595	Mfsd7b	major facilitator superfamily domain containing 7B	-0.53247	11.2541	0.0395067
10432492	ENSMUSG00000023011	Faim2	Fas apoptotic inhibitory molecule 2	-0.319519	11.3526	0.0395067
10571302	ENSMUSG00000031532	Tmem66	transmembrane protein 66	-0.309646	11.928	0.0397482
10557960	ENSMUSG00000030782	Tgfb1i1	transforming growth factor beta 1 induced transcript 1	0.297843	10.0255	0.0397482
10603151	ENSMUSG00000031342	Gpm6b	glycoprotein m6b	-0.569126	11.5128	0.0397482
10531560	ENSMUSG00000029338	Antxr2	anthrax toxin receptor 2	-0.420919	10.5697	0.0397482
10549402	ENSMUSG00000030304	Ergic2	ERGIC and golgi 2	-0.269136	11.3475	0.0397482
10397882	ENSMUSG00000021194	Chga	chromogranin A	-0.296865	13.0294	0.0397482
10542836	ENSMUSG00000040102	Klhdc5	kelch domain containing 5	0.27044	10.3699	0.0397482
10554945	ENSMUSG00000061119	Prcp	prolylcarboxypeptidase (angiotensinase C)	-0.367407	9.15015	0.040169
10395520	ENSMUSG00000056899	Immp2l	IMP2 inner mitochondrial membrane peptidase-like (S. cerevisiae)	0.493746	9.53846	0.040169
10538482	ENSMUSG00000029778	Adcyap1r1	adenylate cyclase activating polypeptide 1 receptor 1	-0.328113	12.2216	0.040169
10460541	ENSMUSG00000056481	Cd248	CD248 antigen, endosialin	-0.495562	9.43348	0.040169
10500469	ENSMUSG00000038170	Pde4dip	phosphodiesterase 4D interacting protein (myomegalin)	-0.363611	9.09699	0.040169
10532157	ENSMUSG00000063406	Tmed5	transmembrane emp24 protein transport domain containing 5	-0.407433	9.47963	0.040169
10485013	ENSMUSG00000040591	1110051M20Rik	RIKEN cDNA 1110051M20 gene	0.321935	9.93304	0.040169
10441497	ENSMUSG00000034377	Tulp4	tubby like protein 4	0.448275	9.79897	0.040169
10397145	ENSMUSG00000021226	Acot2	acyl-CoA thioesterase 2	0.383693	11.6284	0.0402483
10575497	ENSMUSG00000033763	Mtss1l	metastasis suppressor 1-like	0.427501	10.2867	0.0410619
10400023	ENSMUSG00000020577	Tspan13	tetraspanin 13	-0.31819	12.5616	0.0410619
10430804	ENSMUSG00000022472	Desi1	desumoylating isopeptidase 1	0.260237	12.6302	0.0410619
10492102	ENSMUSG00000036580	Spg20	spastic paraplegia 20, spartin (Troyer syndrome) homolog (human)	0.372459	8.82038	0.0410819
10586240	ENSMUSG00000053641	Dennd4a	DENN/MADD domain containing 4A	0.418327	11.2083	0.0411118
10520513	ENSMUSG00000029175	4930471M23Rik	RIKEN cDNA 4930471M23 gene	-0.312457	11.0958	0.0416779
10603485	ENSMUSG00000031168	Ebp	phenylalkylamine Ca2+ antagonist (emopamil) binding protein	-0.272167	10.1145	0.0418505
10558515	ENSMUSG00000025477	Inpp5a	inositol polyphosphate-5-phosphatase A	0.321385	10.7486	0.0419436
10408359	ENSMUSG00000048978	Nrsn1	neurensin 1	-0.539299	11.8167	0.0420442
10443494	ENSMUSG00000024011	Pi16	peptidase inhibitor 16	-0.418333	10.379	0.0421246
10391963	ENSMUSG00000034187	Nsf	N-ethylmaleimide sensitive fusion protein	0.348657	10.773	0.0421246
10555235	ENSMUSG00000018909	Arrb1	arrestin, beta 1	0.280972	11.2683	0.0421246
10461459	ENSMUSG00000024743	Syt7	synaptotagmin VII	-0.346803	9.31419	0.0422012
10370334	ENSMUSG00000051652	Lrrc3	leucine rich repeat containing 3	-0.305429	10.0248	0.0422012
10376074	ENSMUSG00000018906	P4ha2	procollagen-proline, 2-oxoglutarate 4-dioxygenase (proline 4-hydroxylase), alpha II polypeptide	-0.362114	10.7019	0.0422012
10483679	ENSMUSG00000041762	Gpr155	G protein-coupled receptor 155	-0.343293	9.27387	0.0424802
10534531	ENSMUSG00000051391	Ywhag	tyrosine 3-monooxygenase/tryptophan 5-monooxygenase activation protein, gamma polypeptide	0.25774	12.1165	0.0424802
10364784	ENSMUSG00000035504	Reep6	receptor accessory protein 6	0.320627	12.0706	0.0424802
10516605	ENSMUSG00000028800	Hdac1	histone deacetylase 1	-0.262476	11.7062	0.0425077
10384615	ENSMUSG00000005917	Otx1	orthodenticle homolog 1 (Drosophila)	0.267953	9.36371	0.0425077
10458960	ENSMUSG00000053644	Aldh7a1	aldehyde dehydrogenase family 7, member A1	0.256915	9.87352	0.0425077
10544885	ENSMUSG00000038074	Fkbp14	FK506 binding protein 14	-0.884913	8.35376	0.0426609
10436392	ENSMUSG00000022742	Cpox	coproporphyrinogen oxidase	0.279492	10.0617	0.0426609
10346576	ENSMUSG00000026027	Stradb	STE20-related kinase adaptor beta	0.427806	8.10628	0.042754
10475957	ENSMUSG00000027394	Ttl	tubulin tyrosine ligase	0.291969	11.324	0.042754
10523772	ENSMUSG00000046079	Lrrc8d	leucine rich repeat containing 8D	0.27353	10.551	0.042754
10550388	ENSMUSG00000063594	Gng8	guanine nucleotide binding protein (G protein), gamma 8	0.515696	8.85698	0.042754
10447004	ENSMUSG00000028800	Hdac1	histone deacetylase 1	-0.266887	11.6301	0.042754
10545534	ENSMUSG00000053128	Rnf26	ring finger protein 26	0.26438	9.9269	0.042754
10534862	ENSMUSG00000029718	Pcolce	procollagen C-endopeptidase enhancer protein	-0.285403	12.593	0.042754
10589438	ENSMUSG00000032479	Mtap4	microtubule-associated protein 4	0.255983	11.5646	0.0429577
10493709	ENSMUSG00000052310	Slc39a1	solute carrier family 39 (zinc transporter), member 1	-0.327616	10.581	0.0429577
10409434	ENSMUSG00000021484	Lman2	lectin, mannose-binding 2	-0.364405	11.6627	0.0429577
10382980	ENSMUSG00000048277	Syngr2	synaptogyrin 2	-0.3226	11.7908	0.0437002
10408684	ENSMUSG00000021248	Tmed10	transmembrane emp24-like trafficking protein 10 (yeast)	-0.296419	12.3929	0.043759
10501754	ENSMUSG00000044667	D3Bwg0562e	DNA segment, Chr 3, Brigham & Women's Genetics 0562 expressed	-0.279791	8.50946	0.0439494
10384725	ENSMUSG00000020275	Rel	reticuloendotheliosis oncogene	0.253967	9.65407	0.0440284
10489912	ENSMUSG00000090213	Tmem189	transmembrane protein 189	-0.324042	11.9175	0.0441386
10388430	ENSMUSG00000000753	Serpinf1	serine (or cysteine) peptidase inhibitor, clade F, member 1	-0.266892	11.9633	0.0441386
10353167	ENSMUSG00000025935	Tram1	translocating chain-associating membrane protein 1	-0.254585	12.6233	0.0441386
10524525	ENSMUSG00000029577	Ube3b	ubiquitin protein ligase E3B	0.277405	9.72001	0.0441386
10484941	ENSMUSG00000040687	Madd	MAP-kinase activating death domain	0.36675	10.0532	0.0441386
10426835	ENSMUSG00000023026	Dip2b	DIP2 disco-interacting protein 2 homolog B (Drosophila)	0.336166	8.98739	0.0441386
10373407	ENSMUSG00000025366	Esyt1	extended synaptotagmin-like protein 1	-0.368197	11.8203	0.0441386
10493449	ENSMUSG00000028047	Thbs3	thrombospondin 3	-0.382274	8.85221	0.044321
10448865	ENSMUSG00000035521	Gnptg	N-acetylglucosamine-1-phosphotransferase, gamma subunit	-0.337784	11.4973	0.044321
10438098	ENSMUSG00000022769	Sdf2l1	stromal cell-derived factor 2-like 1	-0.414419	12.5436	0.0446767
10359113	ENSMUSG00000015484	Fam163a	family with sequence similarity 163, member A	-0.311381	10.9592	0.0447182
10420988	ENSMUSG00000022048	Dpysl2	dihydropyrimidinase-like 2	0.296949	12.3744	0.0447182
10399854	ENSMUSG00000020651	Slc26a4	solute carrier family 26, member 4	-0.46381	8.95828	0.0447182
10505858	ENSMUSG00000096854	Ifnz	interferon zeta	-0.307668	8.12269	0.0447182
10551336	ENSMUSG00000063160	Numbl	numb-like	0.33827	10.3072	0.0447182
10556463	ENSMUSG00000055116	Arntl	aryl hydrocarbon receptor nuclear translocator-like	0.411199	9.21687	0.0447182
10460603	ENSMUSG00000024909	Efemp2	epidermal growth factor-containing fibulin-like extracellular matrix protein 2	-0.251481	10.26	0.0447182
10603289	ENSMUSG00000004317	Clcn5	chloride channel 5	-0.40406	10.4215	0.0453905
10406733	ENSMUSG00000041995	Zbed3	zinc finger, BED domain containing 3	0.301577	11.3533	0.0454475
10376263	ENSMUSG00000020522	Mfap3	microfibrillar-associated protein 3	-0.408155	10.52	0.045873
10380560	ENSMUSG00000075595	Zfp652	zinc finger protein 652	0.288988	10.3263	0.045873
10401661	ENSMUSG00000021248	Tmed10	transmembrane emp24-like trafficking protein 10 (yeast)	-0.312497	10.2385	0.045873
10599627	ENSMUSG00000025630	Hprt	hypoxanthine guanine phosphoribosyl transferase	0.263764	11.9057	0.045873
10605324	ENSMUSG00000032806	Slc10a3	solute carrier family 10 (sodium/bile acid cotransporter family), member 3	-0.448346	9.00433	0.045873
10350247	ENSMUSG00000041642	Kif21b	kinesin family member 21B	0.289946	8.22839	0.045873
10606997	ENSMUSG00000042386	Tex13	testis expressed gene 13	-0.34852	9.51571	0.045873
10588855	ENSMUSG00000032591	Mst1	macrophage stimulating 1 (hepatocyte growth factor-like)	-0.326242	10.1487	0.045873
10565288	ENSMUSG00000038459	Fam108c	family with sequence similarity 108, member C	0.271316	11.022	0.045873
10380289	ENSMUSG00000003948	Mmd	monocyte to macrophage differentiation-associated	-0.367015	10.9417	0.045873
10545958	ENSMUSG00000029994	Anxa4	annexin A4	0.378658	8.3326	0.045873
10435676	ENSMUSG00000022812	Gsk3b	glycogen synthase kinase 3 beta	0.261253	11.7318	0.045873
10360105	ENSMUSG00000053483	Usp21	ubiquitin specific peptidase 21	0.288129	11.2962	0.046066
10430489	ENSMUSG00000042632	Pla2g6	phospholipase A2, group VI	0.268982	11.0155	0.0462218
10591350	ENSMUSG00000038742	Angptl6	angiopoietin-like 6	0.337993	9.52242	0.0462402
10545751	ENSMUSG00000014748	Tex261	testis expressed gene 261	-0.265624	11.7611	0.0468132
10497300	ENSMUSG00000039795	Zfand1	zinc finger, AN1-type domain 1	0.41396	9.49214	0.0468765
10457895	ENSMUSG00000024268	Celf4	CUGBP, Elav-like family member 4	0.24811	9.99232	0.047229
10345571	ENSMUSG00000026114	Cnga3	cyclic nucleotide gated channel alpha 3	-0.384132	8.69186	0.0473838
10574384	ENSMUSG00000036564	Ndrg4	N-myc downstream regulated gene 4	0.375975	9.78748	0.0473838
10564272	ENSMUSG00000030525	Chrna7	cholinergic receptor, nicotinic, alpha polypeptide 7	-0.371692	9.34397	0.0473838
10393098	ENSMUSG00000034341	Wbp2	WW domain binding protein 2	0.302605	11.604	0.0473838
10525733	ENSMUSG00000049327	Setd8	SET domain containing (lysine methyltransferase) 8	0.251192	11.3811	0.0473838
10575961	ENSMUSG00000031826	Usp10	ubiquitin specific peptidase 10	0.264091	11.8831	0.0475282
10566144	ENSMUSG00000030966	Trim21	tripartite motif-containing 21	-0.54516	9.68602	0.0475282
10473281	ENSMUSG00000027087	Itgav	integrin alpha V	-0.406973	10.6282	0.0476159
10452356	ENSMUSG00000005823	Gpr108	G protein-coupled receptor 108	-0.234247	10.1879	0.047975
10512279	ENSMUSG00000028444	Cntfr	ciliary neurotrophic factor receptor	-0.425189	12.0983	0.0487268
10405587	ENSMUSG00000035493	Tgfbi	transforming growth factor, beta induced	-0.368522	11.3075	0.0487268
10578145	ENSMUSG00000021131	Erh	enhancer of rudimentary homolog (Drosophila)	-0.24805	11.7391	0.0488685
10430519	ENSMUSG00000022433	Csnk1e	casein kinase 1, epsilon	0.235269	12.2602	0.0488685
10563323	ENSMUSG00000030824	Nucb1	nucleobindin 1	-0.287272	11.2242	0.0491065
10386636	ENSMUSG00000042506	Usp22	ubiquitin specific peptidase 22	0.279555	12.6411	0.0492972
10505845	ENSMUSG00000096854	Ifnz	interferon zeta	-0.328608	8.14554	0.0492972
10475027	ENSMUSG00000027298	Tyro3	TYRO3 protein tyrosine kinase 3	-0.323522	8.53617	0.0496057
10371811	ENSMUSG00000069539	Scyl2	SCY1-like 2 (S. cerevisiae)	0.307882	11.2576	0.0496057
10582712	ENSMUSG00000031987	Egln1	EGL nine homolog 1 (C. elegans)	0.29011	11.2269	0.0497034
10472162	ENSMUSG00000026827	Gpd2	glycerol phosphate dehydrogenase 2, mitochondrial	-0.292784	10.334	0.0499568
10503281	ENSMUSG00000036197	Gxylt1	glucoside xylosyltransferase 1	-0.39185	9.85221	0.0499568
10410099	ENSMUSG00000033102	Cdc14b	CDC14 cell division cycle 14B	0.354467	8.46671	0.0503683
10443221	ENSMUSG00000039512	Uhrf1bp1	UHRF1 (ICBP90) binding protein 1	0.285917	9.29953	0.0503683
10587194	ENSMUSG00000032192	Gnb5	guanine nucleotide binding protein (G protein), beta 5	0.317164	10.1131	0.0503852
10444665	ENSMUSG00000007039	Ddah2	dimethylarginine dimethylaminohydrolase 2	0.268721	11.0997	0.0504246
10405488	ENSMUSG00000058569	Tmed9	transmembrane emp24 protein transport domain containing 9	-0.376216	10.4522	0.0507826
10382956	ENSMUSG00000050106	Tmc8	transmembrane channel-like gene family 8	-0.282946	11.0277	0.0507826
10347873	ENSMUSG00000026159	Agfg1	ArfGAP with FG repeats 1	0.268612	13.1698	0.050812
10558961	ENSMUSG00000025511	Tspan4	tetraspanin 4	-0.29048	12.1555	0.0509401
10368356	ENSMUSG00000039166	Akap7	A kinase (PRKA) anchor protein 7	0.24061	9.27111	0.0509401
10519105	ENSMUSG00000029050	Ski	ski sarcoma viral oncogene homolog (avian)	0.266125	10.2303	0.0513683
10353899	ENSMUSG00000026121	Sema4c	sema domain, immunoglobulin domain (Ig), transmembrane domain (TM) and short cytoplasmic domain, (semaphorin) 4C	-0.285629	11.0911	0.0514783
10568785	ENSMUSG00000078566	Bnip3	BCL2/adenovirus E1B interacting protein 3	0.362293	11.0776	0.0515005
10394471	ENSMUSG00000020592	Sdc1	syndecan 1	-0.297842	11.0296	0.051839
10586244	ENSMUSG00000053641	Dennd4a	DENN/MADD domain containing 4A	0.431962	10.2145	0.051839
10592585	ENSMUSG00000032018	Sc5d	sterol-C5-desaturase (fungal ERG3, delta-5-desaturase) homolog (S. cerevisae)	-0.397793	11.4113	0.0525289
10493626	ENSMUSG00000078667	1700094D03Rik	RIKEN cDNA 1700094D03 gene	-0.324826	8.17298	0.0525289
10515519	ENSMUSG00000033379	Atp6v0b	ATPase, H+ transporting, lysosomal V0 subunit B	-0.264228	12.3607	0.0525289
10412227	ENSMUSG00000042364	Snx18	sorting nexin 18	-0.285147	10.3415	0.0525289
10540118	ENSMUSG00000034192	Lsm3	LSM3 homolog, U6 small nuclear RNA associated (S. cerevisiae)	-0.348452	10.9038	0.0525289
10540408	ENSMUSG00000030102	Itpr1	inositol 1,4,5-trisphosphate receptor 1	-0.304725	9.44182	0.0525289
10401278	ENSMUSG00000021131	Erh	enhancer of rudimentary homolog (Drosophila)	-0.240953	11.6856	0.0525289
10552945	ENSMUSG00000003865	Gys1	glycogen synthase 1, muscle	0.289057	10.6252	0.0525289
10493555	ENSMUSG00000000794	Kcnn3	potassium intermediate/small conductance calcium-activated channel, subfamily N, member 3	-0.37538	10.3283	0.0525289
10405733	ENSMUSG00000074865	Zfp934	zinc finger protein 934	-0.271577	9.26513	0.0525289
10393823	ENSMUSG00000025130	P4hb	prolyl 4-hydroxylase, beta polypeptide	-0.265615	12.9927	0.0525289
10486469	ENSMUSG00000027291	Vps39	vacuolar protein sorting 39 (yeast)	0.289469	10.6703	0.0525289
10551185	ENSMUSG00000002603	Tgfb1	transforming growth factor, beta 1	0.332201	10.169	0.0525289
10471555	ENSMUSG00000004105	Angptl2	angiopoietin-like 2	-0.372335	9.52977	0.0525289
10547436	ENSMUSG00000045962	Wnk1	WNK lysine deficient protein kinase 1	0.413153	12.0282	0.0535152
10373583	ENSMUSG00000025352	Gdf11	growth differentiation factor 11	-0.26739	9.67801	0.0535152
10435305	ENSMUSG00000022817	Itgb5	integrin beta 5	-0.274634	12.6957	0.0536877
10454735	ENSMUSG00000034300	Fam53c	family with sequence similarity 53, member C	0.259553	9.25074	0.0536877
10485622	ENSMUSG00000074994	Qser1	glutamine and serine rich 1	0.373847	11.3593	0.0536877
10406934	ENSMUSG00000004151	Etv1	ets variant gene 1	-0.406637	10.7313	0.0537023
10550674	ENSMUSG00000030400	Ercc2	excision repair cross-complementing rodent repair deficiency, complementation group 2	0.322623	9.80978	0.053767
10475360	ENSMUSG00000030335	Mrpl51	mitochondrial ribosomal protein L51	-0.320632	11.5388	0.053767
10399005	ENSMUSG00000006360	Crip1	cysteine-rich protein 1 (intestinal)	-0.300492	12.7942	0.053767
10477637	ENSMUSG00000027602	Map1lc3a	microtubule-associated protein 1 light chain 3 alpha	0.269361	9.9989	0.0549882
10389879	ENSMUSG00000044177	Wfikkn2	WAP, follistatin/kazal, immunoglobulin, kunitz and netrin domain containing 2	-0.303731	9.46586	0.0553308
10422227	ENSMUSG00000022114	Spry2	sprouty homolog 2 (Drosophila)	-0.475226	9.25134	0.0553308
10586227	ENSMUSG00000053641	Dennd4a	DENN/MADD domain containing 4A	0.342001	10.8819	0.0553308
10412335	ENSMUSG00000042258	Isl1	ISL1 transcription factor, LIM/homeodomain	-0.348106	10.4259	0.0553308
10555946	ENSMUSG00000037049	Smpd1	sphingomyelin phosphodiesterase 1, acid lysosomal	-0.33049	11.5316	0.0553308
10546791	ENSMUSG00000030101	Sumf1	sulfatase modifying factor 1	-0.355474	10.9493	0.0555935
10549760	ENSMUSG00000055633	Zfp580	zinc finger protein 580	0.420243	10.0437	0.055737
10467599	ENSMUSG00000025020	Slit1	slit homolog 1 (Drosophila)	-0.252268	8.77776	0.055737
10526120	ENSMUSG00000034118	Tpst1	protein-tyrosine sulfotransferase 1	-0.308672	10.3343	0.0558178
10496748	ENSMUSG00000036863	Syde2	synapse defective 1, Rho GTPase, homolog 2 (C. elegans)	0.273105	9.74635	0.0558269
10363350	ENSMUSG00000019916	P4ha1	procollagen-proline, 2-oxoglutarate 4-dioxygenase (proline 4-hydroxylase), alpha 1 polypeptide	-0.232342	11.8308	0.0558269
10568810	ENSMUSG00000070357	E030019B06Rik	RIKEN cDNA E030019B06 gene	-0.276077	8.4972	0.0558269
10403428	ENSMUSG00000033499	Larp4b	La ribonucleoprotein domain family, member 4B	-0.256619	12.1371	0.0558269
10512067	ENSMUSG00000040296	Ddx58	DEAD (Asp-Glu-Ala-Asp) box polypeptide 58	-0.556659	9.04924	0.0558269
10589350	ENSMUSG00000025647	Shisa5	shisa homolog 5 (Xenopus laevis)	-0.303153	11.9049	0.0558269
10530059	ENSMUSG00000029189	Sel1l3	sel-1 suppressor of lin-12-like 3 (C. elegans)	-0.271105	11.4506	0.0558269
10513666	ENSMUSG00000039158	Akna	AT-hook transcription factor	0.388812	9.93989	0.0558269
10492590	ENSMUSG00000027784	Ppm1l	protein phosphatase 1 (formerly 2C)-like	-0.320866	10.8907	0.0559774
10376216	ENSMUSG00000020261	Slc36a1	solute carrier family 36 (proton/amino acid symporter), member 1	-0.269406	11.58	0.056113
10578649	ENSMUSG00000031561	Odz3	odd Oz/ten-m homolog 3 (Drosophila)	-0.325175	12.3183	0.056113
10350800	c("ENSMUSG00000050565", "ENSMUSG00000079252")	Tor1aip2	torsin A interacting protein 2	-0.443433	9.60252	0.0565367
10471655	ENSMUSG00000026879	Gsn	gelsolin	-0.251427	10.2788	0.0566316
10494023	ENSMUSG00000028150	Rorc	RAR-related orphan receptor gamma	0.465983	10.1328	0.0566971
10566846	ENSMUSG00000035901	Dennd5a	DENN/MADD domain containing 5A	0.256199	11.2118	0.0567528
10356936	ENSMUSG00000040648	Ppip5k2	diphosphoinositol pentakisphosphate kinase 2	0.319928	11.1445	0.0567528
10401428	ENSMUSG00000042507	C130039O16Rik	RIKEN cDNA C130039O16 gene	0.402349	9.91798	0.0567528
10524684	ENSMUSG00000054256	Msi1	Musashi homolog 1(Drosophila)	0.262959	10.8318	0.0567528
10348096	ENSMUSG00000053333	Dis3l2	DIS3 mitotic control homolog (S. cerevisiae)-like 2	0.251175	9.86573	0.0567528
10605766	ENSMUSG00000025151	Maged1	melanoma antigen, family D, 1	-0.239563	12.7217	0.0571521
10385572	ENSMUSG00000015837	Sqstm1	sequestosome 1	0.252136	13.3416	0.0573718
10575706	ENSMUSG00000004637	Wwox	WW domain-containing oxidoreductase	0.234379	9.66949	0.0574254
10545130	ENSMUSG00000036390	Gadd45a	growth arrest and DNA-damage-inducible 45 alpha	0.410722	9.63365	0.0574254
10539769	ENSMUSG00000029993	Nfu1	NFU1 iron-sulfur cluster scaffold homolog (S. cerevisiae)	0.356986	11.753	0.0580708
10574866	ENSMUSG00000005699	Pard6a	par-6 (partitioning defective 6,) homolog alpha (C. elegans)	0.235927	9.70585	0.0581576
10425623	ENSMUSG00000042109	Csdc2	cold shock domain containing C2, RNA binding	0.25905	9.78799	0.0581576
10415574	ENSMUSG00000063015	Ccni	cyclin I	0.330475	12.5535	0.0581576
10554839	ENSMUSG00000039361	Picalm	phosphatidylinositol binding clathrin assembly protein	0.240275	12.3973	0.0581576
10593367	ENSMUSG00000000168	Dlat	dihydrolipoamide S-acetyltransferase (E2 component of pyruvate dehydrogenase complex)	0.267994	11.023	0.0581576
10559297	ENSMUSG00000000154	Slc22a18	solute carrier family 22 (organic cation transporter), member 18	-0.273292	8.75932	0.0581576
10587829	ENSMUSG00000032374	Plod2	procollagen lysine, 2-oxoglutarate 5-dioxygenase 2	-0.338285	11.3675	0.0581576
10451303	ENSMUSG00000015599	Ttbk1	tau tubulin kinase 1	0.288506	9.1109	0.0581576
10412650	ENSMUSG00000021752	Kctd6	potassium channel tetramerisation domain containing 6	0.307212	10.5338	0.0581576
10593799	ENSMUSG00000034007	Scaper	S phase cyclin A-associated protein in the ER	0.288691	9.57095	0.0581576
10551347	ENSMUSG00000040466	Blvrb	biliverdin reductase B (flavin reductase (NADPH))	0.319702	11.074	0.0581576
10566161	ENSMUSG00000073968	Trim68	tripartite motif-containing 68	-0.274104	10.4127	0.0581576
10556583	ENSMUSG00000030659	Nucb2	nucleobindin 2	-0.333179	10.1724	0.0581576
10451363	ENSMUSG00000015605	Srf	serum response factor	0.274083	9.83419	0.0585103
10571142	ENSMUSG00000031486	Gpr124	G protein-coupled receptor 124	0.273939	9.25998	0.058541
10477791	ENSMUSG00000038180	Spag4	sperm associated antigen 4	-0.310947	8.69676	0.0586748
10371332	ENSMUSG00000020256	Aldh1l2	aldehyde dehydrogenase 1 family, member L2	0.271244	11.5441	0.0587743
10531869	ENSMUSG00000046709	Mapk10	mitogen-activated protein kinase 10	0.258462	11.903	0.0589327
10508405	ENSMUSG00000028786	Tmem54	transmembrane protein 54	-0.328015	10.2135	0.0591526
10414269	ENSMUSG00000078566	Bnip3	BCL2/adenovirus E1B interacting protein 3	0.314982	11.7666	0.0595001
10349319	ENSMUSG00000026387	Sctr	secretin receptor	-0.294563	10.8038	0.0595001
10588731	ENSMUSG00000032584	Mst1r	macrophage stimulating 1 receptor (c-met-related tyrosine kinase)	-0.373658	8.58931	0.0595001
10413710	ENSMUSG00000071547	Nt5dc2	5'-nucleotidase domain containing 2	0.301281	13.1014	0.0595001
10368782	ENSMUSG00000038417	Fig4	FIG4 homolog (S. cerevisiae)	0.316541	10.2991	0.0595001
10562927	ENSMUSG00000038502	Ptov1	prostate tumor over expressed gene 1	0.223603	11.0906	0.0595001
10480324	ENSMUSG00000054074	Skida1	SKI/DACH domain containing 1	-0.304116	9.09218	0.0595001
10478647	ENSMUSG00000017740	Slc12a5	solute carrier family 12, member 5	-0.310982	8.83311	0.0595001
10354418	ENSMUSG00000026107	Nabp1	nucleic acid binding protein 1	-0.339206	10.6298	0.0595001
10351551	ENSMUSG00000006403	Adamts4	a disintegrin-like and metallopeptidase (reprolysin type) with thrombospondin type 1 motif, 4	-0.242145	10.8544	0.0595001
10376950	ENSMUSG00000018217	Pmp22	peripheral myelin protein 22	-0.262884	13.9917	0.0595001
10481164	ENSMUSG00000036067	Slc2a6	solute carrier family 2 (facilitated glucose transporter), member 6	-0.225001	11.1424	0.0595001
10345492	ENSMUSG00000001138	Cnnm3	cyclin M3	0.242633	9.48635	0.0595001
10448094	ENSMUSG00000023845	Lnpep	leucyl/cystinyl aminopeptidase	-0.344339	10.6491	0.0595001
10490690	ENSMUSG00000089917	Uckl1	uridine-cytidine kinase 1-like 1	0.258277	10.538	0.0595001
10390473	ENSMUSG00000018547	Pip4k2b	phosphatidylinositol-5-phosphate 4-kinase, type II, beta	0.243136	10.2213	0.0595001
10509163	ENSMUSG00000007872	Id3	inhibitor of DNA binding 3	-0.302228	8.66283	0.0595001
10547513	ENSMUSG00000058979	Cecr5	cat eye syndrome chromosome region, candidate 5	0.221244	9.88847	0.0595941
10598403	ENSMUSG00000031149	Praf2	PRA1 domain family 2	-0.318094	11.1333	0.0600063
10584901	ENSMUSG00000032087	Dscaml1	Down syndrome cell adhesion molecule like 1	-0.356134	9.71357	0.0600203
10496169	ENSMUSG00000028013	Ppa2	pyrophosphatase (inorganic) 2	0.276147	10.5837	0.0600203
10594800	ENSMUSG00000042444	Fam63b	family with sequence similarity 63, member B	0.277756	10.6104	0.0601509
10350777	ENSMUSG00000033701	Acbd6	acyl-Coenzyme A binding domain containing 6	0.242909	10.3986	0.0603067
10353034	NA	Snord87	small nucleolar RNA, C/D box 87	-0.72359	9.03888	0.0603067
10506870	ENSMUSG00000028567	Txndc12	thioredoxin domain containing 12 (endoplasmic reticulum)	-0.382386	11.3487	0.0605398
10498885	ENSMUSG00000033981	Gria2	glutamate receptor, ionotropic, AMPA2 (alpha 2)	-0.512458	9.68846	0.0611629
10438109	ENSMUSG00000038965	Ube2l3	ubiquitin-conjugating enzyme E2L 3	0.249686	11.2932	0.0611629
10367154	ENSMUSG00000044005	Gls2	glutaminase 2 (liver, mitochondrial)	0.368867	9.86191	0.0612433
10473097	ENSMUSG00000002733	Plekha3	pleckstrin homology domain-containing, family A (phosphoinositide binding specific) member 3	0.219545	12.2896	0.0612433
10582981	ENSMUSG00000038482	Tfdp1	transcription factor Dp 1	0.278126	11.7591	0.0613763
10393408	ENSMUSG00000025572	Tmc6	transmembrane channel-like gene family 6	-0.22035	9.78013	0.0615195
10493267	ENSMUSG00000028059	Arhgef2	rho/rac guanine nucleotide exchange factor (GEF) 2	0.274432	11.0169	0.0615195
10492699	ENSMUSG00000028015	Ctso	cathepsin O	-0.42261	9.97944	0.0615195
10511446	ENSMUSG00000028207	Asph	aspartate-beta-hydroxylase	-0.295174	9.16723	0.0615195
10518726	ENSMUSG00000028982	Slc25a33	solute carrier family 25, member 33	0.280231	10.3656	0.0616244
10409464	ENSMUSG00000034675	Dbn1	drebrin 1	-0.215966	11.9018	0.0619534
10526087	ENSMUSG00000025538	Sumf2	sulfatase modifying factor 2	-0.304176	10.9254	0.0619534
10381006	ENSMUSG00000058756	Thra	thyroid hormone receptor alpha	0.232796	11.7658	0.0619534
10600688	ENSMUSG00000035476	Tab3	TGF-beta activated kinase 1/MAP3K7 binding protein 3	-0.394724	9.40703	0.0619886
10497752	ENSMUSG00000008393	Carhsp1	calcium regulated heat stable protein 1	0.302786	11.5121	0.0619886
10358057	ENSMUSG00000041889	Shisa4	shisa homolog 4 (Xenopus laevis)	-0.249054	10.2231	0.0619886
10461158	NA	Snhg1	small nucleolar RNA host gene (non-protein coding) 1	-0.361306	9.82298	0.0630778
10451167	ENSMUSG00000036026	Tmem63b	transmembrane protein 63b	-0.243288	11.677	0.0630827
10577954	ENSMUSG00000031488	Rab11fip1	RAB11 family interacting protein 1 (class I)	0.305981	9.02649	0.0633503
10482434	ENSMUSG00000036890	Gtdc1	glycosyltransferase-like domain containing 1	0.466419	9.4823	0.0633503
10568139	ENSMUSG00000030678	Maz	MYC-associated zinc finger protein (purine-binding transcription factor)	0.344688	10.8381	0.0633503
10450075	ENSMUSG00000061232	H2-K1	histocompatibility 2, K1, K region	-0.255965	12.2524	0.0633503
10595288	ENSMUSG00000032328	Tmem30a	transmembrane protein 30A	-0.263254	12.3744	0.0638986
10569319	ENSMUSG00000007891	Ctsd	cathepsin D	-0.279088	13.4538	0.0641675
10360542	ENSMUSG00000026500	Fam36a	family with sequence similarity 36, member A	-0.312284	11.2682	0.0641675
10395103	ENSMUSG00000020674	Pxdn	peroxidasin homolog (Drosophila)	-0.25705	12.5084	0.0641675
10409345	ENSMUSG00000047547	Cltb	clathrin, light polypeptide (Lcb)	0.222119	10.9846	0.0646322
10499545	ENSMUSG00000028039	Efna3	ephrin A3	-0.551325	8.42345	0.0646322
10386402	ENSMUSG00000020472	Zkscan17	zinc finger with KRAB and SCAN domains 17	0.216303	10.7122	0.0646322
10379068	ENSMUSG00000002064	Sdf2	stromal cell derived factor 2	-0.321668	9.72305	0.0646426
10389775	ENSMUSG00000020553	Pctp	phosphatidylcholine transfer protein	0.355684	9.28628	0.0646426
10516518	ENSMUSG00000062545	Tlr12	toll-like receptor 12	-0.303682	8.14164	0.0646426
10591853	ENSMUSG00000031965	Tbx20	T-box 20	-0.473735	10.0801	0.0646426
10443007	ENSMUSG00000034413	Neurl1b	neuralized homolog 1b (Drosophila)	0.263846	9.91969	0.0646426
10444439	ENSMUSG00000015461	Atf6b	activating transcription factor 6 beta	-0.260856	10.7012	0.0646426
10445894	ENSMUSG00000021131	Erh	enhancer of rudimentary homolog (Drosophila)	-0.228228	11.8108	0.0654571
10404874	ENSMUSG00000038175	Mylip	myosin regulatory light chain interacting protein	-0.303808	9.58407	0.0662614
10509168	ENSMUSG00000018983	E2f2	E2F transcription factor 2	0.2303	9.38657	0.0662614
10478962	ENSMUSG00000027495	2010011I20Rik	RIKEN cDNA 2010011I20 gene	0.343143	9.52673	0.0662614
10540897	ENSMUSG00000000440	Pparg	peroxisome proliferator activated receptor gamma	0.27755	10.462	0.0662614
10439092	ENSMUSG00000035629	1700021K19Rik	RIKEN cDNA 1700021K19 gene	0.330212	10.1149	0.0662614
10427402	ENSMUSG00000055737	Ghr	growth hormone receptor	-0.411894	9.20572	0.0662614
10425852	ENSMUSG00000022438	Parvb	parvin, beta	0.297331	10.349	0.0663415
10378754	ENSMUSG00000069808	Fam57a	family with sequence similarity 57, member A	-0.330516	11.767	0.0663415
10430596	ENSMUSG00000042524	Sun2	Sad1 and UNC84 domain containing 2	0.274797	10.2125	0.0664653
10532926	ENSMUSG00000029545	Acads	acyl-Coenzyme A dehydrogenase, short chain	0.245833	10.3947	0.0667842
10416279	ENSMUSG00000033595	Lgi3	leucine-rich repeat LGI family, member 3	-0.369164	8.1373	0.0672947
10586246	ENSMUSG00000053641	Dennd4a	DENN/MADD domain containing 4A	0.342922	10.6327	0.0672947
10396896	ENSMUSG00000048833	Slc39a9	solute carrier family 39 (zinc transporter), member 9	-0.32861	10.4288	0.0672947
10411395	ENSMUSG00000021662	Rgnef	Rho-guanine nucleotide exchange factor	0.227516	11.1439	0.0672947
10563110	NA	Snord34	small nucleolar RNA, C/D box 34	-0.399787	10.053	0.0672947
10443332	ENSMUSG00000002250	Ppard	peroxisome proliferator activator receptor delta	0.266497	10.21	0.0673279
10499643	ENSMUSG00000027950	Chrnb2	cholinergic receptor, nicotinic, beta polypeptide 2 (neuronal)	-0.232996	10.2405	0.0674955
10502772	ENSMUSG00000028184	Lphn2	latrophilin 2	-0.349222	11.683	0.0675127
10464251	ENSMUSG00000054843	Atrnl1	attractin like 1	-0.238515	10.9658	0.0675127
10366712	ENSMUSG00000034613	Ppm1h	protein phosphatase 1H (PP2C domain containing)	0.351768	8.78864	0.0675127
10388902	ENSMUSG00000001123	Lgals9	lectin, galactose binding, soluble 9	-0.279533	8.94448	0.0675127
10567010	ENSMUSG00000030772	Dkk3	dickkopf homolog 3 (Xenopus laevis)	-0.372096	11.5873	0.067519
10550574	ENSMUSG00000030409	Dmpk	dystrophia myotonica-protein kinase	-0.267584	8.96701	0.067519
10477179	ENSMUSG00000009876	Cox4i2	cytochrome c oxidase subunit IV isoform 2	0.30294	9.90788	0.0676526
10460666	ENSMUSG00000024940	Ltbp3	latent transforming growth factor beta binding protein 3	-0.337529	9.76014	0.0676686
10355401	ENSMUSG00000044573	Acp1	acid phosphatase 1, soluble	0.240504	11.1419	0.0676686
10370242	ENSMUSG00000001120	Pcbp3	poly(rC) binding protein 3	0.21783	13.1016	0.0676686
10499062	ENSMUSG00000041842	Fhdc1	FH2 domain containing 1	0.493465	9.68878	0.067688
10373036	ENSMUSG00000040462	Os9	amplified in osteosarcoma	-0.449767	11.4085	0.067688
10400357	ENSMUSG00000035021	Baz1a	bromodomain adjacent to zinc finger domain 1A	-0.359159	9.31753	0.0682355
10560592	ENSMUSG00000002981	Clptm1	cleft lip and palate associated transmembrane protein 1	-0.233117	12.498	0.0684155
10402761	ENSMUSG00000054013	Tmem179	transmembrane protein 179	-0.341034	8.74919	0.0687572
10370303	ENSMUSG00000020262	Adarb1	adenosine deaminase, RNA-specific, B1	0.282798	9.29335	0.0687572
10385926	ENSMUSG00000052298	Cdc42se2	CDC42 small effector 2	0.352222	11.0813	0.0687572
10542108	c("ENSMUSG00000042870", "ENSMUSG00000037827")	Tom1	target of myb1 homolog (chicken)	0.216689	10.5167	0.0687572
10346607	ENSMUSG00000041075	Fzd7	frizzled homolog 7 (Drosophila)	-0.407334	10.3054	0.0687812
10439566	ENSMUSG00000052459	Atp6v1a	ATPase, H+ transporting, lysosomal V1 subunit A	0.212175	12.2272	0.0687812
10426999	ENSMUSG00000000530	Acvrl1	activin A receptor, type II-like 1	-0.330655	8.13513	0.0687812
10453797	ENSMUSG00000042942	Greb1l	growth regulation by estrogen in breast cancer-like	-0.470635	9.35336	0.0687812
10488982	ENSMUSG00000074643	Cpne1	copine I	0.397877	9.96108	0.0687812
10352756	ENSMUSG00000026623	Lpgat1	lysophosphatidylglycerol acyltransferase 1	-0.359724	10.9415	0.0687812
10436053	ENSMUSG00000072419	Dppa2	developmental pluripotency associated 2	-0.223756	10.4322	0.0690421
10410115	ENSMUSG00000021482	1110018J18Rik	RIKEN cDNA 1110018J18 gene	0.359967	9.83258	0.0690517
10388488	ENSMUSG00000020846	Fam101b	family with sequence similarity 101, member B	0.329698	9.23114	0.0690517
10461277	ENSMUSG00000071650	Ganab	alpha glucosidase 2 alpha neutral subunit	-0.236165	12.4802	0.0690517
10534728	ENSMUSG00000037344	Slc12a9	solute carrier family 12 (potassium/chloride transporters), member 9	-0.251968	10.508	0.0691589
10571310	ENSMUSG00000048758	Rpl29	ribosomal protein L29	0.215417	13.1026	0.0694888
10557992	ENSMUSG00000030847	Bag3	BCL2-associated athanogene 3	0.268092	11.3751	0.0694888
10541484	ENSMUSG00000007458	M6pr	mannose-6-phosphate receptor, cation dependent	-0.360268	11.9357	0.0694888
10469622	ENSMUSG00000045967	Gpr158	G protein-coupled receptor 158	-0.499136	8.49764	0.0694888
10520604	ENSMUSG00000029163	Emilin1	elastin microfibril interfacer 1	-0.300328	8.57141	0.0694888
10485607	ENSMUSG00000074994	Qser1	glutamine and serine rich 1	0.340669	11.0786	0.0696788
10487858	ENSMUSG00000027330	Cdc25b	cell division cycle 25B	-0.296399	8.32756	0.0696788
10397450	ENSMUSG00000021256	Vash1	vasohibin 1	0.317325	9.51498	0.0698419
10535586	ENSMUSG00000038780	Smurf1	SMAD specific E3 ubiquitin protein ligase 1	0.294898	10.5972	0.0698419
10593872	ENSMUSG00000045620	Odf3l1	outer dense fiber of sperm tails 3-like 1	0.368048	8.09876	0.0699982
10455374	ENSMUSG00000039954	Stk32a	serine/threonine kinase 32A	0.283202	11.0037	0.0703543
10477717	ENSMUSG00000027611	Procr	protein C receptor, endothelial	-0.253274	10.8164	0.0703543
10515590	ENSMUSG00000033326	Kdm4a	lysine (K)-specific demethylase 4A	0.205488	10.3616	0.0703543
10549375	c("ENSMUSG00000025362", "ENSMUSG00000059775")	Rps26	ribosomal protein S26	0.237771	13.6707	0.0705976
10381872	ENSMUSG00000020694	Tlk2	tousled-like kinase 2 (Arabidopsis)	0.236982	10.3191	0.0706441
10594048	ENSMUSG00000051243	Islr2	immunoglobulin superfamily containing leucine-rich repeat 2	0.248504	12.2034	0.0706441
10435457	ENSMUSG00000022906	Parp9	poly (ADP-ribose) polymerase family, member 9	-0.311195	8.6352	0.0709514
10530841	ENSMUSG00000036256	Igfbp7	insulin-like growth factor binding protein 7	-0.26618	13.0674	0.0709514
10409767	ENSMUSG00000021556	Golm1	golgi membrane protein 1	-0.437811	9.26309	0.0711198
10546163	ENSMUSG00000002870	Mcm2	minichromosome maintenance deficient 2 mitotin (S. cerevisiae)	0.212993	11.5703	0.0713765
10524941	ENSMUSG00000032898	Fbxo21	F-box protein 21	0.224369	10.9063	0.0713765
10498038	ENSMUSG00000037174	Elf2	E74-like factor 2	0.230712	10.6699	0.0714148
10590433	NA	1700048O20Rik	RIKEN cDNA 1700048O20 gene	-0.285599	10.0432	0.0714148
10462005	ENSMUSG00000024754	Tmem2	transmembrane protein 2	0.301673	11.0168	0.0714148
10389680	ENSMUSG00000069769	Msi2	Musashi homolog 2 (Drosophila)	0.251767	11.0565	0.0714148
10554005	ENSMUSG00000075701	H47	histocompatibility 47	-0.566665	8.77655	0.0714148
10508737	ENSMUSG00000028886	Eya3	eyes absent 3 homolog (Drosophila)	0.221647	11.0116	0.0714148
10346651	ENSMUSG00000067336	Bmpr2	bone morphogenetic protein receptor, type II (serine/threonine kinase)	-0.365055	11.9437	0.0714148
10504730	ENSMUSG00000028333	Anp32b	acidic (leucine-rich) nuclear phosphoprotein 32 family, member B	0.30753	11.2803	0.0714155
10348432	ENSMUSG00000055013	Agap1	ArfGAP with GTPase domain, ankyrin repeat and PH domain 1	0.371206	10.7318	0.0714961
10393341	ENSMUSG00000020806	Rhbdf2	rhomboid 5 homolog 2 (Drosophila)	0.273887	9.20898	0.0714961
10536818	ENSMUSG00000029767	Calu	calumenin	-0.354592	12.2111	0.0719403
10485402	ENSMUSG00000075012	Fjx1	four jointed box 1 (Drosophila)	-0.261505	10.7707	0.0719403
10526363	ENSMUSG00000005514	Por	P450 (cytochrome) oxidoreductase	-0.230904	11.7399	0.0719403
10496519	ENSMUSG00000059921	Unc5c	unc-5 homolog C (C. elegans)	-0.28909	11.4125	0.0719403
10554704	ENSMUSG00000038503	Mesdc2	mesoderm development candidate 2	-0.431908	10.8605	0.0719403
10556082	ENSMUSG00000036528	Ppfibp2	PTPRF interacting protein, binding protein 2 (liprin beta 2)	0.307658	11.3341	0.0719403
10495042	ENSMUSG00000002228	Ppm1j	protein phosphatase 1J	0.328207	8.37703	0.0719929
10572880	c("ENSMUSG00000042870", "ENSMUSG00000037827")	Tom1	target of myb1 homolog (chicken)	0.210799	10.6675	0.0720202
10576896	NA	Gm9457	predicted gene 9457	0.21389	9.94774	0.0720202
10451679	ENSMUSG00000040260	Daam2	dishevelled associated activator of morphogenesis 2	-0.473039	8.04033	0.0720403
10561983	ENSMUSG00000036864	BC053749	cDNA sequence BC053749	0.288506	10.2878	0.0720403
10373498	c("ENSMUSG00000025362", "ENSMUSG00000059775")	Rps26	ribosomal protein S26	0.237295	13.9394	0.0720403
10398601	ENSMUSG00000037896	Rcor1	REST corepressor 1	0.282823	10.9564	0.0721505
10595496	ENSMUSG00000033419	Snap91	synaptosomal-associated protein 91	0.204845	11.0884	0.0721505
10438639	ENSMUSG00000022861	Dgkg	diacylglycerol kinase, gamma	0.289773	8.54331	0.0733631
10569017	ENSMUSG00000025492	Ifitm3	interferon induced transmembrane protein 3	-0.425384	9.99096	0.0733631
10486112	ENSMUSG00000040093	Bmf	BCL2 modifying factor	-0.225547	9.51608	0.0739562
10549733	ENSMUSG00000035279	Ssc5d	scavenger receptor cysteine rich domain containing (5 domains)	-0.289517	9.47296	0.0741413
10456727	ENSMUSG00000035765	Dym	dymeclin	0.212234	11.165	0.0741535
10518679	ENSMUSG00000028992	Nmnat1	nicotinamide nucleotide adenylyltransferase 1	0.289605	9.17789	0.0741535
10444268	ENSMUSG00000024339	Tap2	transporter 2, ATP-binding cassette, sub-family B (MDR/TAP)	-0.260537	10.1343	0.074205
10538150	ENSMUSG00000023367	Tmem176a	transmembrane protein 176A	-0.519428	9.1891	0.0749144
10569265	ENSMUSG00000025139	Tollip	toll interacting protein	0.205486	11.0973	0.0752375
10581558	c("ENSMUSG00000025362", "ENSMUSG00000059775")	Rps26	ribosomal protein S26	0.236357	13.7128	0.0752375
10532989	ENSMUSG00000029536	Gatc	glutamyl-tRNA(Gln) amidotransferase, subunit C homolog (bacterial)	0.291866	11.4314	0.0753153
10409486	ENSMUSG00000021493	Pdlim7	PDZ and LIM domain 7	0.217885	11.4146	0.0755495
10456237	ENSMUSG00000056812	St8sia3	ST8 alpha-N-acetyl-neuraminide alpha-2,8-sialyltransferase 3	-0.224642	9.83415	0.0755495
10565786	ENSMUSG00000052396	Mogat2	monoacylglycerol O-acyltransferase 2	-0.336883	10.3014	0.0755495
10406718	ENSMUSG00000042015	Wdr41	WD repeat domain 41	0.239068	10.3841	0.0755495
10432190	ENSMUSG00000022994	Adcy6	adenylate cyclase 6	-0.36736	10.9494	0.0755495
10496475	ENSMUSG00000028138	Adh5	alcohol dehydrogenase 5 (class III), chi polypeptide	0.234664	11.2019	0.0755495
10436182	ENSMUSG00000055447	Cd47	CD47 antigen (Rh-related antigen, integrin-associated signal transducer)	-0.280644	12.4096	0.0755495
10536359	ENSMUSG00000042505	Acn9	ACN9 homolog (S. cerevisiae)	0.250471	9.95459	0.0755495
10514240	ENSMUSG00000037996	Slc24a2	solute carrier family 24 (sodium/potassium/calcium exchanger), member 2	-0.299781	9.13138	0.0755495
10393573	ENSMUSG00000033880	Lgals3bp	lectin, galactoside-binding, soluble, 3 binding protein	-0.388085	12.8367	0.0755495
10443690	ENSMUSG00000024027	Glp1r	glucagon-like peptide 1 receptor	-0.288665	12.4078	0.0755495
10451481	ENSMUSG00000036568	BC032203	cDNA sequence BC032203	0.29678	9.32497	0.0755495
10481393	ENSMUSG00000015335	Zdhhc12	zinc finger, DHHC domain containing 12	-0.307794	11.3465	0.0755495
10489904	ENSMUSG00000047030	Spata2	spermatogenesis associated 2	0.245876	9.5543	0.0755495
10364950	ENSMUSG00000015312	Gadd45b	growth arrest and DNA-damage-inducible 45 beta	-0.252188	9.41428	0.0755495
10452188	ENSMUSG00000024212	Mllt1	myeloid/lymphoid or mixed-lineage leukemia (trithorax homolog, Drosophila); translocated to, 1	0.21755	10.9958	0.0755495
10467784	ENSMUSG00000060224	Pyroxd2	pyridine nucleotide-disulphide oxidoreductase domain 2	-0.302421	9.09858	0.0755495
10556297	ENSMUSG00000030790	Adm	adrenomedullin	0.377734	8.23754	0.0760363
10559261	ENSMUSG00000037706	Cd81	CD81 antigen	-0.229969	13.4823	0.0766256
10386495	ENSMUSG00000000538	Tom1l2	target of myb1-like 2 (chicken)	0.254077	9.6076	0.0766279
10427895	ENSMUSG00000045763	Basp1	brain abundant, membrane attached signal protein 1	0.230951	12.5872	0.0767835
10403658	ENSMUSG00000021303	Gng4	guanine nucleotide binding protein (G protein), gamma 4	0.204438	10.1719	0.0767835
10376507	ENSMUSG00000020472	Zkscan17	zinc finger with KRAB and SCAN domains 17	-0.264175	8.36648	0.0769462
10591270	ENSMUSG00000032172	Olfm2	olfactomedin 2	-0.362074	10.2597	0.0769462
10572235	ENSMUSG00000031861	Lpar2	lysophosphatidic acid receptor 2	-0.201924	8.82128	0.077005
10517673	ENSMUSG00000028747	Htr6	5-hydroxytryptamine (serotonin) receptor 6	-0.223112	8.20451	0.077005
10446763	ENSMUSG00000024063	Lbh	limb-bud and heart	0.288574	8.23694	0.077005
10583847	ENSMUSG00000035919	Bbs9	Bardet-Biedl syndrome 9 (human)	0.320184	10.1588	0.0772222
10493203	ENSMUSG00000001418	0610031J06Rik	RIKEN cDNA 0610031J06 gene	-0.231926	11.7291	0.0772879
10455852	ENSMUSG00000024594	Prrc1	proline-rich coiled-coil 1	0.194936	10.1891	0.0772879
10381445	ENSMUSG00000034947	Tmem106a	transmembrane protein 106A	-0.409406	9.21272	0.0773388
10491279	ENSMUSG00000037643	Prkci	protein kinase C, iota	0.292708	10.832	0.0773906
10460263	ENSMUSG00000024866	Acy3	aspartoacylase (aminoacylase) 3	-0.370514	9.43526	0.0773906
10390560	ENSMUSG00000017400	Stac2	SH3 and cysteine rich domain 2	0.223801	9.06314	0.0774027
10512949	ENSMUSG00000015243	Abca1	ATP-binding cassette, sub-family A (ABC1), member 1	-0.280588	9.09489	0.0777223
10406598	ENSMUSG00000021703	Serinc5	serine incorporator 5	-0.338705	11.0869	0.0777223
10476314	ENSMUSG00000079037	Prnp	prion protein	-0.492485	11.6239	0.0777223
10414333	ENSMUSG00000021838	Samd4	sterile alpha motif domain containing 4	0.221419	8.90985	0.0777564
10442887	ENSMUSG00000025738	Fbxl16	F-box and leucine-rich repeat protein 16	0.401368	10.025	0.0777564
10423593	ENSMUSG00000022257	Laptm4b	lysosomal-associated protein transmembrane 4B	-0.380976	12.1191	0.0777564
10541998	ENSMUSG00000030344	Akap3	A kinase (PRKA) anchor protein 3	0.353497	8.6102	0.0777564
10497199	NA	Gm6194	transmembrane protein 189 pseudogene	-0.286216	10.2844	0.0777564
10529410	ENSMUSG00000001082	Mfsd10	major facilitator superfamily domain containing 10	-0.261237	11.433	0.0777564
10587241	ENSMUSG00000007908	Hmgcll1	3-hydroxymethyl-3-methylglutaryl-Coenzyme A lyase-like 1	0.349275	9.92265	0.0777564
10474814	ENSMUSG00000040035	Disp2	dispatched homolog 2 (Drosophila)	-0.269677	12.1411	0.0777564
10399973	ENSMUSG00000004698	Hdac9	histone deacetylase 9	0.240876	9.65742	0.0777564
10367349	ENSMUSG00000025369	Smarcc2	SWI/SNF related, matrix associated, actin dependent regulator of chromatin, subfamily c, member 2	-0.252182	10.5621	0.0777564
10488575	ENSMUSG00000032869	Psmf1	proteasome (prosome, macropain) inhibitor subunit 1	0.220482	11.0413	0.0777564
10360205	ENSMUSG00000003458	Ncstn	nicastrin	-0.218802	11.6337	0.0777564
10419216	ENSMUSG00000037722	Gnpnat1	glucosamine-phosphate N-acetyltransferase 1	0.282461	10.4451	0.0777564
10453555	ENSMUSG00000071302	2610044O15Rik	RIKEN cDNA 2610044O15 gene	-0.454412	8.24753	0.0777564
10365658	ENSMUSG00000019951	Uhrf1bp1l	UHRF1 (ICBP90) binding protein 1-like	0.232415	10.0899	0.0777564
10488623	ENSMUSG00000051817	Sox12	SRY-box containing gene 12	0.263609	9.96711	0.0777564
10576062	ENSMUSG00000025318	Jph3	junctophilin 3	0.278197	10.0668	0.0777564
10363403	ENSMUSG00000044475	Ascc1	activating signal cointegrator 1 complex subunit 1	0.219391	10.4142	0.0777564
10450226	ENSMUSG00000015474	Ppt2	palmitoyl-protein thioesterase 2	-0.269876	10.5268	0.0780512
10391277	ENSMUSG00000017747	Ghdc	GH3 domain containing	-0.305585	10.297	0.0780512
10576090	ENSMUSG00000049577	Zfpm1	zinc finger protein, multitype 1	0.2559	11.6027	0.0781603
10430358	ENSMUSG00000022440	C1qtnf6	C1q and tumor necrosis factor related protein 6	-0.43149	9.15982	0.0781603
10559509	ENSMUSG00000063838	Cdc42ep5	CDC42 effector protein (Rho GTPase binding) 5	0.283428	9.59196	0.0782234
10419814	ENSMUSG00000059674	Cdh24	cadherin-like 24	0.245158	8.75937	0.0782234
10512574	ENSMUSG00000028467	Gba2	glucosidase beta 2	0.24994	9.14166	0.0782234
10582719	ENSMUSG00000001995	Sipa1l2	signal-induced proliferation-associated 1 like 2	0.216012	10.2287	0.0782234
10463155	NA	Gm340	predicted gene 340	0.2442	9.15278	0.0782234
10375083	ENSMUSG00000020272	Stk10	serine/threonine kinase 10	0.217631	8.5569	0.0782234
10395910	ENSMUSG00000020994	Pnn	pinin	-0.309306	10.5714	0.0782234
10359097	ENSMUSG00000026466	Tor1aip1	torsin A interacting protein 1	-0.299378	9.41583	0.0784125
10434675	ENSMUSG00000004460	Dnajb11	DnaJ (Hsp40) homolog, subfamily B, member 11	-0.398325	11.0088	0.0788887
10458940	ENSMUSG00000052713	Zfp608	zinc finger protein 608	-0.229535	9.65577	0.0788887
10388869	ENSMUSG00000017615	Tnfaip1	tumor necrosis factor, alpha-induced protein 1 (endothelial)	0.207943	11.1905	0.0788887
10511099	ENSMUSG00000042202	Slc35e2	solute carrier family 35, member E2	-0.309351	9.78179	0.0788887
10603860	ENSMUSG00000001128	Cfp	complement factor properdin	-0.327072	8.15388	0.0788887
10495596	ENSMUSG00000033386	Frrs1	ferric-chelate reductase 1	-0.320486	10.1038	0.0789691
10344633	ENSMUSG00000033813	Tcea1	transcription elongation factor A (SII) 1	0.199768	11.7015	0.0790315
10392440	ENSMUSG00000041920	Slc16a6	solute carrier family 16 (monocarboxylic acid transporters), member 6	-0.253126	10.7179	0.0794067
10561306	ENSMUSG00000003363	Pld3	phospholipase D family, member 3	-0.213312	11.5974	0.0796191
10429926	ENSMUSG00000022555	Dgat1	diacylglycerol O-acyltransferase 1	-0.249351	10.5593	0.0796191
10426479	ENSMUSG00000064210	Ano6	anoctamin 6	-0.223837	12.1186	0.0796191
10376685	ENSMUSG00000042650	Alkbh5	alkB, alkylation repair homolog 5 (E. coli)	0.225203	12.1731	0.0796663
10598626	ENSMUSG00000058254	Tspan7	tetraspanin 7	-0.211964	13.1608	0.0796663
10540659	ENSMUSG00000030276	Ttll3	tubulin tyrosine ligase-like family, member 3	-0.226385	9.07497	0.0796663
10580061	ENSMUSG00000005465	Il27ra	interleukin 27 receptor, alpha	-0.281551	8.66689	0.0796663
10535053	ENSMUSG00000025855	Prkar1b	protein kinase, cAMP dependent regulatory, type I beta	0.23529	11.7268	0.0796663
10606532	ENSMUSG00000044573	Acp1	acid phosphatase 1, soluble	0.252514	11.1092	0.0798402
10574404	ENSMUSG00000031671	Setd6	SET domain containing 6	0.206664	10.8558	0.0798434
10461214	ENSMUSG00000075043	Tmem223	transmembrane protein 223	-0.353699	9.18055	0.0798434
10497441	ENSMUSG00000019528	Gyg	glycogenin	0.389913	9.65541	0.0798434
10359770	ENSMUSG00000026565	Pou2f1	POU domain, class 2, transcription factor 1	0.281425	10.3521	0.0798434
10572616	ENSMUSG00000074247	Dda1	DET1 and DDB1 associated 1	0.193373	12.1061	0.0798434
10444046	ENSMUSG00000002308	Cd320	CD320 antigen	-0.346076	9.01048	0.0798434
10436372	ENSMUSG00000035107	Dcbld2	discoidin, CUB and LCCL domain containing 2	-0.272515	10.8027	0.0798436
10568017	ENSMUSG00000059772	Slx1b	SLX1 structure-specific endonuclease subunit homolog B (S. cerevisiae)	0.314307	10.533	0.0798579
10405094	ENSMUSG00000037851	Iars	isoleucine-tRNA synthetase	0.226603	12.4994	0.0798836
10392894	ENSMUSG00000044788	Fads6	fatty acid desaturase domain family, member 6	-0.248905	10.4398	0.0799478
10392881	ENSMUSG00000018861	Fdxr	ferredoxin reductase	-0.227352	9.44074	0.0801164
10494551	ENSMUSG00000028093	Acp6	acid phosphatase 6, lysophosphatidic	0.26011	10.2937	0.0802087
10399874	ENSMUSG00000020650	Bcap29	B cell receptor associated protein 29	-0.273183	12.1314	0.0802087
10566529	ENSMUSG00000030894	Tpp1	tripeptidyl peptidase I	-0.234706	11.6711	0.0802087
10567725	ENSMUSG00000030757	Zkscan2	zinc finger with KRAB and SCAN domains 2	-0.349646	8.6957	0.0805394
10375951	ENSMUSG00000036275	9530068E07Rik	RIKEN cDNA 9530068E07 gene	-0.263919	12.0524	0.0805394
10355730	ENSMUSG00000033159	1810031K17Rik	RIKEN cDNA 1810031K17 gene	0.20921	9.23382	0.0807681
10366774	ENSMUSG00000025432	Avil	advillin	0.330363	8.08043	0.0808022
10422396	ENSMUSG00000063410	Stk24	serine/threonine kinase 24	0.218411	10.5779	0.0808022
10363845	ENSMUSG00000048701	Ccdc6	coiled-coil domain containing 6	0.258102	11.0883	0.0809073
10443482	ENSMUSG00000052712	BC004004	cDNA sequence BC004004	-0.242322	9.9615	0.0814543
10445496	ENSMUSG00000071074	Yipf3	Yip1 domain family, member 3	-0.212268	11.1918	0.0817482
10381260	ENSMUSG00000045007	Tubg2	tubulin, gamma 2	0.198122	11.1518	0.0818036
10583942	ENSMUSG00000035443	Thyn1	thymocyte nuclear protein 1	0.369132	11.0442	0.0818036
10349809	ENSMUSG00000026439	Rbbp5	retinoblastoma binding protein 5	0.232116	9.59944	0.0818036
10545255	ENSMUSG00000053604	Rpia	ribose 5-phosphate isomerase A	0.294454	10.0928	0.0819336
10516932	ENSMUSG00000028893	Sesn2	sestrin 2	0.269244	10.6676	0.0819336
10480057	ENSMUSG00000037197	Rbm17	RNA binding motif protein 17	0.276931	10.3381	0.0819336
10497663	ENSMUSG00000069072	Slc7a14	solute carrier family 7 (cationic amino acid transporter, y+ system), member 14	-0.201663	13.1072	0.0819336
10504817	ENSMUSG00000007613	Tgfbr1	transforming growth factor, beta receptor I	-0.256556	11.1701	0.0819336
10345715	ENSMUSG00000026074	Map4k4	mitogen-activated protein kinase kinase kinase kinase 4	0.262449	11.1114	0.082032
10494445	ENSMUSG00000049288	Lix1l	Lix1-like	0.33052	10.4546	0.082032
10468916	ENSMUSG00000050530	Fam171a1	family with sequence similarity 171, member A1	-0.298854	10.8262	0.082032
10489195	ENSMUSG00000027650	Tti1	TELO2 interacting protein 1	0.297964	10.7991	0.0820681
10417787	ENSMUSG00000043004	Gng2	guanine nucleotide binding protein (G protein), gamma 2	0.214319	10.8503	0.0820681
10568252	ENSMUSG00000048921	Zfp689	zinc finger protein 689	0.218507	8.63726	0.0828925
10462454	ENSMUSG00000024817	Uhrf2	ubiquitin-like, containing PHD and RING finger domains 2	0.250476	10.8123	0.0828925
10542275	ENSMUSG00000030199	Etv6	ets variant gene 6 (TEL oncogene)	0.194023	11.3408	0.0831127
10564631	ENSMUSG00000025790	Slco3a1	solute carrier organic anion transporter family, member 3a1	-0.240257	12.3161	0.0831127
10488020	ENSMUSG00000034723	Tmx4	thioredoxin-related transmembrane protein 4	-0.281619	13.0082	0.0831127
10372324	ENSMUSG00000035864	Syt1	synaptotagmin I	-0.246928	12.7927	0.0831127
10421917	ENSMUSG00000011257	Pabpc4	poly(A) binding protein, cytoplasmic 4	0.218638	10.9289	0.0831127
10409099	ENSMUSG00000038014	Fam120a	family with sequence similarity 120A	0.321652	11.086	0.0831127
10344679	ENSMUSG00000033740	St18	suppression of tumorigenicity 18	-0.240703	10.0236	0.0831127
10404053	c("ENSMUSG00000058385", "ENSMUSG00000047246", "ENSMUSG00000018102")	Hist1h2bc	histone cluster 1, H2bc	-0.370938	10.9437	0.0831127
10347060	ENSMUSG00000055567	Unc80	unc-80 homolog (C. elegans)	0.24326	10.1924	0.0831127
10471505	ENSMUSG00000059013	Sh2d3c	SH2 domain containing 3C	0.24316	10.2106	0.0831127
10595480	ENSMUSG00000032418	Me1	malic enzyme 1, NADP(+)-dependent, cytosolic	0.218971	11.5285	0.0832847
10587554	ENSMUSG00000035274	Tpbg	trophoblast glycoprotein	-0.373828	8.67623	0.0835865
10441539	c("ENSMUSG00000095687", "ENSMUSG00000094724")	Rnaset2a	ribonuclease T2A	-0.209566	12.0511	0.0841575
10481711	ENSMUSG00000026797	Stxbp1	syntaxin binding protein 1	0.19836	11.6785	0.0841575
10438626	ENSMUSG00000013089	Etv5	ets variant gene 5	0.252295	11.0691	0.0847124
10558811	ENSMUSG00000025495	Ptdss2	phosphatidylserine synthase 2	-0.19253	11.1829	0.0847596
10521222	ENSMUSG00000029106	Add1	adducin 1 (alpha)	0.263554	10.7851	0.0848449
10478854	ENSMUSG00000039463	Slc9a8	solute carrier family 9 (sodium/hydrogen exchanger), member 8	-0.225101	11.095	0.0848449
10521136	ENSMUSG00000057406	Whsc1	Wolf-Hirschhorn syndrome candidate 1 (human)	0.216775	10.5453	0.0848449
10404250	ENSMUSG00000035910	Dcdc2a	doublecortin domain containing 2a	-0.358829	8.12001	0.0848449
10406067	ENSMUSG00000021610	Clptm1l	CLPTM1-like	-0.196908	11.7291	0.0848449
10362974	ENSMUSG00000038822	Hace1	HECT domain and ankyrin repeat containing, E3 ubiquitin protein ligase 1	0.231349	10.521	0.0848449
10541877	ENSMUSG00000030337	Vamp1	vesicle-associated membrane protein 1	-0.470434	8.25084	0.0850296
10364478	ENSMUSG00000020331	Hcn2	hyperpolarization-activated, cyclic nucleotide-gated K+ 2	0.405168	10.3215	0.0851937
10523727	ENSMUSG00000034462	Pkd2	polycystic kidney disease 2	-0.265582	9.07805	0.0851945
10447675	c("ENSMUSG00000095687", "ENSMUSG00000094724")	Rnaset2a	ribonuclease T2A	-0.213292	12.0539	0.0852606
10452118	ENSMUSG00000041168	Lonp1	lon peptidase 1, mitochondrial	0.279719	11.391	0.0860699
10454514	ENSMUSG00000024395	Lims2	LIM and senescent cell antigen like domains 2	0.242701	8.38886	0.0861738
10565935	ENSMUSG00000032875	Arhgef17	Rho guanine nucleotide exchange factor (GEF) 17	0.203599	8.50693	0.0861738
10397966	ENSMUSG00000021203	Otub2	OTU domain, ubiquitin aldehyde binding 2	0.201112	11.5642	0.0861738
10511084	ENSMUSG00000029063	Nadk	NAD kinase	0.196726	11.409	0.0861956
10387525	ENSMUSG00000018761	Mpdu1	mannose-P-dolichol utilization defect 1	-0.306333	10.3785	0.0863872
10507250	ENSMUSG00000028700	Pomgnt1	protein O-linked mannose beta1,2-N-acetylglucosaminyltransferase	-0.267122	9.71736	0.0863872
10529156	ENSMUSG00000038564	Ift172	intraflagellar transport 172	0.318385	8.68016	0.0863872
10507218	ENSMUSG00000028708	Mknk1	MAP kinase-interacting serine/threonine kinase 1	0.246588	10.9163	0.0865875
10412011	ENSMUSG00000021693	Kif2a	kinesin family member 2A	0.232448	11.9223	0.0868194
10476093	ENSMUSG00000027405	Nop56	NOP56 ribonucleoprotein homolog (yeast)	-0.207934	12.7203	0.0871168
10460108	ENSMUSG00000037722	Gnpnat1	glucosamine-phosphate N-acetyltransferase 1	0.286962	10.3939	0.0871168
10523255	ENSMUSG00000047963	Stbd1	starch binding domain 1	0.329795	8.23325	0.0874118
10422013	ENSMUSG00000072294	Klf12	Kruppel-like factor 12	-0.305632	8.42096	0.0875675
10385004	ENSMUSG00000020289	Nprl3	nitrogen permease regulator-like 3	0.195525	10.074	0.0878472
10524668	ENSMUSG00000041733	Coq5	coenzyme Q5 homolog, methyltransferase (yeast)	0.29748	11.163	0.0878596
10390691	ENSMUSG00000020889	Nr1d1	nuclear receptor subfamily 1, group D, member 1	-0.242624	11.127	0.0878601
10367436	ENSMUSG00000025351	Cd63	CD63 antigen	-0.363237	12.0869	0.087999
10579165	ENSMUSG00000002341	Ncan	neurocan	-0.289725	9.8741	0.0881943
10494007	ENSMUSG00000028145	Them4	thioesterase superfamily member 4	0.427903	8.99137	0.0884865
10475414	ENSMUSG00000060802	B2m	beta-2 microglobulin	-0.18806	13.232	0.0888375
10493394	ENSMUSG00000068917	Clk2	CDC-like kinase 2	-0.220342	10.8418	0.0888375
10453604	ENSMUSG00000024232	Bambi	BMP and activin membrane-bound inhibitor, homolog (Xenopus laevis)	-0.298199	9.77363	0.088919
10420071	ENSMUSG00000002320	Tm9sf1	transmembrane 9 superfamily member 1	-0.203534	10.5574	0.0889614
10433433	ENSMUSG00000039345	Mettl22	methyltransferase like 22	0.210683	10.784	0.0891219
10569163	ENSMUSG00000060240	Cend1	cell cycle exit and neuronal differentiation 1	-0.219081	9.62473	0.0891219
10474064	ENSMUSG00000068735	Trp53i11	transformation related protein 53 inducible protein 11	-0.197577	13.2465	0.0891219
10523595	ENSMUSG00000034573	Ptpn13	protein tyrosine phosphatase, non-receptor type 13	-0.34493	9.13963	0.0891219
10467730	ENSMUSG00000049670	Morn4	MORN repeat containing 4	0.31498	11.4694	0.0891219
10565689	ENSMUSG00000035547	Capn5	calpain 5	0.212036	11.5081	0.0895178
10472240	ENSMUSG00000035168	Tanc1	tetratricopeptide repeat, ankyrin repeat and coiled-coil containing 1	0.310381	10.4888	0.0895558
10411126	ENSMUSG00000021690	Jmy	junction-mediating and regulatory protein	0.323379	9.3119	0.0895558
10499529	ENSMUSG00000027953	Slc50a1	solute carrier family 50 (sugar transporter), member 1	-0.237885	11.8251	0.0899876
10477649	ENSMUSG00000027605	Acss2	acyl-CoA synthetase short-chain family member 2	0.298103	12.0542	0.0904695
10403273	ENSMUSG00000033781	Asb13	ankyrin repeat and SOCS box-containing 13	0.284687	10.4131	0.0912366
10557199	ENSMUSG00000044573	Acp1	acid phosphatase 1, soluble	0.239825	10.8144	0.0912366
10358816	ENSMUSG00000026478	Lamc1	laminin, gamma 1	-0.267462	11.6556	0.0913403
10460157	ENSMUSG00000024900	Cpt1a	carnitine palmitoyltransferase 1a, liver	0.226004	11.2647	0.0913403
10494069	ENSMUSG00000028137	Celf3	CUGBP, Elav-like family member 3	-0.255398	11.16	0.0913403
10405211	ENSMUSG00000021453	Gadd45g	growth arrest and DNA-damage-inducible 45 gamma	-0.396032	9.5903	0.0913403
10478928	ENSMUSG00000047907	Tshz2	teashirt zinc finger family member 2	-0.227812	9.08756	0.0913403
10436057	ENSMUSG00000022652	Morc1	microrchidia 1	0.209324	9.75379	0.0913403
10508721	NA	Snora44	small nucleolar RNA, H/ACA box 44	-0.43215	10.7246	0.0913403
10561453	ENSMUSG00000044786	Zfp36	zinc finger protein 36	-0.217828	8.28426	0.0913403
10370766	ENSMUSG00000020150	Gamt	guanidinoacetate methyltransferase	0.246612	9.66521	0.0913403
10388847	ENSMUSG00000050132	Sarm1	sterile alpha and HEAT/Armadillo motif containing 1	0.339338	8.65817	0.0914794
10464529	ENSMUSG00000001750	Tcirg1	T cell, immune regulator 1, ATPase, H+ transporting, lysosomal V0 protein A3	-0.261129	10.0207	0.0914794
10407327	ENSMUSG00000021728	Emb	embigin	-0.239652	12.878	0.0914794
10482200	ENSMUSG00000035392	Dennd1a	DENN/MADD domain containing 1A	0.258699	9.98446	0.0914794
10366796	ENSMUSG00000006732	Mettl1	methyltransferase like 1	0.192656	10.6886	0.0914794
10373223	ENSMUSG00000040249	Lrp1	low density lipoprotein receptor-related protein 1	-0.351009	9.429	0.0914794
10567626	ENSMUSG00000030872	Gga2	golgi associated, gamma adaptin ear containing, ARF binding protein 2	0.20623	10.5401	0.0914794
10452047	ENSMUSG00000013236	Ptprs	protein tyrosine phosphatase, receptor type, S	-0.214492	10.991	0.0914794
10434029	ENSMUSG00000022761	Lztr1	leucine-zipper-like transcriptional regulator, 1	0.22918	10.4489	0.0914794
10427222	ENSMUSG00000023047	Amhr2	anti-Mullerian hormone type 2 receptor	0.40615	8.39328	0.0914794
10488291	ENSMUSG00000027428	Rbbp9	retinoblastoma binding protein 9	0.38229	9.7394	0.0914794
10459827	ENSMUSG00000025427	Rnf165	ring finger protein 165	0.313036	10.6948	0.0914794
10385391	ENSMUSG00000020340	Cyfip2	cytoplasmic FMR1 interacting protein 2	0.287581	10.6183	0.0914794
10545583	ENSMUSG00000030042	Pole4	polymerase (DNA-directed), epsilon 4 (p12 subunit)	-0.372675	10.4401	0.0914794
10606714	ENSMUSG00000031266	Gla	galactosidase, alpha	-0.528722	10.0667	0.0914794
10366196	ENSMUSG00000053825	Ppfia2	protein tyrosine phosphatase, receptor type, f polypeptide (PTPRF), interacting protein (liprin), alpha 2	-0.298465	9.76703	0.0915465
10543967	ENSMUSG00000038665	Dgki	diacylglycerol kinase, iota	0.328724	9.90876	0.0915465
10400718	ENSMUSG00000034801	Sos2	son of sevenless homolog 2 (Drosophila)	0.231591	10.8925	0.0915465
10510399	ENSMUSG00000028979	Masp2	mannan-binding lectin serine peptidase 2	-0.264724	8.69647	0.0915465
10427035	ENSMUSG00000023034	Nr4a1	nuclear receptor subfamily 4, group A, member 1	0.218389	9.6748	0.0915465
10608706	ENSMUSG00000079165	Sap25	sin3 associated polypeptide	-0.246815	8.79727	0.0915465
10489701	ENSMUSG00000027670	Ocstamp	osteoclast stimulatory transmembrane protein	-0.220121	8.3891	0.0915465
10364251	ENSMUSG00000020260	Pofut2	protein O-fucosyltransferase 2	-0.309585	10.7133	0.0915465
10561690	ENSMUSG00000049676	Catsperg1	cation channel, sperm-associated, gamma 1	-0.347744	8.26243	0.0915465
10421526	ENSMUSG00000022105	Rb1	retinoblastoma 1	0.314925	9.48734	0.0915465
10393395	ENSMUSG00000034120	Srsf2	serine/arginine-rich splicing factor 2	-0.189223	12.7521	0.0915868
10530733	ENSMUSG00000029238	Clock	circadian locomotor output cycles kaput	-0.304939	10.0469	0.0915868
10541695	ENSMUSG00000004270	Lpcat3	lysophosphatidylcholine acyltransferase 3	-0.230137	12.2773	0.0915953
10558971	ENSMUSG00000002957	Ap2a2	adaptor protein complex AP-2, alpha 2 subunit	0.221479	11.9207	0.0921479
10456046	ENSMUSG00000024620	Pdgfrb	platelet derived growth factor receptor, beta polypeptide	0.194751	8.59352	0.0921479
10460556	ENSMUSG00000047658	Gal3st3	galactose-3-O-sulfotransferase 3	0.267044	8.20685	0.0921479
10419034	ENSMUSG00000096001	2610528A11Rik	RIKEN cDNA 2610528A11 gene	-0.208797	8.6852	0.0921479
10455942	ENSMUSG00000050875	A730017C20Rik	RIKEN cDNA A730017C20 gene	-0.299876	9.03406	0.092374
10535213	ENSMUSG00000029560	Snx8	sorting nexin 8	0.217917	10.3239	0.092392
10493820	ENSMUSG00000001025	S100a6	S100 calcium binding protein A6 (calcyclin)	-0.253333	10.6352	0.092392
10590149	ENSMUSG00000035769	Xylb	xylulokinase homolog (H. influenzae)	0.254556	9.4849	0.092392
10478678	ENSMUSG00000017652	Cd40	CD40 antigen	-0.255067	9.80873	0.092392
10438527	ENSMUSG00000051146	Camk2n2	calcium/calmodulin-dependent protein kinase II inhibitor 2	0.284967	10.4212	0.092392
10586248	ENSMUSG00000053641	Dennd4a	DENN/MADD domain containing 4A	0.426345	10.4871	0.092392
10521984	ENSMUSG00000089992	G6pd2	glucose-6-phosphate dehydrogenase 2	0.229283	9.97023	0.092392
10402808	ENSMUSG00000002799	Jag2	jagged 2	-0.282267	10.6447	0.092392
10445422	ENSMUSG00000037089	Slc35b2	solute carrier family 35, member B2	-0.247441	9.35512	0.0924581
10452639	ENSMUSG00000034868	Myl12b	myosin, light chain 12B, regulatory	-0.207559	11.4307	0.0924581
10581222	ENSMUSG00000014778	Fhod1	formin homology 2 domain containing 1	-0.222617	9.26278	0.0925167
10407792	NA	Gpr137b-ps	G protein-coupled receptor 137B, pseudogene	0.246877	10.6706	0.0925167
10488029	ENSMUSG00000039795	Zfand1	zinc finger, AN1-type domain 1	0.38511	9.36673	0.0926667
10515884	ENSMUSG00000060288	Ppih	peptidyl prolyl isomerase H	-0.311703	9.79429	0.0927329
10491883	ENSMUSG00000044573	Acp1	acid phosphatase 1, soluble	0.241546	9.7462	0.0927329
10351400	ENSMUSG00000060568	Fam78b	family with sequence similarity 78, member B	-0.238051	10.4365	0.092844
10452496	ENSMUSG00000024096	Ralbp1	ralA binding protein 1	0.213239	10.2813	0.092844
10415030	ENSMUSG00000000959	Oxa1l	oxidase assembly 1-like	0.219321	12.2509	0.0930924
10574939	ENSMUSG00000048310	Pskh1	protein serine kinase H1	0.221059	10.2723	0.0930924
10511309	NA	9930005F22Rik	RIKEN cDNA 9930005F22 gene	-0.252125	9.17166	0.0930924
10596664	ENSMUSG00000037190	Cyb561d2	cytochrome b-561 domain containing 2	-0.198474	8.81718	0.0930924
10604505	NA	6720401G13Rik	RIKEN cDNA 6720401G13 gene	-0.262157	8.39444	0.0930924
10386743	ENSMUSG00000001036	Epn2	epsin 2	0.220709	10.1815	0.0935039
10353803	ENSMUSG00000037470	Uggt1	UDP-glucose glycoprotein glucosyltransferase 1	-0.239334	12.182	0.0936444
10383867	ENSMUSG00000034354	Mtmr3	myotubularin related protein 3	0.201212	10.9724	0.0939565
10371256	ENSMUSG00000034748	Sirt6	sirtuin 6 (silent mating type information regulation 2, homolog) 6 (S. cerevisiae)	0.221248	11.6279	0.0940601
10402519	ENSMUSG00000041341	Atg2b	autophagy related 2B	0.261495	10.1201	0.0940601
10451993	ENSMUSG00000019579	D17Wsu104e	DNA segment, Chr 17, Wayne State University 104, expressed	-0.28328	10.1896	0.0942563
10399593	ENSMUSG00000062352	Itgb1bp1	integrin beta 1 binding protein 1	0.210634	8.75688	0.0942563
10478615	ENSMUSG00000039849	Pcif1	PDX1 C-terminal inhibiting factor 1	0.188232	10.0232	0.0948674
10542340	ENSMUSG00000030207	8430419L09Rik	RIKEN cDNA 8430419L09 gene	0.220668	11.4045	0.0949261
10547719	ENSMUSG00000008153	Clstn3	calsyntenin 3	-0.210937	9.47603	0.0949459
10531919	ENSMUSG00000029311	Hsd17b11	hydroxysteroid (17-beta) dehydrogenase 11	-0.478552	10.4407	0.0952475
10469167	ENSMUSG00000061186	Sfmbt2	Scm-like with four mbt domains 2	0.264827	11.1534	0.0952475
10372028	ENSMUSG00000074785	Plxnc1	plexin C1	-0.297923	11.4351	0.0952475
10608709	ENSMUSG00000078532	Nkain1	Na+/K+ transporting ATPase interacting 1	0.231713	11.6513	0.0957968
10594289	ENSMUSG00000032252	Glce	glucuronyl C5-epimerase	-0.188199	11.3656	0.0959027
10507851	ENSMUSG00000011257	Pabpc4	poly(A) binding protein, cytoplasmic 4	0.218546	10.612	0.0961681
10405287	ENSMUSG00000025868	Higd2a	HIG1 domain family, member 2A	0.178924	11.4861	0.0961681
10606792	ENSMUSG00000031410	Nxf7	nuclear RNA export factor 7	0.41326	10.5799	0.0961681
10468990	ENSMUSG00000033918	Parl	presenilin associated, rhomboid-like	0.233377	11.7882	0.0966202
10540911	ENSMUSG00000042389	Tsen2	tRNA splicing endonuclease 2 homolog (S. cerevisiae)	0.256075	8.29618	0.0966202
10551570	ENSMUSG00000015149	Sirt2	sirtuin 2 (silent mating type information regulation 2, homolog) 2 (S. cerevisiae)	0.231227	10.8702	0.0966554
10468909	ENSMUSG00000030768	Disp1	dispatched homolog 1 (Drosophila)	-0.258061	10.2958	0.0966554
10365290	ENSMUSG00000034612	Chst11	carbohydrate sulfotransferase 11	-0.25455	11.1958	0.0967742
10594221	ENSMUSG00000047766	Lrrc49	leucine rich repeat containing 49	0.285728	9.77024	0.0967742
10471784	ENSMUSG00000035437	Rabgap1	RAB GTPase activating protein 1	0.232783	11.1983	0.0968092
10567838	ENSMUSG00000030741	Spns1	spinster homolog 1	-0.24134	10.1761	0.0969482
10485280	NA	Gm13889	predicted gene 13889	0.319461	9.62186	0.0969482
10523483	ENSMUSG00000035456	Prdm8	PR domain containing 8	-0.314789	8.22215	0.0969482
10565315	ENSMUSG00000030630	Fah	fumarylacetoacetate hydrolase	0.215398	10.1213	0.0969839
10405894	ENSMUSG00000021518	Ptdss1	phosphatidylserine synthase 1	-0.221056	11.904	0.0969839
10475987	ENSMUSG00000056770	Setd3	SET domain containing 3	0.202356	9.95166	0.0969839
10480249	ENSMUSG00000063275	Ptpla	protein tyrosine phosphatase-like (proline instead of catalytic arginine), member a	-0.187663	10.3225	0.0969839
10421361	ENSMUSG00000022098	Bmp1	bone morphogenetic protein 1	-0.19907	8.94519	0.0969839
10381939	ENSMUSG00000053580	Tanc2	tetratricopeptide repeat, ankyrin repeat and coiled-coil containing 2	-0.303643	8.98713	0.0969839
10596940	ENSMUSG00000006675	P4htm	prolyl 4-hydroxylase, transmembrane (endoplasmic reticulum)	-0.268403	8.86798	0.0969839
10509014	ENSMUSG00000037266	D4Wsu53e	DNA segment, Chr 4, Wayne State University 53, expressed	-0.211723	11.7698	0.0969839
10540952	ENSMUSG00000030323	Ift122	intraflagellar transport 122	0.272994	10.3932	0.0969839
10595840	ENSMUSG00000043587	Acpl2	acid phosphatase-like 2	-0.316442	8.52607	0.0969839
10353775	ENSMUSG00000042182	Bend6	BEN domain containing 6	0.398155	9.85868	0.0971924
10369264	ENSMUSG00000009654	Oit3	oncoprotein induced transcript 3	0.236599	8.22909	0.097421
10481772	ENSMUSG00000038860	Garnl3	GTPase activating RANGAP domain-like 3	-0.262036	11.0882	0.0974321
10485466	ENSMUSG00000027187	Cat	catalase	-0.217225	10.939	0.0976644
10456206	ENSMUSG00000040560	Wdr7	WD repeat domain 7	0.269723	9.84419	0.0976644
10459183	ENSMUSG00000034320	Slc26a2	solute carrier family 26 (sulfate transporter), member 2	-0.235094	8.3431	0.0977334
10556169	ENSMUSG00000031029	Eif3f	eukaryotic translation initiation factor 3, subunit F	0.202086	13.0677	0.0977334
10488507	ENSMUSG00000032046	Abhd12	abhydrolase domain containing 12	-0.20069	9.79602	0.0977334
10373944	ENSMUSG00000009076	Zmat5	zinc finger, matrin type 5	0.238442	10.1252	0.0981747
10597775	ENSMUSG00000040936	Ulk4	unc-51-like kinase 4	0.216719	8.35646	0.0981841
10409709	NA	Mir7-1	microRNA 7-1	-0.223658	9.34407	0.0981841
10449266	ENSMUSG00000024187	Itfg3	integrin alpha FG-GAP repeat containing 3	-0.210609	11.118	0.098285
10398885	ENSMUSG00000072825	AW555464	expressed sequence AW555464	0.233218	9.67078	0.098285
10518494	ENSMUSG00000041544	Ptchd2	patched domain containing 2	-0.307743	8.26858	0.098285
10472994	ENSMUSG00000027099	Mtx2	metaxin 2	0.191504	12.1709	0.098285
10592988	ENSMUSG00000059890	Ube4a	ubiquitination factor E4A, UFD2 homolog (S. cerevisiae)	-0.232044	10.7627	0.098285
10521950	ENSMUSG00000039156	Stim2	stromal interaction molecule 2	-0.340136	9.76201	0.098285
10460706	ENSMUSG00000024807	Syvn1	synovial apoptosis inhibitor 1, synoviolin	-0.220295	10.6674	0.098285
10499247	ENSMUSG00000028072	Ntrk1	neurotrophic tyrosine kinase, receptor, type 1	-0.232186	8.70058	0.098285
10546421	ENSMUSG00000030020	Prickle2	prickle homolog 2 (Drosophila)	-0.403045	9.13512	0.098285
10369474	ENSMUSG00000020091	Eif4ebp2	eukaryotic translation initiation factor 4E binding protein 2	0.303308	11.0845	0.098285
10475335	ENSMUSG00000027248	Pdia3	protein disulfide isomerase associated 3	-0.217404	12.91	0.098285
10388545	ENSMUSG00000017631	Abr	active BCR-related gene	0.218049	10.145	0.098285
10590306	ENSMUSG00000041608	Entpd3	ectonucleoside triphosphate diphosphohydrolase 3	-0.28503	12.1781	0.098285
10485955	ENSMUSG00000023236	Scg5	secretogranin V	-0.237878	11.5419	0.098285
10355813	ENSMUSG00000026204	Ptprn	protein tyrosine phosphatase, receptor type, N	-0.231755	12.1154	0.098285
10431410	ENSMUSG00000053137	Mapk11	mitogen-activated protein kinase 11	-0.200118	10.9062	0.0983548
10444780	ENSMUSG00000073411	H2-D1	histocompatibility 2, D region locus 1	-0.26479	12.1029	0.0984935
10552210	ENSMUSG00000034867	Ankrd27	ankyrin repeat domain 27 (VPS9 domain)	0.196938	10.7986	0.0984935
10491083	ENSMUSG00000027698	Nceh1	arylacetamide deacetylase-like 1	-0.34555	10.6602	0.0988137
10573519	ENSMUSG00000031691	Tnpo2	transportin 2 (importin 3, karyopherin beta 2b)	0.19062	11.868	0.0991005
10477147	ENSMUSG00000019188	H13	histocompatibility 13	-0.2018	12.8105	0.0991005
10572077	ENSMUSG00000014907	Naf1	nuclear assembly factor 1 homolog (S. cerevisiae)	0.262146	10.7854	0.0991005
10588007	ENSMUSG00000032411	Tfdp2	transcription factor Dp 2	0.21141	9.68812	0.0992384
10546113	ENSMUSG00000030082	Sec61a1	Sec61 alpha 1 subunit (S. cerevisiae)	-0.204942	13.2594	0.0993049
10352777	ENSMUSG00000037434	Slc30a1	solute carrier family 30 (zinc transporter), member 1	-0.310566	9.71625	0.0995582
10442321	ENSMUSG00000023904	Hcfc1r1	host cell factor C1 regulator 1 (XPO1-dependent)	0.180381	9.9296	0.0995809
10475378	ENSMUSG00000060227	Casc4	cancer susceptibility candidate 4	-0.18022	11.5543	0.099679
10583145	ENSMUSG00000050912	Tmem123	transmembrane protein 123	0.270235	11.5852	0.099679
10592802	ENSMUSG00000032120	C2cd2l	C2 calcium-dependent domain containing 2-like	-0.252597	9.84314	0.099679
10584578	NA	Snord14d	small nucleolar RNA, C/D box 14D	-0.391551	11.4195	0.099679
10373588	ENSMUSG00000025350	Rdh5	retinol dehydrogenase 5	-0.381587	8.35498	0.099679
10441511	ENSMUSG00000038141	Tmem181a	transmembrane protein 181A	-0.222234	11.6493	0.099679
10495054	ENSMUSG00000002233	Rhoc	ras homolog gene family, member C	0.237736	11.5829	0.0997992
10488195	ENSMUSG00000027422	Rrbp1	ribosome binding protein 1	-0.181648	11.107	0.0998188
10371230	ENSMUSG00000034781	Gna11	guanine nucleotide binding protein, alpha 11	0.224855	11.2423	0.0998513
10444821	NA	H2-Q8	histocompatibility 2, Q region locus 8	-0.279783	10.4609	0.0998513
10434672	ENSMUSG00000068523	Gng5	guanine nucleotide binding protein (G protein), gamma 5	0.221867	11.2993	0.0998794
10500069	ENSMUSG00000028126	Pip5k1a	phosphatidylinositol-4-phosphate 5-kinase, type 1 alpha	0.249705	10.1051	0.0998794
10473981	ENSMUSG00000040506	Ambra1	autophagy/beclin 1 regulator 1	0.22137	10.1369	0.0998794
10394532	ENSMUSG00000034343	Ube2f	ubiquitin-conjugating enzyme E2F (putative)	0.225105	10.3173	0.0998794
