# Supplementary material for: The long non-coding RNA Paupar regulates the expression of both local and distal genes
Source: EMBO J. 2014 Feb 1;33(4):296–311. doi: 10.1002/embj.201386225 (PMC3983687; doi:10.1002/embj.201386225)
Supplement: Supplementary file 10 [file embj0033-0296-sd10.xlsx]

## Sheet: Paupar knockdown GO
Supplemental Table 3A: Gene ontology categories enriched in genes with significant expression changes in Paupar knockdown cells
GO_ID	LEVEL(S)	TERM	ENRICH	NB_IN_REF	FREQ_IN_REF	NB_IN_SET	FREQ_IN_SET	P_VALUE (BH corrected)	GENES_IN_SET
GO:0007049	3	cell cycle	3.55579	621	0.0466	89	0.1657	9.95384e-27	Ncapg2,Nde1,Cenph,Mcm3,Foxn3,Lzts1,Oip5,Pms2,Trip13,Itgb1,Chek2,Mdc1,Rhou,Camk2a,Espl1,Chek1,Cdk2,Cdca5,Cdc6,Ncapd2,Esco2,Cdc25a,Rock2,Ccnf,Suv39h1,Trp53inp1,Hells,Fancd2,E2f7,Rec8,Rad51,Myh9,Ccne2,Cep55,Nek9,Ppp6c,Uba3,Ppp1cc,Cdca8,Prdm9,Rcc1,Suv39h2,Dscc1,Rpa1,Ccng1,Psmc3ip,E2f8,Txnip,F630043A04Rik,Fbxo5,Ccna2,Ercc6l,Kif11,Mcm8,2610039C10Rik,Zwilch,Bub1b,Ckap2,Chaf1a,Lig1,Chaf1b,Mcm7,Cdca2,Brca…
GO:0022403	5,4	cell cycle phase	4.45726	312	0.0234	56	0.1043	1.09835e-21	Ncapg2,Nde1,Cenph,Oip5,Pms2,Trip13,Itgb1,Rhou,Camk2a,Espl1,Chek1,Cdk2,Cdca5,Cdc6,Ncapd2,Cdc25a,Ccnf,Hells,Fancd2,Rec8,Rad51,Myh9,Cep55,Nek9,Cdca8,Prdm9,Rcc1,Suv39h2,Rpa1,Ccng1,Psmc3ip,F630043A04Rik,Fbxo5,Ccna2,Ercc6l,Kif11,2610039C10Rik,Zwilch,Bub1b,Cdca2,Sgol2,Nedd1,Cdt1,Exo1,Spc25,Smc2,Camk2d,Sgol1,Haus5,Incenp,Pmf1,Fam83d,Nuf2,Myb,Nsl1,Tipin
GO:0022402	4,3	cell cycle process	4.07664	365	0.0274	60	0.1117	3.62225e-21	Ncapg2,Nde1,Cenph,Oip5,Pms2,Trip13,Itgb1,Rhou,Camk2a,Espl1,Chek1,Cdk2,Cdca5,Cdc6,Ncapd2,Cdc25a,Rock2,Ccnf,Trp53inp1,Hells,Fancd2,Rec8,Rad51,Myh9,Cep55,Nek9,Cdca8,Prdm9,Rcc1,Suv39h2,Rpa1,Ccng1,Psmc3ip,F630043A04Rik,Fbxo5,Ccna2,Ercc6l,Kif11,2610039C10Rik,Zwilch,Bub1b,Cdca2,Brca1,Sgol2,Nedd1,Cdt1,Exo1,Spc25,Smc2,Camk2d,Sgol1,Haus5,Incenp,Pmf1,Ppm1g,Fam83d,Nuf2,Myb,Nsl1,Tipin
GO:0006260	7,6	DNA replication	7.19318	117	0.0088	34	0.0633	1.85242e-20	Dna2,Rfc5,Mcm3,Rfc2,Dtl,Nfib,Gins3,Cdc6,Rfc4,Ccne2,Dscc1,Rpa1,Mcm4,Prim2,Mcm8,Mcm10,Tert,Chaf1a,Lig1,Chaf1b,Mcm7,Brca1,Cdt1,Pold3,Rpa2,Prim1,Rrm2,Ccne1,Fen1,Rrm1,Mcm5,Mcm6,Tipin,Rfc1
GO:0000279	6,5	M phase	4.44878	273	0.0205	49	0.0912	4.27751e-19	Ncapg2,Nde1,Cenph,Oip5,Pms2,Trip13,Espl1,Cdk2,Cdca5,Cdc6,Ncapd2,Cdc25a,Ccnf,Hells,Fancd2,Rec8,Rad51,Myh9,Cep55,Nek9,Cdca8,Prdm9,Rcc1,Suv39h2,Rpa1,Ccng1,Psmc3ip,F630043A04Rik,Fbxo5,Ccna2,Ercc6l,Kif11,2610039C10Rik,Zwilch,Bub1b,Cdca2,Sgol2,Nedd1,Exo1,Spc25,Smc2,Sgol1,Haus5,Incenp,Pmf1,Fam83d,Nuf2,Nsl1,Tipin
GO:0006259	6,5	DNA metabolic process	3.8442	368	0.0276	57	0.1061	6.74725e-19	Dna2,Rfc5,Mcm3,Rad54l,Rfc2,Pms2,Usp1,Trip13,Mdc1,Dtl,Nfib,Gins3,Chek1,Cdc6,Esco2,Tinf2,Rfc4,Hells,Fancd2,Rad51,Ccne2,Eme1,Dscc1,Rpa1,Mcm4,Psmc3ip,Prim2,Apaf1,Mcm8,Mcm10,Tert,Chaf1a,Lig1,Chaf1b,Mcm7,Rad51ap1,Brca1,Cdt1,Exo1,Pold3,Rpa2,Prim1,Rrm2,Ccne1,Rad9,Fen1,Neil3,Rrm1,Bard1,Mcm5,Brip1,Mcm6,Rad54b,Uhrf1,Tipin,Gen1,Rfc1
GO:0051301	3	cell division	4.38743	254	0.0191	45	0.0838	2.11604e-17	Ncapg2,Nde1,Cenph,Oip5,Cdk2,Cdca5,Cdc6,Ncapd2,Cdc25a,Rock2,Ccnf,Hells,Ccne2,Cep55,Nek9,Ppp1cc,Cdca8,Rcc1,Ccng1,F630043A04Rik,Fbxo5,Pik3cb,Ccna2,Ercc6l,Kif11,2610039C10Rik,Zwilch,Bub1b,Lig1,Cdca2,Sgol2,Nedd1,Spc25,Ccne1,Smc2,Ccnd3,Sgol1,Haus5,Incenp,Pmf1,Mcm5,Fam83d,Nuf2,Nsl1,Tipin
GO:0005694	8,7,6,5	chromosome	4.05164	315	0.0213	49	0.0863	3.32223e-17	Rfc5,Cenpn,Lin54,Cenph,Hmgb2,Rfc2,H2afv,Oip5,Hist1h4c,Chd9,Cenpi,Chek1,Cdk2,Ncapd2,Tinf2,Suv39h1,Rfc4,Hells,Fancd2,Rec8,Rad51,Cdca8,Hist1h2bm,Prdm9,Asf1b,Suv39h2,Rpa1,Hist1h2bb,Prim2,Ercc6l,2610039C10Rik,Zwilch,Cenpm,Bub1b,Tert,Mlf1ip,Brca1,Sgol2,Setd7,Rpa2,Prim1,Hist1h1c,Smc2,Sgol1,Incenp,Nuf2,Cenpk,Rfc1,Hist1h4f
GO:0000278	4	mitotic cell cycle	4.42703	247	0.0185	44	0.0819	3.92934e-17	Ncapg2,Nde1,Cenph,Oip5,Itgb1,Rhou,Camk2a,Chek1,Cdk2,Cdca5,Cdc6,Ncapd2,Cdc25a,Ccnf,Hells,Cep55,Nek9,Uba3,Cdca8,Rcc1,Ccng1,F630043A04Rik,Fbxo5,Ccna2,Ercc6l,Kif11,2610039C10Rik,Zwilch,Bub1b,Cdca2,Nedd1,Cdt1,Spc25,Smc2,Camk2d,Sgol1,Haus5,Incenp,Pmf1,Fam83d,Nuf2,Myb,Nsl1,Tipin
GO:0000280	5	nuclear division	4.85507	184	0.0138	36	0.067	1.48355e-15	Ncapg2,Nde1,Cenph,Oip5,Cdk2,Cdca5,Cdc6,Ncapd2,Cdc25a,Ccnf,Hells,Cep55,Nek9,Cdca8,Rcc1,Ccng1,F630043A04Rik,Fbxo5,Ccna2,Ercc6l,Kif11,2610039C10Rik,Zwilch,Bub1b,Cdca2,Nedd1,Spc25,Smc2,Sgol1,Haus5,Incenp,Pmf1,Fam83d,Nuf2,Nsl1,Tipin
GO:0007067	6,8,7,5	mitosis	4.85507	184	0.0138	36	0.067	1.48355e-15	Ncapg2,Nde1,Cenph,Oip5,Cdk2,Cdca5,Cdc6,Ncapd2,Cdc25a,Ccnf,Hells,Cep55,Nek9,Cdca8,Rcc1,Ccng1,F630043A04Rik,Fbxo5,Ccna2,Ercc6l,Kif11,2610039C10Rik,Zwilch,Bub1b,Cdca2,Nedd1,Spc25,Smc2,Sgol1,Haus5,Incenp,Pmf1,Fam83d,Nuf2,Nsl1,Tipin
GO:0000087	7,5,6	M phase of mitotic cell cycle	4.82014	185	0.0139	36	0.067	1.7718e-15	Ncapg2,Nde1,Cenph,Oip5,Cdk2,Cdca5,Cdc6,Ncapd2,Cdc25a,Ccnf,Hells,Cep55,Nek9,Cdca8,Rcc1,Ccng1,F630043A04Rik,Fbxo5,Ccna2,Ercc6l,Kif11,2610039C10Rik,Zwilch,Bub1b,Cdca2,Nedd1,Spc25,Smc2,Sgol1,Haus5,Incenp,Pmf1,Fam83d,Nuf2,Nsl1,Tipin
GO:0048285	4	organelle fission	4.75177	188	0.0141	36	0.067	2.9949e-15	Ncapg2,Nde1,Cenph,Oip5,Cdk2,Cdca5,Cdc6,Ncapd2,Cdc25a,Ccnf,Hells,Cep55,Nek9,Cdca8,Rcc1,Ccng1,F630043A04Rik,Fbxo5,Ccna2,Ercc6l,Kif11,2610039C10Rik,Zwilch,Bub1b,Cdca2,Nedd1,Spc25,Smc2,Sgol1,Haus5,Incenp,Pmf1,Fam83d,Nuf2,Nsl1,Tipin
GO:0003824	2	catalytic activity	1.45906	4578	0.3224	254	0.4704	1.04342e-13	Dna2,Dctpp1,Srd5a1,Rfc5,Abat,Bcmo1,Hint3,Gstm2,Cyp2s1,Gphn,Rps6ka6,Ppm1e,Usp20,Manea,Alg11,Pcx,Nmnat2,Cask,Syn3,Agpat2,Daglb,Rnf41,Mcm3,Prkar2b,Vkorc1,Dhtkd1,Dclk1,Rad54l,Rfc2,Fads1,Odc1,Ephx1,Gucy1a2,Mgst2,Nrbp1,Scd1,Pms2,Egfr,Usp1,Ovgp1,2810055F11Rik,Accsl,Stk40,Trip13,Pole3,Nos1,Tubb6,Adam23,Camk4,Dnahc17,Polr1d,Abca2,Chd9,Tm7sf2,Chek2,Melk,Ubr7,Etnk2,Ctla2a,Rhou,Atad5,Ezh2,Man2b2,Myo9a,Alk,Cy…
GO:0044427	9,8,7,6,5,4	chromosomal part	3.9711	255	0.0173	39	0.0687	1.05675e-13	Rfc5,Cenpn,Cenph,Rfc2,H2afv,Oip5,Hist1h4c,Chd9,Cenpi,Chek1,Cdk2,Tinf2,Suv39h1,Rfc4,Hells,Rec8,Rad51,Cdca8,Hist1h2bm,Asf1b,Suv39h2,Rpa1,Hist1h2bb,Prim2,Ercc6l,2610039C10Rik,Zwilch,Bub1b,Tert,Sgol2,Rpa2,Prim1,Hist1h1c,Sgol1,Incenp,Nuf2,Cenpk,Rfc1,Hist1h4f
GO:0005622	4,3	intracellular	1.23475	8733	0.5917	415	0.7306	6.5358e-13	Ndrg2,Gltp,Zfp180,Lrp2bp,Sfxn3,Srd5a1,Rfc5,Abat,Arpc1a,Hint3,Ncapg2,Gstm2,Cyp2s1,Gphn,Rps6ka6,Ppm1e,Zkscan1,Bhlhe40,Taf4b,Ralgds,Nova1,Manea,Dysf,Pcx,Nmnat2,Cask,Strbp,Syn3,Cenpn,Agpat2,Lmnb2,Nde1,Lin54,Cenph,Hmgb2,Mcm3,Prkar2b,Vkorc1,Dhtkd1,Rragd,Zfp367,Rad54l,P2rx3,Rfc2,H2afv,Fads1,Mef2a,Odc1,Foxn3,Ephx1,Lzts1,Cald1,Nrbp1,Arf2,Scd1,Oip5,Pms2,Mkl2,Egfr,Usp1,Scn3a,Plekhf1,Tbl1xr1,Stk40,Rab36,Trip…
GO:0044424	5,4,3	intracellular part	1.24043	8484	0.5748	405	0.713	1.33188e-12	Ndrg2,Gltp,Zfp180,Lrp2bp,Sfxn3,Srd5a1,Rfc5,Abat,Arpc1a,Hint3,Ncapg2,Gstm2,Cyp2s1,Gphn,Rps6ka6,Ppm1e,Zkscan1,Bhlhe40,Taf4b,Nova1,Manea,Dysf,Pcx,Nmnat2,Cask,Strbp,Syn3,Cenpn,Agpat2,Lmnb2,Nde1,Lin54,Cenph,Hmgb2,Mcm3,Prkar2b,Vkorc1,Dhtkd1,Rragd,Zfp367,Rad54l,P2rx3,Rfc2,H2afv,Fads1,Mef2a,Odc1,Foxn3,Ephx1,Lzts1,Cald1,Nrbp1,Arf2,Scd1,Oip5,Pms2,Mkl2,Egfr,Usp1,Scn3a,Plekhf1,Tbl1xr1,Stk40,Rab36,Trip13,Pole…
GO:0030554	5	adenyl nucleotide binding	1.94791	1390	0.0979	103	0.1907	9.41345e-12	Dna2,Rfc5,Rps6ka6,Hspa12a,Pcx,Nmnat2,Cask,Syn3,Mcm3,Prkar2b,Dclk1,Rad54l,P2rx3,Rfc2,Nrbp1,Pms2,Egfr,Stk40,Trip13,Nos1,Camk4,Dnahc17,Abca2,Chd9,Chek2,Melk,Hspa13,Atad5,Myo9a,Alk,Dstyk,Camk2a,Chek1,Cdk2,P2rx1,Cdc6,Dqx1,Rock2,Rfc4,Hells,Fignl1,Acsl1,Rad51,Myh9,Akt2,Atp8a1,Nek9,Uba3,Prkar2a,Abcd1,Cacna1b,Atp2b3,Atp11c,Mcm4,Ntrk3,Kif15,Pik3cb,Acadsb,Kif5c,Pask,Ercc6l,Adrbk2,Kif3b,Acad11,Apaf1,Kif11,Mc…
GO:0000775	10,9,8,7,6,5	chromosome, centromeric region	7.20455	65	0.0044	18	0.0317	2.1952e-11	Cenpn,Cenph,Oip5,Cenpi,Suv39h1,Hells,Rec8,Cdca8,Suv39h2,Ercc6l,2610039C10Rik,Zwilch,Bub1b,Sgol2,Sgol1,Incenp,Nuf2,Cenpk
GO:0032559	6	adenyl ribonucleotide binding	1.94118	1328	0.0935	98	0.1815	4.12201e-11	Dna2,Rfc5,Rps6ka6,Hspa12a,Pcx,Nmnat2,Cask,Syn3,Mcm3,Prkar2b,Dclk1,Rad54l,P2rx3,Rfc2,Nrbp1,Pms2,Egfr,Stk40,Trip13,Camk4,Dnahc17,Abca2,Chd9,Chek2,Melk,Hspa13,Atad5,Myo9a,Alk,Dstyk,Camk2a,Chek1,Cdk2,P2rx1,Cdc6,Dqx1,Rock2,Rfc4,Hells,Fignl1,Acsl1,Rad51,Myh9,Akt2,Atp8a1,Nek9,Uba3,Prkar2a,Abcd1,Cacna1b,Atp2b3,Atp11c,Mcm4,Ntrk3,Kif15,Pik3cb,Kif5c,Pask,Ercc6l,Adrbk2,Kif3b,Apaf1,Kif11,Mcm8,Dck,Bub1b,Ddr2,N…
GO:0006996	3	organelle organization	2.08976	950	0.0713	80	0.149	9.41873e-11	Arpc1a,Ncapg2,Nde1,Cenph,Rad54l,H2afv,Oip5,Plekhf1,Tbl1xr1,Hist1h4c,Itgb1,Chd9,Rhou,Ezh2,Unc13a,Lyst,Espl1,Cdk2,Cdca5,Cdc6,Ncapd2,Cdc25a,Rock2,Tinf2,Ccnf,Suv39h1,Rhoq,Hells,Fancd2,Rec8,Daam1,Myh9,Cep55,Nek9,Cdca8,Hist1h2bm,Prdm9,Rcc1,Asf1b,Suv39h2,Rpa1,Ccng1,Hist1h2bb,F630043A04Rik,Fbxo5,Nap1l5,Ccna2,Ercc6l,Apaf1,Kif11,2610039C10Rik,Zwilch,Bub1b,Sgcb,Pex7,Cdca2,Brca1,Sgol2,Setd7,Nedd1,Spc25,Arpc5…
GO:0005524	7	ATP binding	1.92216	1313	0.0925	96	0.1778	1.10746e-10	Dna2,Rfc5,Rps6ka6,Hspa12a,Pcx,Nmnat2,Cask,Syn3,Mcm3,Dclk1,Rad54l,P2rx3,Rfc2,Nrbp1,Pms2,Egfr,Stk40,Trip13,Camk4,Dnahc17,Abca2,Chd9,Chek2,Melk,Hspa13,Atad5,Myo9a,Alk,Dstyk,Camk2a,Chek1,Cdk2,P2rx1,Cdc6,Dqx1,Rock2,Rfc4,Hells,Fignl1,Acsl1,Rad51,Myh9,Akt2,Atp8a1,Nek9,Uba3,Abcd1,Cacna1b,Atp2b3,Atp11c,Mcm4,Ntrk3,Kif15,Pik3cb,Kif5c,Pask,Ercc6l,Adrbk2,Kif3b,Apaf1,Kif11,Mcm8,Dck,Bub1b,Ddr2,Nme6,Pbk,Atad2,Li…
GO:0017076	4	purine nucleotide binding	1.77097	1693	0.1192	114	0.2111	2.28581e-10	Dna2,Rfc5,Rps6ka6,Hspa12a,Pcx,Nmnat2,Cask,Syn3,Mcm3,Prkar2b,Rragd,Dclk1,Rad54l,P2rx3,Rfc2,Nrbp1,Arf2,Pms2,Egfr,Stk40,Rab36,Trip13,Nos1,Tubb6,Camk4,Dnahc17,Abca2,Chd9,Chek2,Melk,Hspa13,Rhou,Atad5,Myo9a,Alk,Dstyk,Camk2a,Chek1,Cdk2,P2rx1,Cdc6,Dqx1,Rock2,Rhoq,Rfc4,Hells,Fignl1,Acsl1,Rad51,Myh9,Akt2,Atp8a1,Nek9,Uba3,Prkar2a,Abcd1,Cacna1b,Atp2b3,Atp11c,Mcm4,Ntrk3,Kif15,Mx2,Pik3cb,Acadsb,Kif5c,Pask,Ercc…
GO:0043229	6,5,4,3	intracellular organelle	1.25264	7115	0.4821	343	0.6039	7.78353e-10	Zfp180,Sfxn3,Srd5a1,Rfc5,Abat,Arpc1a,Hint3,Ncapg2,Cyp2s1,Gphn,Rps6ka6,Ppm1e,Zkscan1,Bhlhe40,Taf4b,Nova1,Manea,Dysf,Pcx,Nmnat2,Cask,Strbp,Syn3,Cenpn,Agpat2,Lmnb2,Nde1,Lin54,Cenph,Hmgb2,Mcm3,Vkorc1,Dhtkd1,Rragd,Zfp367,Rad54l,Rfc2,H2afv,Fads1,Mef2a,Foxn3,Ephx1,Cald1,Nrbp1,Arf2,Scd1,Oip5,Pms2,Mkl2,Egfr,Usp1,Plekhf1,Tbl1xr1,Stk40,Rab36,Trip13,Pole3,Nos1,Tubb6,Sec24a,Hist1h4c,Camk4,Dnahc17,Mkx,Polr1d,A…
GO:0043226	2	organelle	1.25187	7120	0.4824	343	0.6039	8.58077e-10	Zfp180,Sfxn3,Srd5a1,Rfc5,Abat,Arpc1a,Hint3,Ncapg2,Cyp2s1,Gphn,Rps6ka6,Ppm1e,Zkscan1,Bhlhe40,Taf4b,Nova1,Manea,Dysf,Pcx,Nmnat2,Cask,Strbp,Syn3,Cenpn,Agpat2,Lmnb2,Nde1,Lin54,Cenph,Hmgb2,Mcm3,Vkorc1,Dhtkd1,Rragd,Zfp367,Rad54l,Rfc2,H2afv,Fads1,Mef2a,Foxn3,Ephx1,Cald1,Nrbp1,Arf2,Scd1,Oip5,Pms2,Mkl2,Egfr,Usp1,Plekhf1,Tbl1xr1,Stk40,Rab36,Trip13,Pole3,Nos1,Tubb6,Sec24a,Hist1h4c,Camk4,Dnahc17,Mkx,Polr1d,A…
GO:0032555	5	purine ribonucleotide binding	1.75718	1631	0.1149	109	0.2019	9.38432e-10	Dna2,Rfc5,Rps6ka6,Hspa12a,Pcx,Nmnat2,Cask,Syn3,Mcm3,Prkar2b,Rragd,Dclk1,Rad54l,P2rx3,Rfc2,Nrbp1,Arf2,Pms2,Egfr,Stk40,Rab36,Trip13,Tubb6,Camk4,Dnahc17,Abca2,Chd9,Chek2,Melk,Hspa13,Rhou,Atad5,Myo9a,Alk,Dstyk,Camk2a,Chek1,Cdk2,P2rx1,Cdc6,Dqx1,Rock2,Rhoq,Rfc4,Hells,Fignl1,Acsl1,Rad51,Myh9,Akt2,Atp8a1,Nek9,Uba3,Prkar2a,Abcd1,Cacna1b,Atp2b3,Atp11c,Mcm4,Ntrk3,Kif15,Mx2,Pik3cb,Kif5c,Pask,Ercc6l,Adrbk2,Ki…
GO:0032553	4	ribonucleotide binding	1.75718	1631	0.1149	109	0.2019	9.38432e-10	Dna2,Rfc5,Rps6ka6,Hspa12a,Pcx,Nmnat2,Cask,Syn3,Mcm3,Prkar2b,Rragd,Dclk1,Rad54l,P2rx3,Rfc2,Nrbp1,Arf2,Pms2,Egfr,Stk40,Rab36,Trip13,Tubb6,Camk4,Dnahc17,Abca2,Chd9,Chek2,Melk,Hspa13,Rhou,Atad5,Myo9a,Alk,Dstyk,Camk2a,Chek1,Cdk2,P2rx1,Cdc6,Dqx1,Rock2,Rhoq,Rfc4,Hells,Fignl1,Acsl1,Rad51,Myh9,Akt2,Atp8a1,Nek9,Uba3,Prkar2a,Abcd1,Cacna1b,Atp2b3,Atp11c,Mcm4,Ntrk3,Kif15,Mx2,Pik3cb,Kif5c,Pask,Ercc6l,Adrbk2,Ki…
GO:0006270	9,7,8,6	DNA replication initiation	18.625	11	0.0008	8	0.0149	9.63836e-10	Mcm3,Ccne2,Mcm4,Mcm7,Cdt1,Ccne1,Mcm5,Mcm6
GO:0000166	3	nucleotide binding	1.67319	1885	0.1328	120	0.2222	2.07117e-09	Dna2,Dctpp1,Rfc5,Gphn,Rps6ka6,Hspa12a,Pcx,Nmnat2,Cask,Syn3,Mcm3,Prkar2b,Rragd,Dclk1,Rad54l,P2rx3,Rfc2,Gucy1a2,Nrbp1,Arf2,Pms2,Egfr,Stk40,Rab36,Trip13,Nos1,Tubb6,Camk4,Dnahc17,Abca2,Chd9,Chek2,Melk,Hspa13,Rhou,Atad5,Myo9a,Alk,Dstyk,Camk2a,Tnrc6c,Chek1,Cdk2,P2rx1,Cdc6,Dqx1,Cpeb4,Rock2,Rhoq,Rfc4,Hells,Fignl1,Acsl1,Rad51,Myh9,Akt2,Atp8a1,Nek9,Uba3,Prkar2a,Abcd1,Cacna1b,Atp2b3,Atp11c,Mcm4,Ntrk3,Kif15,…
GO:0006261	8,7	DNA-dependent DNA replication	10.25	27	0.002	11	0.0205	2.80972e-09	Mcm3,Ccne2,Mcm4,Prim2,Mcm7,Cdt1,Prim1,Ccne1,Mcm5,Mcm6,Tipin
GO:0016462	6	pyrophosphatase activity	2.40816	557	0.0392	51	0.0944	3.27899e-09	Dna2,Dctpp1,Rfc5,Mcm3,Rad54l,Rfc2,Trip13,Tubb6,Dnahc17,Abca2,Chd9,Rhou,Atad5,Myo9a,Cdc6,Dqx1,Enpp5,Rhoq,Rfc4,Hells,Fignl1,Rad51,Myh9,Atp8a1,Abcd1,Atp11c,Mcm4,Kif15,Mx2,Kif5c,Ercc6l,Gnb3,Kif3b,Kif11,Mcm8,Gnaz,Atad2,Mcm7,Abca5,Smarca1,Atp10d,Tube1,Smarcal1,Dut,Brip1,Abcc1,Mcm6,Abcb7,Rad54b,Naip2,Rfc1
GO:0016818	5	hydrolase activity, acting on acid anhydrides, in phosphorus-containing anhydrides	2.39594	560	0.0394	51	0.0944	3.91581e-09	Dna2,Dctpp1,Rfc5,Mcm3,Rad54l,Rfc2,Trip13,Tubb6,Dnahc17,Abca2,Chd9,Rhou,Atad5,Myo9a,Cdc6,Dqx1,Enpp5,Rhoq,Rfc4,Hells,Fignl1,Rad51,Myh9,Atp8a1,Abcd1,Atp11c,Mcm4,Kif15,Mx2,Kif5c,Ercc6l,Gnb3,Kif3b,Kif11,Mcm8,Gnaz,Atad2,Mcm7,Abca5,Smarca1,Atp10d,Tube1,Smarcal1,Dut,Brip1,Abcc1,Mcm6,Abcb7,Rad54b,Naip2,Rfc1
GO:0016817	4	hydrolase activity, acting on acid anhydrides	2.38384	562	0.0396	51	0.0944	4.40367e-09	Dna2,Dctpp1,Rfc5,Mcm3,Rad54l,Rfc2,Trip13,Tubb6,Dnahc17,Abca2,Chd9,Rhou,Atad5,Myo9a,Cdc6,Dqx1,Enpp5,Rhoq,Rfc4,Hells,Fignl1,Rad51,Myh9,Atp8a1,Abcd1,Atp11c,Mcm4,Kif15,Mx2,Kif5c,Ercc6l,Gnb3,Kif3b,Kif11,Mcm8,Gnaz,Atad2,Mcm7,Abca5,Smarca1,Atp10d,Tube1,Smarcal1,Dut,Brip1,Abcc1,Mcm6,Abcb7,Rad54b,Naip2,Rfc1
GO:0005634	8,7,6,5	nucleus	1.40091	3895	0.2639	210	0.3697	4.41919e-09	Zfp180,Rfc5,Hint3,Ncapg2,Ppm1e,Zkscan1,Bhlhe40,Taf4b,Nova1,Cask,Cenpn,Lmnb2,Lin54,Cenph,Hmgb2,Mcm3,Rragd,Zfp367,Rad54l,Rfc2,H2afv,Mef2a,Foxn3,Nrbp1,Oip5,Pms2,Mkl2,Usp1,Plekhf1,Tbl1xr1,Stk40,Trip13,Pole3,Hist1h4c,Camk4,Mkx,Polr1d,Chd9,Chek2,Mdc1,Lpp,Dtl,Cenpi,Foxm1,Atad5,Ezh2,Rest,Ebf4,Nfib,Arid3b,Gins3,Narf,Espl1,Chek1,Cdk2,Paxip1,Lrdd,Cdca5,Cdc6,Ncapd2,Gar1,Dqx1,Esco2,2810417H13Rik,Tinf2,Th,Mbnl…
GO:0017111	7	nucleoside-triphosphatase activity	2.37067	533	0.0375	48	0.0889	1.58821e-08	Dna2,Rfc5,Mcm3,Rad54l,Rfc2,Trip13,Tubb6,Dnahc17,Abca2,Chd9,Rhou,Atad5,Myo9a,Cdc6,Dqx1,Rhoq,Rfc4,Hells,Fignl1,Rad51,Myh9,Atp8a1,Abcd1,Atp11c,Mcm4,Kif15,Mx2,Kif5c,Ercc6l,Gnb3,Kif3b,Kif11,Mcm8,Gnaz,Atad2,Mcm7,Abca5,Smarca1,Atp10d,Tube1,Smarcal1,Brip1,Abcc1,Mcm6,Abcb7,Rad54b,Naip2,Rfc1
GO:0043231	7,6,5,4	intracellular membrane-bounded organelle	1.25618	6268	0.4247	303	0.5335	2.5578e-08	Zfp180,Sfxn3,Srd5a1,Rfc5,Abat,Hint3,Ncapg2,Cyp2s1,Ppm1e,Zkscan1,Bhlhe40,Taf4b,Nova1,Manea,Pcx,Nmnat2,Cask,Syn3,Cenpn,Agpat2,Lmnb2,Lin54,Cenph,Hmgb2,Mcm3,Vkorc1,Dhtkd1,Rragd,Zfp367,Rad54l,Rfc2,H2afv,Fads1,Mef2a,Foxn3,Ephx1,Nrbp1,Arf2,Scd1,Oip5,Pms2,Mkl2,Egfr,Usp1,Plekhf1,Tbl1xr1,Stk40,Rab36,Trip13,Pole3,Nos1,Sec24a,Hist1h4c,Camk4,Mkx,Polr1d,Abca2,Chd9,Tm7sf2,Chek2,Hspa13,Clta,Mdc1,Trim37,Lpp,Dtl,C…
GO:0043227	3	membrane-bounded organelle	1.2547	6275	0.4252	303	0.5335	2.89716e-08	Zfp180,Sfxn3,Srd5a1,Rfc5,Abat,Hint3,Ncapg2,Cyp2s1,Ppm1e,Zkscan1,Bhlhe40,Taf4b,Nova1,Manea,Pcx,Nmnat2,Cask,Syn3,Cenpn,Agpat2,Lmnb2,Lin54,Cenph,Hmgb2,Mcm3,Vkorc1,Dhtkd1,Rragd,Zfp367,Rad54l,Rfc2,H2afv,Fads1,Mef2a,Foxn3,Ephx1,Nrbp1,Arf2,Scd1,Oip5,Pms2,Mkl2,Egfr,Usp1,Plekhf1,Tbl1xr1,Stk40,Rab36,Trip13,Pole3,Nos1,Sec24a,Hist1h4c,Camk4,Mkx,Polr1d,Abca2,Chd9,Tm7sf2,Chek2,Hspa13,Clta,Mdc1,Trim37,Lpp,Dtl,C…
GO:0005657	10,9,8,7,6,5	replication fork	10.5333	22	0.0015	9	0.0158	5.24232e-08	Rfc5,Rfc2,Chek1,Rfc4,Rpa1,Prim2,Rpa2,Prim1,Rfc1
GO:0006974	4	response to DNA damage stimulus	2.885	266	0.02	31	0.0577	7.28867e-08	Rad54l,Pms2,Usp1,Trip13,Chek2,Mdc1,Dtl,Atad5,Btg2,Chek1,Paxip1,Esco2,Fancd2,Rad51,Eme1,Rpa1,Chaf1a,Lig1,Chaf1b,Rad51ap1,Brca1,Exo1,Rad9,Fen1,Neil3,Bard1,Brip1,Rad54b,Uhrf1,Tipin,Gen1
GO:0016043	2	cellular component organization	1.60357	1718	0.1289	111	0.2067	8.25926e-08	Dctpp1,Arpc1a,Ncapg2,Gphn,Dysf,Nde1,Cenph,Npnt,Dclk1,Rad54l,H2afv,Oip5,Egfr,Plekhf1,Tbl1xr1,Tubb6,Hist1h4c,Ect2,Itgb1,Chd9,Aplp1,Rhou,Ezh2,Hspg2,Unc13a,Lyst,Espl1,Cdk2,Mrc2,Cdca5,Cdc6,Ncapd2,Cdc25a,Rock2,Tinf2,Ccnf,Suv39h1,Rhoq,Hells,Fancd2,Rec8,Daam1,Myh9,Fermt2,Cep55,Nek9,Cdca8,Hist1h2bm,Prdm9,Pten,Gemin6,Rcc1,Asf1b,Suv39h2,Rpa1,Ccng1,Hist1h2bb,F630043A04Rik,Fbxo5,Ntrk3,Nap1l5,C2cd3,Kif5c,Ccna2…
GO:0034984	5	cellular response to DNA damage stimulus	2.92697	237	0.0178	28	0.0521	2.30689e-07	Rad54l,Pms2,Usp1,Trip13,Chek2,Mdc1,Chek1,Paxip1,Esco2,Fancd2,Rad51,Eme1,Rpa1,Chaf1a,Lig1,Chaf1b,Rad51ap1,Brca1,Exo1,Rad9,Fen1,Neil3,Bard1,Brip1,Rad54b,Uhrf1,Tipin,Gen1
GO:0008094	10	DNA-dependent ATPase activity	9.27778	26	0.0018	9	0.0167	2.54839e-07	Dna2,Rfc5,Rfc2,Rfc4,Rad51,Smarcal1,Brip1,Rad54b,Rfc1
GO:0043232	7,6,5,4	intracellular non-membrane-bounded organelle	1.64854	1465	0.0993	93	0.1637	3.49865e-07	Rfc5,Arpc1a,Gphn,Rps6ka6,Strbp,Cenpn,Lmnb2,Nde1,Lin54,Cenph,Hmgb2,Rfc2,H2afv,Cald1,Oip5,Nos1,Tubb6,Hist1h4c,Dnahc17,Polr1d,Chd9,Cenpi,Tmod2,Parvg,Myo9a,Chek1,Cdk2,Cdc6,Ncapd2,Gar1,Rock2,Tinf2,Suv39h1,Rfc4,Trp53inp1,Hells,Fancd2,Mrpl30,Rec8,Rad51,Myh9,Prom1,Fermt2,Cdca8,Hist1h2bm,Prdm9,Asf1b,Suv39h2,Lmnb1,Rpa1,Hist1h2bb,F630043A04Rik,Kif15,Prim2,Pea15a,C2cd3,Kif5c,Ercc6l,Plek2,Mical2,Kif3b,Kif11,2…
GO:0043228	3	non-membrane-bounded organelle	1.64854	1465	0.0993	93	0.1637	3.49865e-07	Rfc5,Arpc1a,Gphn,Rps6ka6,Strbp,Cenpn,Lmnb2,Nde1,Lin54,Cenph,Hmgb2,Rfc2,H2afv,Cald1,Oip5,Nos1,Tubb6,Hist1h4c,Dnahc17,Polr1d,Chd9,Cenpi,Tmod2,Parvg,Myo9a,Chek1,Cdk2,Cdc6,Ncapd2,Gar1,Rock2,Tinf2,Suv39h1,Rfc4,Trp53inp1,Hells,Fancd2,Mrpl30,Rec8,Rad51,Myh9,Prom1,Fermt2,Cdca8,Hist1h2bm,Prdm9,Asf1b,Suv39h2,Lmnb1,Rpa1,Hist1h2bb,F630043A04Rik,Kif15,Prim2,Pea15a,C2cd3,Kif5c,Ercc6l,Plek2,Mical2,Kif3b,Kif11,2…
GO:0000793	9,8,7,6	condensed chromosome	5.86111	53	0.0036	12	0.0211	5.19427e-07	Cenph,Cdk2,Ncapd2,Fancd2,Rec8,Rad51,Rpa1,Bub1b,Brca1,Sgol2,Sgol1,Incenp
GO:0006281	7,6	DNA repair	2.98718	208	0.0156	25	0.0466	7.23852e-07	Rad54l,Pms2,Usp1,Trip13,Mdc1,Chek1,Esco2,Fancd2,Rad51,Eme1,Rpa1,Chaf1a,Lig1,Chaf1b,Rad51ap1,Brca1,Exo1,Rad9,Fen1,Neil3,Bard1,Brip1,Rad54b,Uhrf1,Gen1
GO:0051327	7,5,6	M phase of meiotic cell cycle	4.16418	89	0.0067	15	0.0279	1.93927e-06	Pms2,Trip13,Espl1,Fancd2,Rec8,Rad51,Myh9,Prdm9,Suv39h2,Rpa1,Psmc3ip,Fbxo5,Sgol2,Exo1,Sgol1
GO:0007126	8,6,7,5	meiosis	4.16418	89	0.0067	15	0.0279	1.93927e-06	Pms2,Trip13,Espl1,Fancd2,Rec8,Rad51,Myh9,Prdm9,Suv39h2,Rpa1,Psmc3ip,Fbxo5,Sgol2,Exo1,Sgol1
GO:0003689	5,12	DNA clamp loader activity	24.6667	4	0.0003	4	0.0074	2.06963e-06	Rfc5,Rfc2,Rfc4,Rfc1
GO:0033170	11	protein-DNA loading ATPase activity	24.6667	4	0.0003	4	0.0074	2.06963e-06	Rfc5,Rfc2,Rfc4,Rfc1
GO:0016787	3	hydrolase activity	1.50443	1923	0.1354	110	0.2037	2.0742e-06	Dna2,Dctpp1,Rfc5,Hint3,Ppm1e,Usp20,Manea,Daglb,Mcm3,Rad54l,Rfc2,Ephx1,Pms2,Usp1,Ovgp1,Trip13,Tubb6,Adam23,Dnahc17,Abca2,Chd9,Ctla2a,Rhou,Atad5,Man2b2,Myo9a,Masp1,Atg4a,Espl1,Plce1,Ppap2a,Cdc6,Dqx1,Cdc25a,Enpp5,Rhoq,Rfc4,Rnaseh2a,Hells,Fignl1,Cpe,Rad51,Myh9,Atp8a1,Ppp6c,Eme1,Ppp1cc,Isg20,Pnpla3,Pten,Abcd1,Atp2b3,Atp11c,Mblac2,Mcm4,Edem1,Kif15,Mx2,Kif5c,Dusp11,Usp45,Tmprss11e,Ercc6l,Ptprn2,Gnb3,Aph…
GO:0005663	10,11,9,8,7,6,4,5	DNA replication factor C complex	23.3333	4	0.0003	4	0.007	2.17143e-06	Rfc5,Rfc2,Rfc4,Rfc1
GO:0051321	4	meiotic cell cycle	4.10294	90	0.0068	15	0.0279	2.23538e-06	Pms2,Trip13,Espl1,Fancd2,Rec8,Rad51,Myh9,Prdm9,Suv39h2,Rpa1,Psmc3ip,Fbxo5,Sgol2,Exo1,Sgol1
GO:0033554	4	cellular response to stress	2.30182	367	0.0275	34	0.0633	3.33949e-06	Rad54l,Nrbp1,Pms2,Usp1,Trip13,Chek2,Mdc1,Chek1,Paxip1,Esco2,Fancd2,Rad51,Akt2,Eme1,Rpa1,Ntrk3,Ptplad1,Chaf1a,Lig1,Chaf1b,Rad51ap1,Brca1,Exo1,Hif1a,Cbs,Rad9,Fen1,Neil3,Bard1,Brip1,Rad54b,Uhrf1,Tipin,Gen1
GO:0044237	3	cellular metabolic process	1.19064	5755	0.4317	276	0.514	1.70206e-05	Dna2,Zfp180,Srd5a1,Rfc5,Abat,Arpc1a,Gphn,Rps6ka6,Ppm1e,Usp20,Zkscan1,Bhlhe40,Taf4b,Nova1,Pcx,Nmnat2,Cask,Agpat2,Lin54,Rnf41,Hmgb2,Mcm3,Prkar2b,Vkorc1,Dhtkd1,Zfp367,Dclk1,Rad54l,Rfc2,Fads1,Mef2a,Odc1,Foxn3,Ephx1,Gucy1a2,Nrbp1,Zcchc12,Scd1,Pms2,Mkl2,Egfr,Usp1,Tbl1xr1,Stk40,Trip13,Nos1,Camk4,Mkx,Polr1d,Abca2,Chd9,Tm7sf2,Chek2,Melk,Mdc1,Ubr7,Etnk2,Dtl,Aplp1,Foxm1,Ezh2,Rest,Ebf4,Man2b2,Nfib,Arid3b,Unc…
GO:0051716	3	cellular response to stimulus	2.00291	458	0.0344	37	0.0689	2.51066e-05	Rad54l,Nrbp1,Pms2,Usp1,Trip13,Chek2,Mdc1,Lyst,Chek1,Paxip1,Esco2,Rhoq,Fancd2,Rad51,Akt2,Eme1,Rpa1,Ntrk3,Ptplad1,Chaf1a,Lig1,Chaf1b,Rad51ap1,Brca1,Exo1,Pik3r3,Hif1a,Cbs,Rad9,Fen1,Neil3,Bard1,Brip1,Rad54b,Uhrf1,Tipin,Gen1
GO:0006139	4	nucleobase, nucleoside, nucleotide and nucleic acid metabolic process	1.3162	2904	0.2179	154	0.2868	2.59446e-05	Dna2,Zfp180,Rfc5,Zkscan1,Bhlhe40,Taf4b,Nova1,Nmnat2,Cask,Lin54,Hmgb2,Mcm3,Zfp367,Rad54l,Rfc2,Mef2a,Foxn3,Gucy1a2,Zcchc12,Pms2,Mkl2,Usp1,Tbl1xr1,Trip13,Mkx,Polr1d,Chd9,Mdc1,Dtl,Aplp1,Foxm1,Ezh2,Rest,Ebf4,Nfib,Arid3b,Btg2,Gins3,Chek1,Cdk2,Cdc6,Gar1,Litaf,Esco2,Tinf2,Enpp5,Timp2,Suv39h1,Rfc4,Rnaseh2a,Hells,Fancd2,Hey2,E2f7,Tead1,Rad51,Ccne2,Atp8a1,Eme1,Plagl2,Prdm9,Eif4g2,Gemin6,Asf1b,Suv39h2,Lcorl,…
GO:0044464	3,2	cell part	1.05366	13120	0.8889	532	0.9366	2.67584e-05	Ndrg2,Gltp,Zfp180,Lrp2bp,Sfxn3,Srd5a1,Rfc5,Fat3,Abat,Arpc1a,Hint3,Ncapg2,Gstm2,Cyp2s1,Gphn,Rps6ka6,Tmem194,Ppm1e,Lrrc8c,Zkscan1,5730437N04Rik,Bhlhe40,Taf4b,Ralgds,Nova1,Manea,Dysf,Alg11,Pcx,Nmnat2,Astn1,Cask,Strbp,Syn3,Cenpn,Agpat2,Daglb,Lmnb2,Nde1,Lin54,Cenph,Npnt,Hmgb2,Mcm3,Prkar2b,Vkorc1,Dhtkd1,Rragd,Zfp367,Rad54l,P2rx3,Tmem167,Rfc2,H2afv,Fads1,Mef2a,Odc1,Foxn3,Ephx1,F2rl2,Tmeff1,Lzts1,Cald1,S…
GO:0005623	2	cell	1.05366	13120	0.8889	532	0.9366	2.67584e-05	Ndrg2,Gltp,Zfp180,Lrp2bp,Sfxn3,Srd5a1,Rfc5,Fat3,Abat,Arpc1a,Hint3,Ncapg2,Gstm2,Cyp2s1,Gphn,Rps6ka6,Tmem194,Ppm1e,Lrrc8c,Zkscan1,5730437N04Rik,Bhlhe40,Taf4b,Ralgds,Nova1,Manea,Dysf,Alg11,Pcx,Nmnat2,Astn1,Cask,Strbp,Syn3,Cenpn,Agpat2,Daglb,Lmnb2,Nde1,Lin54,Cenph,Npnt,Hmgb2,Mcm3,Prkar2b,Vkorc1,Dhtkd1,Rragd,Zfp367,Rad54l,P2rx3,Tmem167,Rfc2,H2afv,Fads1,Mef2a,Odc1,Foxn3,Ephx1,F2rl2,Tmeff1,Lzts1,Cald1,S…
GO:0044238	3	primary metabolic process	1.17743	5883	0.4413	279	0.5196	3.58965e-05	Dna2,Zfp180,Srd5a1,Rfc5,Abat,Arpc1a,Rps6ka6,Ppm1e,Usp20,Zkscan1,Bhlhe40,Taf4b,Nova1,Pcx,Nmnat2,Cask,Agpat2,Daglb,Lin54,Rnf41,Hmgb2,Mcm3,Prkar2b,Dhtkd1,Zfp367,Dclk1,Rad54l,Rfc2,Fads1,Mef2a,Odc1,Foxn3,Gucy1a2,Nrbp1,Zcchc12,Scd1,Pms2,Mkl2,Egfr,Usp1,Ovgp1,Tbl1xr1,Stk40,Trip13,Nos1,Adam23,Camk4,Mkx,Polr1d,Abca2,Chd9,Tm7sf2,Chek2,Melk,Mdc1,Ubr7,Etnk2,Dtl,Aplp1,Foxm1,Ezh2,Rest,Ebf4,Man2b2,Nfib,Arid3b,Al…
GO:0007127	9,7,6,8,5	meiosis I	5.73077	34	0.0026	8	0.0149	4.17232e-05	Trip13,Espl1,Fancd2,Rec8,Rad51,Myh9,Prdm9,Fbxo5
GO:0005488	2	binding	1.10138	9860	0.6944	413	0.7648	4.25409e-05	Dna2,Gltp,Zfp180,Dctpp1,Lrp2bp,Sfxn3,Rfc5,Fat3,Abat,Bcmo1,Arpc1a,Ccl25,Ncapg2,Gstm2,Cyp2s1,Gphn,Rps6ka6,Ppm1e,Lrrc8c,Zkscan1,Hspa12a,Bhlhe40,Nova1,Dysf,Pcx,Nmnat2,Astn1,Cask,Strbp,Syn3,Daglb,Nde1,Cenph,Rnf41,Npnt,Hmgb2,Mcm3,Prkar2b,Dhtkd1,Rragd,Zfp367,Dclk1,Rad54l,P2rx3,Rfc2,H2afv,Fads1,Mef2a,Foxn3,Gucy1a2,F2rl2,Cald1,Snap23,Nrbp1,Zcchc12,Arf2,Scd1,Oip5,Pms2,Mkl2,Egfr,Utrn,Scn3a,Plekhf1,Fzd3,Ovgp…
GO:0000779	11,10,9,8,7,6	condensed chromosome, centromeric region	11	12	0.0008	5	0.0088	5.0062e-05	Cenph,Rec8,Bub1b,Sgol2,Sgol1
GO:0016887	8	ATPase activity	2.52597	219	0.0154	21	0.0389	6.30044e-05	Dna2,Rfc5,Rfc2,Dnahc17,Abca2,Dqx1,Rfc4,Rad51,Myh9,Atp8a1,Abcd1,Atp11c,Atad2,Abca5,Atp10d,Smarcal1,Brip1,Abcc1,Abcb7,Rad54b,Rfc1
GO:0006323	3	DNA packaging	3.40845	94	0.0071	13	0.0242	7.38281e-05	Ncapg2,H2afv,Hist1h4c,Ncapd2,Suv39h1,Hells,Hist1h2bm,Asf1b,Hist1h2bb,Nap1l5,Hist1h1c,Smc2,Hist1h4f
GO:0043234	3	protein complex	1.49832	1318	0.0893	76	0.1338	8.73979e-05	Rfc5,Arpc1a,Ppm1e,Taf4b,Cenph,Prkar2b,Rfc2,Pms2,Utrn,Tubb6,Sec24a,Itgb1,Dnahc17,Polr1d,Clta,Ezh2,Rest,Rgs9,Myo9a,Camk2a,Cdk2,Paxip1,Suv39h1,Rfc4,Eno2,Hey2,E2f7,Tead1,Rec8,Pom121,Myh9,Fermt2,Ppp2r5c,Prkar2a,Cacna1b,Ttyh2,Gpd1l,Rpa1,Chm,E2f8,Mr1,Pik3cb,Prim2,Pea15a,Kif5c,Scn2a1,Gnb3,Tmem48,Zwilch,Bub1b,Sgcb,Gnaz,Sgol2,Nedd1,Ap1s2,Pik3r3,Rpa2,Prim1,Glis2,Hif1a,Arpc5,Ccne1,Itga8,Smarca1,Camk2d,Sgol1,…
GO:0007059	3	chromosome segregation	5.13793	38	0.0029	8	0.0149	9.55336e-05	Cenph,Espl1,Rec8,Sgol2,Sgol1,Pmf1,Nuf2,Nsl1
GO:0008152	2	metabolic process	1.14235	6714	0.5037	309	0.5754	0.0001094	Dna2,Zfp180,Srd5a1,Rfc5,Abat,Bcmo1,Arpc1a,Gstm2,Cyp2s1,Gphn,Rps6ka6,Ppm1e,Usp20,Zkscan1,Bhlhe40,Taf4b,Nova1,Alg11,Pcx,Nmnat2,Cask,Agpat2,Daglb,Lin54,Rnf41,Hmgb2,Mcm3,Prkar2b,Vkorc1,Dhtkd1,Zfp367,Dclk1,Rad54l,Rfc2,Fads1,Mef2a,Odc1,Foxn3,Ephx1,Gucy1a2,Nrbp1,Zcchc12,Scd1,Pms2,Mkl2,Egfr,Usp1,Ovgp1,Accsl,Tbl1xr1,Stk40,Trip13,Nos1,Adam23,Camk4,Mkx,Polr1d,Abca2,Chd9,Tm7sf2,Chek2,Melk,Mdc1,Ubr7,Etnk2,Dtl…
GO:0016772	4	transferase activity, transferring phosphorus-containing groups	1.63132	870	0.0613	54	0.1	0.000113	Rps6ka6,Nmnat2,Cask,Prkar2b,Dclk1,Nrbp1,Egfr,Stk40,Pole3,Camk4,Polr1d,Chek2,Melk,Etnk2,Alk,Dstyk,Cntd1,Camk2a,Chek1,Cdk2,Esco2,Rock2,Akt2,Nek9,Prkar2a,Pcyt1b,Polr3f,Ntrk3,Pik3cb,Prim2,Akap6,Pask,Adrbk2,Dck,Bub1b,Ddr2,Tert,Nme6,Pbk,Pik3r3,Pold3,Prim1,Taok1,Erbb3,Ccne1,Cerkl,Camk2d,Ccnd3,Pip4k2c,Cdkn2c,Dgka,Bckdk,Map2k1,Ilk
GO:0051276	4	chromosome organization	2.04545	352	0.0264	29	0.054	0.0001217	Ncapg2,Cenph,Rad54l,H2afv,Tbl1xr1,Hist1h4c,Chd9,Ezh2,Ncapd2,Tinf2,Suv39h1,Hells,Fancd2,Rec8,Hist1h2bm,Prdm9,Asf1b,Suv39h2,Rpa1,Hist1h2bb,Nap1l5,Sgol2,Setd7,Hist1h1c,Smc2,Smarca1,Kdm5b,Smarcal1,Hist1h4f
GO:0043596	12,11,10,9,8,7,6	nuclear replication fork	14	8	0.0005	4	0.007	0.0001301	Rpa1,Prim2,Rpa2,Prim1
GO:0030894	11,10,9,8,7,6,4,5	replisome	14	8	0.0005	4	0.007	0.0001301	Rpa1,Prim2,Rpa2,Prim1
GO:0043601	13,12,11,10,9,8,7,5,6	nuclear replisome	14	8	0.0005	4	0.007	0.0001301	Rpa1,Prim2,Rpa2,Prim1
GO:0008278	10,9,8,7,6,4,5	cohesin complex	17.6667	4	0.0003	3	0.0053	0.0002182	Rec8,Sgol2,Sgol1
GO:0044422	3,2	organelle part	1.32914	2228	0.151	114	0.2007	0.0002182	Rfc5,Arpc1a,Taf4b,Pcx,Syn3,Cenpn,Lmnb2,Nde1,Cenph,Rfc2,H2afv,Cald1,Oip5,Pms2,Tubb6,Sec24a,Hist1h4c,Dnahc17,Polr1d,Abca2,Chd9,Clta,Cenpi,Ezh2,Rest,Myo9a,Chek1,Cdk2,Paxip1,Cdc6,Gar1,Rock2,Slc25a36,Tinf2,Suv39h1,Rfc4,Trp53inp1,Hells,Hey2,Mrpl30,E2f7,Scamp1,Tead1,Rec8,Acsl1,Pom121,Bckdhb,Rad51,Myh9,Prom1,Fermt2,Ppp1cc,Cdca8,Hist1h2bm,Prdm9,Abcd1,Gemin6,Asf1b,Suv39h2,Lmnb1,Rpa1,E2f8,Edem1,Hist1h2bb,F6…
GO:0044454	11,10,9,8,7,6,5	nuclear chromosome part	3.34483	85	0.0058	11	0.0194	0.0003063	Suv39h1,Rec8,Rad51,Suv39h2,Rpa1,Prim2,Sgol2,Rpa2,Prim1,Sgol1,Incenp
GO:0044446	7,6,5,4,3	intracellular organelle part	1.3173	2209	0.1497	112	0.1972	0.0003336	Rfc5,Arpc1a,Taf4b,Pcx,Syn3,Cenpn,Lmnb2,Nde1,Cenph,Rfc2,H2afv,Cald1,Oip5,Pms2,Tubb6,Sec24a,Hist1h4c,Dnahc17,Polr1d,Abca2,Chd9,Clta,Cenpi,Ezh2,Rest,Myo9a,Chek1,Cdk2,Paxip1,Cdc6,Gar1,Rock2,Slc25a36,Tinf2,Suv39h1,Rfc4,Trp53inp1,Hells,Hey2,Mrpl30,E2f7,Scamp1,Tead1,Rec8,Acsl1,Pom121,Bckdhb,Rad51,Myh9,Fermt2,Ppp1cc,Cdca8,Hist1h2bm,Prdm9,Abcd1,Gemin6,Asf1b,Suv39h2,Lmnb1,Rpa1,E2f8,Edem1,Hist1h2bb,F630043A…
GO:0000287	6	magnesium ion binding	1.93657	380	0.0268	28	0.0519	0.0003592	Gphn,Rps6ka6,Ppm1e,Chek2,Rhou,Eno2,Fignl1,Acsl1,Atp8a1,Nek9,Eme1,Pten,Atp11c,Idh1,Nme6,Lig1,Adssl1,Exo1,Atp10d,Fen1,B4galt6,Smpd4,Clybl,Acsl6,Ppm1g,Kcnma1,Nt5c1a,Gen1
GO:0006310	7,6	DNA recombination	3.25397	84	0.0063	11	0.0205	0.0003995	Rad54l,Pms2,Trip13,Rad51,Eme1,Rpa1,Psmc3ip,Lig1,Rad51ap1,Exo1,Rad54b
GO:0004386	8	helicase activity	2.86905	119	0.0084	13	0.0241	0.0004209	Dna2,Rad54l,Chd9,Dqx1,Hells,Mcm4,Ercc6l,Mcm7,Smarca1,Smarcal1,Brip1,Mcm6,Rad54b
GO:0007098	8,6,5,4,7	centrosome cycle	9.25	10	0.0008	4	0.0074	0.0004283	Nde1,Rock2,Kif11,Brca1
GO:0065003	4	macromolecular complex assembly	2.0411	292	0.0219	24	0.0447	0.0004333	Dctpp1,Arpc1a,H2afv,Tubb6,Hist1h4c,Hells,Hist1h2bm,Gemin6,Asf1b,Hist1h2bb,Fbxo5,Nap1l5,Agrn,Rrm2,Arpc5,Hist1h1c,Olfm1,Pdgfc,Rrm1,Tube1,Rrn3,Kcnma1,Actr3b,Hist1h4f
GO:0043933	3	macromolecular complex subunit organization	1.95951	329	0.0247	26	0.0484	0.0004609	Dctpp1,Arpc1a,Cenph,H2afv,Tubb6,Hist1h4c,Hells,Hist1h2bm,Gemin6,Asf1b,Hist1h2bb,Fbxo5,Nap1l5,Agrn,Nedd1,Rrm2,Arpc5,Hist1h1c,Olfm1,Pdgfc,Rrm1,Tube1,Rrn3,Kcnma1,Actr3b,Hist1h4f
GO:0003678	9	DNA helicase activity	7.15385	19	0.0013	5	0.0093	0.0005305	Dna2,Mcm4,Mcm7,Brip1,Mcm6
GO:0006333	6	chromatin assembly or disassembly	2.93421	101	0.0076	12	0.0223	0.0005329	H2afv,Hist1h4c,Chd9,Suv39h1,Hells,Hist1h2bm,Asf1b,Suv39h2,Hist1h2bb,Nap1l5,Hist1h1c,Hist1h4f
GO:0051297	7,5,6	centrosome organization	9.25	11	0.0008	4	0.0074	0.0006461	Nde1,Rock2,Kif11,Brca1
GO:0000724	9,8	double-strand break repair via homologous recombination	9.25	11	0.0008	4	0.0074	0.0006461	Rad54l,Rad51,Rpa1,Rad54b
GO:0000725	8,7	recombinational repair	9.25	11	0.0008	4	0.0074	0.0006461	Rad54l,Rad51,Rpa1,Rad54b
GO:0016740	3	transferase activity	1.37112	1554	0.1094	81	0.15	0.0006555	Abat,Gstm2,Rps6ka6,Alg11,Nmnat2,Cask,Agpat2,Prkar2b,Dclk1,Mgst2,Nrbp1,Egfr,Accsl,Stk40,Pole3,Camk4,Polr1d,Chek2,Melk,Etnk2,Ezh2,Alk,Ugcg,Dstyk,Cntd1,Camk2a,Chek1,Cdk2,Esco2,Rock2,Suv39h1,Dot1l,Akt2,Sardh,Nek9,Prkar2a,Prdm9,Pnpla3,Jhdm1d,Pcyt1b,Suv39h2,Polr3f,Parp3,Chm,Ntrk3,Pik3cb,Prim2,Gstm6,Chpf,Akap6,Pask,Adrbk2,Dck,Bub1b,Ddr2,Tert,Nme6,Pbk,Setd7,Gstm7,Pik3r3,Pold3,Prim1,Taok1,Gpt2,Erbb3,Ccne1…
GO:0003677	4	DNA binding	1.35538	1610	0.1134	83	0.1537	0.0007652	Dna2,Rfc5,Zkscan1,Bhlhe40,Strbp,Hmgb2,Mcm3,Zfp367,Rad54l,Rfc2,H2afv,Mef2a,Foxn3,Pms2,Tbl1xr1,Pole3,Hist1h4c,Mkx,Polr1d,Chd9,Foxm1,Ezh2,Rest,Ebf4,Nfib,Arid3b,Esco2,Rfc4,Hells,Hey2,E2f7,Tead1,Rad51,Eme1,Hist1h2bm,Lcorl,Dscc1,Polr3f,Rpa1,Mcm4,Psmc3ip,E2f8,Hist1h2bb,Prim2,Foxp4,Zfp260,Gmeb1,Ercc6l,Vdr,Mcm8,Mxd3,Tert,Lig1,Mcm7,Rad51ap1,Sp4,Brca1,Cdt1,Exo1,Zfp575,Rpa2,Glis2,Hif1a,Phc3,Hhex,Hist1h1c,Myb…
GO:0030315	7,6,5	T-tubule	8.75	12	0.0008	4	0.007	0.0007869	Dysf,Slc8a1,Scn2a1,Camk2d
GO:0007017	3	microtubule-based process	2.36508	168	0.0126	16	0.0298	0.0007978	Nde1,Tubb6,Dnahc17,Lyst,Espl1,Rock2,Myh9,Fbxo5,Kif15,Kif5c,Kif3b,Kif11,Brca1,Nedd1,Tube1,Nuf2
GO:0042054	7	histone methyltransferase activity	5.04545	31	0.0022	6	0.0111	0.0008308	Ezh2,Suv39h1,Dot1l,Prdm9,Suv39h2,Setd7
GO:0034960	5	cellular biopolymer metabolic process	1.16738	4380	0.3286	206	0.3836	0.0008532	Dna2,Zfp180,Rfc5,Arpc1a,Rps6ka6,Ppm1e,Usp20,Zkscan1,Bhlhe40,Taf4b,Nova1,Cask,Lin54,Rnf41,Hmgb2,Mcm3,Prkar2b,Zfp367,Dclk1,Rad54l,Rfc2,Mef2a,Foxn3,Nrbp1,Zcchc12,Pms2,Mkl2,Egfr,Usp1,Tbl1xr1,Stk40,Trip13,Nos1,Camk4,Mkx,Polr1d,Chd9,Chek2,Melk,Mdc1,Ubr7,Dtl,Aplp1,Foxm1,Ezh2,Rest,Ebf4,Nfib,Arid3b,Alk,Btg2,Gins3,Dstyk,Camk2a,Tnrc6c,Chek1,Cdk2,Ppap2a,Cdc6,Gar1,Litaf,Esco2,Cdc25a,Rock2,Tinf2,Suv39h1,Rfc4,R…
GO:0044260	4	cellular macromolecule metabolic process	1.1626	4484	0.3364	210	0.3911	0.000926	Dna2,Zfp180,Rfc5,Arpc1a,Rps6ka6,Ppm1e,Usp20,Zkscan1,Bhlhe40,Taf4b,Nova1,Cask,Lin54,Rnf41,Hmgb2,Mcm3,Prkar2b,Dhtkd1,Zfp367,Dclk1,Rad54l,Rfc2,Mef2a,Foxn3,Nrbp1,Zcchc12,Pms2,Mkl2,Egfr,Usp1,Tbl1xr1,Stk40,Trip13,Nos1,Camk4,Mkx,Polr1d,Chd9,Chek2,Melk,Mdc1,Ubr7,Dtl,Aplp1,Foxm1,Ezh2,Rest,Ebf4,Nfib,Arid3b,Unc13a,Alk,Btg2,Gins3,Dstyk,Camk2a,Tnrc6c,Chek1,Cdk2,Ppap2a,Cdc6,Gar1,Litaf,Esco2,Cdc25a,Rock2,Tinf2,…
GO:0031023	6,4,5	microtubule organizing center organization	8.22222	12	0.0009	4	0.0074	0.0009304	Nde1,Rock2,Kif11,Brca1
GO:0000228	10,9,8,7,6,5	nuclear chromosome	2.89552	99	0.0067	11	0.0194	0.0010525	Suv39h1,Rec8,Rad51,Suv39h2,Rpa1,Prim2,Sgol2,Rpa2,Prim1,Sgol1,Incenp
GO:0051325	6,5	interphase	4.0625	42	0.0032	7	0.013	0.0010785	Itgb1,Rhou,Camk2a,Chek1,Cdt1,Camk2d,Myb
GO:0051329	7,5,6	interphase of mitotic cell cycle	4.0625	42	0.0032	7	0.013	0.0010785	Itgb1,Rhou,Camk2a,Chek1,Cdt1,Camk2d,Myb
GO:0016301	5	kinase activity	1.54064	751	0.0529	44	0.0815	0.0011981	Rps6ka6,Cask,Prkar2b,Dclk1,Nrbp1,Egfr,Stk40,Camk4,Chek2,Melk,Etnk2,Alk,Dstyk,Cntd1,Camk2a,Chek1,Cdk2,Rock2,Akt2,Nek9,Prkar2a,Ntrk3,Pik3cb,Akap6,Pask,Adrbk2,Dck,Bub1b,Ddr2,Nme6,Pbk,Pik3r3,Taok1,Erbb3,Ccne1,Cerkl,Camk2d,Ccnd3,Pip4k2c,Cdkn2c,Dgka,Bckdk,Map2k1,Ilk
GO:0043687	8,7	post-translational protein modification	1.4466	961	0.0721	56	0.1043	0.0012136	Rps6ka6,Ppm1e,Cask,Rnf41,Prkar2b,Dclk1,Nrbp1,Egfr,Stk40,Nos1,Camk4,Chek2,Melk,Ezh2,Alk,Btg2,Dstyk,Camk2a,Chek1,Cdk2,Ppap2a,Cdc25a,Rock2,Suv39h1,Siah1b,Akt2,Nek9,Ppp6c,Uba3,Prkar2a,Ppp1cc,Prdm9,Pten,Suv39h2,Ntrk3,Dusp11,Pask,Adrbk2,Ggcx,Ptprn2,Bub1b,Ube2v2,Ddr2,Pbk,Taok1,Cbs,Erbb3,Ccne1,Camk2d,Pdgfc,Ppm1g,Psen2,Ibtk,Bckdk,Map2k1,Ilk
GO:0032993	3	protein-DNA complex	3.03448	86	0.0058	10	0.0176	0.0012373	H2afv,Hist1h4c,Hist1h2bm,Rpa1,Hist1h2bb,Prim2,Rpa2,Prim1,Hist1h1c,Hist1h4f
GO:0032991	2	macromolecular complex	1.30776	1808	0.1225	91	0.1602	0.0012514	Rfc5,Arpc1a,Rps6ka6,Ppm1e,Taf4b,Cenph,Prkar2b,Rfc2,H2afv,Pms2,Utrn,Tubb6,Sec24a,Hist1h4c,Itgb1,Dnahc17,Polr1d,Clta,Ezh2,Rest,Rgs9,Myo9a,Camk2a,Cdk2,Paxip1,Gar1,Suv39h1,Rfc4,Eno2,Hey2,Mrpl30,E2f7,Tead1,Rec8,Pom121,Myh9,Fermt2,Ppp2r5c,Prkar2a,Hist1h2bm,Cacna1b,Ttyh2,Gemin6,Gpd1l,Rpa1,Chm,E2f8,Mvp,Hist1h2bb,Mr1,Pik3cb,Prim2,Pea15a,Kif5c,Scn2a1,Gnb3,Tmem48,Zwilch,Bub1b,Tert,Sgcb,Snrpc,Gnaz,Brca1,Sgol…
GO:0016829	3	lyase activity	2.48454	138	0.0097	13	0.0241	0.0015399	Odc1,Gucy1a2,Accsl,Car12,Eno2,Pam,Adc,Ggcx,Gucy1a3,Aldoc,Cbs,Neil3,Clybl
GO:0018024	9,8	histone-lysine N-methyltransferase activity	5.47059	24	0.0017	5	0.0093	0.0016	Ezh2,Suv39h1,Prdm9,Suv39h2,Setd7
GO:0016278	7	lysine N-methyltransferase activity	5.47059	24	0.0017	5	0.0093	0.0016	Ezh2,Suv39h1,Prdm9,Suv39h2,Setd7
GO:0016279	8,7	protein-lysine N-methyltransferase activity	5.47059	24	0.0017	5	0.0093	0.0016	Ezh2,Suv39h1,Prdm9,Suv39h2,Setd7
GO:0004559	7	alpha-mannosidase activity	11.2	7	0.0005	3	0.0056	0.0016412	Manea,Man2b2,Edem1
GO:0000082	8,5,6,7,4	G1/S transition of mitotic cell cycle	5.47059	23	0.0017	5	0.0093	0.0016834	Itgb1,Rhou,Camk2a,Camk2d,Myb
GO:0000780	12,11,10,9,8,7,6	condensed nuclear chromosome, centromeric region	10.6	7	0.0005	3	0.0053	0.0016979	Rec8,Sgol2,Sgol1
GO:0042383	6,5	sarcolemma	4.41667	36	0.0024	6	0.0106	0.0019218	Dysf,Nos1,Itgb1,Slc8a1,Scn2a1,Camk2d
GO:0032508	8,7	DNA duplex unwinding	11.2	7	0.0005	3	0.0056	0.0019325	Mcm4,Mcm7,Mcm6
GO:0006268	9,8	DNA unwinding during replication	11.2	7	0.0005	3	0.0056	0.0019325	Mcm4,Mcm7,Mcm6
GO:0051298	9,8,7,6,5	centrosome duplication	11.2	7	0.0005	3	0.0056	0.0019325	Nde1,Rock2,Brca1
GO:0042623	9	ATPase activity, coupled	2.224	177	0.0125	15	0.0278	0.0019461	Dna2,Rfc5,Rfc2,Rfc4,Rad51,Myh9,Atp8a1,Atp11c,Atp10d,Smarcal1,Brip1,Abcc1,Abcb7,Rad54b,Rfc1
GO:0034621	4,3	cellular macromolecular complex subunit organization	1.89806	274	0.0206	21	0.0391	0.0019883	Arpc1a,Cenph,H2afv,Tubb6,Hist1h4c,Hells,Hist1h2bm,Gemin6,Asf1b,Hist1h2bb,Fbxo5,Nap1l5,Agrn,Nedd1,Arpc5,Hist1h1c,Pdgfc,Tube1,Rrn3,Actr3b,Hist1h4f
GO:0030665	8,12,11,10,9,7	clathrin coated vesicle membrane	5.17647	25	0.0017	5	0.0088	0.0020243	Syn3,Clta,Scamp1,Ap1s2,Syn2
GO:0046872	5	metal ion binding	1.18204	3448	0.2428	155	0.287	0.0021851	Zfp180,Sfxn3,Fat3,Bcmo1,Cyp2s1,Gphn,Rps6ka6,Ppm1e,Zkscan1,Pcx,Syn3,Daglb,Rnf41,Npnt,Zfp367,Fads1,Zcchc12,Scd1,Scn3a,Plekhf1,Nos1,Adam23,Sec24a,Camk4,Chek2,Clta,Ubr7,Trim37,Lpp,Dchs1,Aplp1,Rhou,Nebl,Rest,Ebf4,Man2b2,Pcdhb17,Unc13a,Myo9a,Cyp4f13,Masp1,Nhedc2,Mrc2,Plce1,Esco2,Rock2,Th,Naip6,Mbnl2,Zbtb38,Pcdhb18,Suv39h1,Car12,Rnaseh2a,Eno2,Fignl1,Cpe,Rnf170,Zc3h6,Acsl1,Slc8a1,Siah1b,Fbn1,Atp8a1,Nek9,…
GO:0000794	11,10,9,8,7,6	condensed nuclear chromosome	4.24	37	0.0025	6	0.0106	0.0022062	Rec8,Rad51,Rpa1,Sgol2,Sgol1,Incenp
GO:0031497	4,7	chromatin assembly	3	75	0.0056	9	0.0168	0.0022648	H2afv,Hist1h4c,Hells,Hist1h2bm,Asf1b,Hist1h2bb,Nap1l5,Hist1h1c,Hist1h4f
GO:0043169	4	cation binding	1.17967	3477	0.2449	156	0.2889	0.0022678	Zfp180,Sfxn3,Fat3,Bcmo1,Cyp2s1,Gphn,Rps6ka6,Ppm1e,Zkscan1,Pcx,Syn3,Daglb,Rnf41,Npnt,Zfp367,Fads1,Zcchc12,Scd1,Scn3a,Plekhf1,Ovgp1,Nos1,Adam23,Sec24a,Camk4,Chek2,Clta,Ubr7,Trim37,Lpp,Dchs1,Aplp1,Rhou,Nebl,Rest,Ebf4,Man2b2,Pcdhb17,Unc13a,Myo9a,Cyp4f13,Masp1,Nhedc2,Mrc2,Plce1,Esco2,Rock2,Th,Naip6,Mbnl2,Zbtb38,Pcdhb18,Suv39h1,Car12,Rnaseh2a,Eno2,Fignl1,Cpe,Rnf170,Zc3h6,Acsl1,Slc8a1,Siah1b,Fbn1,Atp8a1…
GO:0034622	5,4	cellular macromolecular complex assembly	1.94505	242	0.0182	19	0.0354	0.002391	Arpc1a,H2afv,Tubb6,Hist1h4c,Hells,Hist1h2bm,Gemin6,Asf1b,Hist1h2bb,Fbxo5,Nap1l5,Agrn,Arpc5,Hist1h1c,Pdgfc,Tube1,Rrn3,Actr3b,Hist1h4f
GO:0005737	6,5,4	cytoplasm	1.1225	5603	0.3796	242	0.4261	0.0024002	Ndrg2,Gltp,Lrp2bp,Sfxn3,Srd5a1,Abat,Arpc1a,Hint3,Gstm2,Cyp2s1,Gphn,Rps6ka6,Ppm1e,Manea,Dysf,Pcx,Nmnat2,Cask,Strbp,Syn3,Agpat2,Nde1,Mcm3,Vkorc1,Dhtkd1,Rragd,Fads1,Odc1,Ephx1,Lzts1,Cald1,Nrbp1,Arf2,Scd1,Mkl2,Egfr,Scn3a,Plekhf1,Stk40,Rab36,Nos1,Sec24a,Camk4,Abca2,Chd9,Tm7sf2,Melk,Hspa13,Clta,Trim37,Lpp,Dtl,St13,Aplp1,Rhou,Tmod2,Unc13a,Parvg,Ugcg,Lyst,Atg4a,Dstyk,Camk2a,Ech1,Espl1,Chek1,Nhedc2,Sncb,P…
GO:0000776	11,10,8,9,7,6,4,5	kinetochore	6.36364	16	0.0011	4	0.007	0.0024753	Cenph,Zwilch,Bub1b,Nuf2
GO:0030662	7,11,10,9,8,6	coated vesicle membrane	4.07692	38	0.0026	6	0.0106	0.0025198	Syn3,Sec24a,Clta,Scamp1,Ap1s2,Syn2
GO:0001556	6,7,8,5,9	oocyte maturation	9.33333	8	0.0006	3	0.0056	0.0029681	Trip13,Rec8,Fbxo5
GO:0032392	7,6	DNA geometric change	9.33333	8	0.0006	3	0.0056	0.0029681	Mcm4,Mcm7,Mcm6
GO:0006302	8,7	double-strand break repair	4.65	27	0.002	5	0.0093	0.0034306	Rad54l,Trip13,Rad51,Rpa1,Rad54b
GO:0043167	3	ion binding	1.16445	3523	0.2481	156	0.2889	0.0034371	Zfp180,Sfxn3,Fat3,Bcmo1,Cyp2s1,Gphn,Rps6ka6,Ppm1e,Zkscan1,Pcx,Syn3,Daglb,Rnf41,Npnt,Zfp367,Fads1,Zcchc12,Scd1,Scn3a,Plekhf1,Ovgp1,Nos1,Adam23,Sec24a,Camk4,Chek2,Clta,Ubr7,Trim37,Lpp,Dchs1,Aplp1,Rhou,Nebl,Rest,Ebf4,Man2b2,Pcdhb17,Unc13a,Myo9a,Cyp4f13,Masp1,Nhedc2,Mrc2,Plce1,Esco2,Rock2,Th,Naip6,Mbnl2,Zbtb38,Pcdhb18,Suv39h1,Car12,Rnaseh2a,Eno2,Fignl1,Cpe,Rnf170,Zc3h6,Acsl1,Slc8a1,Siah1b,Fbn1,Atp8a1…
GO:0009058	3	biosynthetic process	1.16793	3167	0.2376	149	0.2775	0.0036607	Dna2,Zfp180,Srd5a1,Rfc5,Gphn,Zkscan1,Bhlhe40,Taf4b,Alg11,Pcx,Nmnat2,Cask,Agpat2,Lin54,Hmgb2,Mcm3,Vkorc1,Zfp367,Rfc2,Fads1,Mef2a,Odc1,Foxn3,Gucy1a2,Zcchc12,Scd1,Mkl2,Accsl,Tbl1xr1,Nos1,Mkx,Polr1d,Abca2,Chd9,Tm7sf2,Etnk2,Dtl,Aplp1,Foxm1,Ezh2,Rest,Ebf4,Nfib,Arid3b,Btg2,Ugcg,Gins3,Tnrc6c,Cdk2,P2rx1,Ppap2a,Cdc6,Litaf,Th,Suv39h1,Rfc4,Hells,Hey2,Mrpl30,E2f7,Tead1,Ccne2,Plagl2,Prdm9,Eif4g2,Pcyt1b,Asf1b,S…
GO:0022607	3	cellular component assembly	1.62305	428	0.0321	28	0.0521	0.0036804	Dctpp1,Arpc1a,H2afv,Tubb6,Hist1h4c,Itgb1,Hells,Hist1h2bm,Pten,Gemin6,Asf1b,Hist1h2bb,Fbxo5,Nap1l5,C2cd3,Agrn,Rrm2,Arpc5,Hist1h1c,Olfm1,Pcdh15,Pdgfc,Rrm1,Tube1,Rrn3,Kcnma1,Actr3b,Hist1h4f
GO:0016779	5	nucleotidyltransferase activity	2.56944	102	0.0072	10	0.0185	0.0037043	Nmnat2,Pole3,Polr1d,Esco2,Pcyt1b,Polr3f,Prim2,Tert,Pold3,Prim1
GO:0008276	6	protein methyltransferase activity	3.7	42	0.003	6	0.0111	0.0038782	Ezh2,Suv39h1,Dot1l,Prdm9,Suv39h2,Setd7
GO:0003676	3	nucleic acid binding	1.21473	2295	0.1616	106	0.1963	0.0041517	Dna2,Rfc5,Zkscan1,Bhlhe40,Nova1,Strbp,Hmgb2,Mcm3,Zfp367,Rad54l,Rfc2,H2afv,Mef2a,Foxn3,Zcchc12,Pms2,Mkl2,Tbl1xr1,Pole3,Hist1h4c,Mkx,Polr1d,Chd9,Foxm1,Ezh2,Rest,Ebf4,Nfib,Arid3b,Tnrc6c,Ahnak2,Gar1,Dqx1,Esco2,Cpeb4,Mbnl2,Rfc4,Rnaseh2a,Hells,Hey2,E2f7,Tead1,Zc3h6,Rad51,Eme1,Isg20,Hist1h2bm,Prdm9,Eif4g2,Lcorl,Dscc1,Polr3f,Rpa1,Mcm4,Psmc3ip,E2f8,Hist1h2bb,Prim2,Foxp4,Zfp260,Dusp11,Gmeb1,Ercc6l,Vdr,Peg3…
GO:0015630	9,8,7,6	microtubule cytoskeleton	1.77033	308	0.0209	21	0.037	0.0041851	Strbp,Nde1,Tubb6,Dnahc17,Cdc6,Rock2,Myh9,F630043A04Rik,Kif15,Pea15a,C2cd3,Kif5c,Kif3b,Kif11,Ckap2,Eml2,Brca1,Nedd1,Haus5,Incenp,Tube1
GO:0015298	7,8	solute:cation antiporter activity	5.69231	19	0.0013	4	0.0074	0.004502	Nhedc2,Slc8a1,Slc8a3,Slc9a7
GO:0019207	3	kinase regulator activity	3.17073	58	0.0041	7	0.013	0.0047135	Prkar2b,Ccne2,Prkar2a,Ropn1l,Pik3r3,Ccne1,Ibtk
GO:0000226	5,4	microtubule cytoskeleton organization	2.625	85	0.0064	9	0.0168	0.0049439	Nde1,Espl1,Rock2,Myh9,Fbxo5,Kif11,Brca1,Nedd1,Nuf2
GO:0008603	5	cAMP-dependent protein kinase regulator activity	8	10	0.0007	3	0.0056	0.005012	Prkar2b,Prkar2a,Ropn1l
GO:0030658	7,11,10,9,8,6	transport vesicle membrane	7.57143	10	0.0007	3	0.0053	0.0051776	Sec24a,Clta,Ap1s2
GO:0044249	4	cellular biosynthetic process	1.15582	3114	0.2336	145	0.27	0.0053349	Dna2,Zfp180,Srd5a1,Rfc5,Gphn,Zkscan1,Bhlhe40,Taf4b,Pcx,Nmnat2,Cask,Agpat2,Lin54,Hmgb2,Mcm3,Vkorc1,Zfp367,Rfc2,Fads1,Mef2a,Odc1,Foxn3,Gucy1a2,Zcchc12,Scd1,Mkl2,Tbl1xr1,Nos1,Mkx,Polr1d,Abca2,Chd9,Tm7sf2,Etnk2,Dtl,Aplp1,Foxm1,Ezh2,Rest,Ebf4,Nfib,Arid3b,Btg2,Gins3,Tnrc6c,Cdk2,P2rx1,Ppap2a,Cdc6,Litaf,Th,Suv39h1,Rfc4,Hells,Hey2,Mrpl30,E2f7,Tead1,Ccne2,Plagl2,Prdm9,Eif4g2,Pcyt1b,Asf1b,Suv39h2,Lcorl,Dscc…
GO:0016627	4	oxidoreductase activity, acting on the CH-CH group of donors	3.46875	45	0.0032	6	0.0111	0.0053656	Srd5a1,Tm7sf2,Acadsb,Acad11,Dpyd,Acad9
GO:0015300	7	solute:solute antiporter activity	5.28571	20	0.0014	4	0.0074	0.0054147	Nhedc2,Slc8a1,Slc8a3,Slc9a7
GO:0043283	4	biopolymer metabolic process	1.11037	4807	0.3606	215	0.4004	0.0054149	Dna2,Zfp180,Rfc5,Arpc1a,Rps6ka6,Ppm1e,Usp20,Zkscan1,Bhlhe40,Taf4b,Nova1,Cask,Lin54,Rnf41,Hmgb2,Mcm3,Prkar2b,Zfp367,Dclk1,Rad54l,Rfc2,Mef2a,Foxn3,Nrbp1,Zcchc12,Pms2,Mkl2,Egfr,Usp1,Ovgp1,Tbl1xr1,Stk40,Trip13,Nos1,Adam23,Camk4,Mkx,Polr1d,Chd9,Chek2,Melk,Mdc1,Ubr7,Dtl,Aplp1,Foxm1,Ezh2,Rest,Ebf4,Nfib,Arid3b,Alk,Btg2,Masp1,Gins3,Dstyk,Camk2a,Tnrc6c,Espl1,Chek1,Cdk2,Ppap2a,Cdc6,Gar1,Litaf,Esco2,Cdc25a,R…
GO:0016571	9,8,10,11	histone methylation	5.28571	19	0.0014	4	0.0074	0.0054732	Ezh2,Suv39h1,Prdm9,Suv39h2
GO:0007268	5,6	synaptic transmission	1.95105	190	0.0143	15	0.0279	0.0056671	Abat,Syn3,P2rx3,Camk4,Tmod2,Camk2a,Th,Cacna1b,Lin7c,Shc3,Agrn,Syn2,Dlg2,Kcnma1,Psen2
GO:0009987	2	cellular process	1.04372	10488	0.7868	441	0.8212	0.0058318	Ndrg2,Dna2,Zfp180,Srd5a1,Rfc5,Fat3,Abat,Arpc1a,Ccl25,Ncapg2,Gphn,Rps6ka6,Ppm1e,Usp20,Zkscan1,Bhlhe40,Taf4b,Ralgds,Nova1,Dysf,Pcx,Nmnat2,Astn1,Cask,Strbp,Syn3,Agpat2,Nde1,Lin54,Cenph,Rnf41,Npnt,Hmgb2,Mcm3,Prkar2b,Vkorc1,Dhtkd1,Zfp367,Dclk1,Rad54l,P2rx3,Rfc2,H2afv,Fads1,Mef2a,Odc1,Foxn3,Ephx1,Gucy1a2,F2rl2,Lzts1,Nrbp1,Zcchc12,Arf2,Scd1,Oip5,Pms2,Mkl2,Egfr,Usp1,Plekhf1,Fzd3,Tbl1xr1,Stk40,Rab36,Trip1…
GO:0004674	7	protein serine/threonine kinase activity	1.62637	387	0.0273	24	0.0444	0.0060173	Rps6ka6,Cask,Dclk1,Nrbp1,Stk40,Camk4,Chek2,Melk,Dstyk,Camk2a,Chek1,Cdk2,Rock2,Akt2,Nek9,Pask,Adrbk2,Bub1b,Pbk,Taok1,Camk2d,Ccnd3,Map2k1,Ilk
GO:0006334	5,7,6,8	nucleosome assembly	2.70909	73	0.0055	8	0.0149	0.0063265	H2afv,Hist1h4c,Hist1h2bm,Asf1b,Hist1h2bb,Nap1l5,Hist1h1c,Hist1h4f
GO:0065004	6,5	protein-DNA complex assembly	2.35443	105	0.0079	10	0.0186	0.0063807	H2afv,Hist1h4c,Hells,Hist1h2bm,Asf1b,Hist1h2bb,Nap1l5,Hist1h1c,Rrn3,Hist1h4f
GO:0006940	7,6	regulation of smooth muscle contraction	4.93333	20	0.0015	4	0.0074	0.0065675	Cald1,P2rx1,Gucy1a3,Kcnma1
GO:0031570	7,6	DNA integrity checkpoint	4.93333	20	0.0015	4	0.0074	0.0065675	Chek1,Cdt1,Rad9,Tipin
GO:0015491	8,9	cation:cation antiporter activity	7	11	0.0008	3	0.0056	0.0066307	Slc8a1,Slc8a3,Slc9a7
GO:0004672	6	protein kinase activity	1.51087	522	0.0368	30	0.0556	0.0066705	Rps6ka6,Cask,Dclk1,Nrbp1,Egfr,Stk40,Camk4,Chek2,Melk,Alk,Dstyk,Camk2a,Chek1,Cdk2,Rock2,Akt2,Nek9,Ntrk3,Pask,Adrbk2,Bub1b,Ddr2,Pbk,Taok1,Erbb3,Camk2d,Ccnd3,Bckdk,Map2k1,Ilk
GO:0045202	2	synapse	1.74479	283	0.0192	19	0.0335	0.006791	Gphn,Cask,Syn3,Lzts1,Snap23,Utrn,Nos1,Itgb1,Unc13a,Camk2a,P2rx1,Scamp1,Myh9,Lin7c,Agrn,Ank3,Syn2,Dlg2,Kcnma1
GO:0015674	6,7	di-, tri-valent inorganic cation transport	2.03361	159	0.0119	13	0.0242	0.0070998	Sfxn3,Nos1,Camk2a,P2rx1,Slc8a1,Cacna1b,Vdr,Atp2b4,Camk2d,Tcn2,Psen2,Myb,Ibtk
GO:0019887	4	protein kinase regulator activity	3.26471	48	0.0034	6	0.0111	0.007203	Prkar2b,Ccne2,Prkar2a,Ropn1l,Ccne1,Ibtk
GO:0034728	5,6,4	nucleosome organization	2.66071	75	0.0056	8	0.0149	0.0073192	H2afv,Hist1h4c,Hist1h2bm,Asf1b,Hist1h2bb,Nap1l5,Hist1h1c,Hist1h4f
GO:0034961	6	cellular biopolymer biosynthetic process	1.17345	2390	0.1793	113	0.2104	0.0073608	Dna2,Zfp180,Rfc5,Zkscan1,Bhlhe40,Taf4b,Cask,Lin54,Hmgb2,Mcm3,Zfp367,Rfc2,Mef2a,Foxn3,Zcchc12,Mkl2,Tbl1xr1,Mkx,Polr1d,Chd9,Dtl,Aplp1,Foxm1,Ezh2,Rest,Ebf4,Nfib,Arid3b,Btg2,Gins3,Tnrc6c,Cdk2,Cdc6,Litaf,Suv39h1,Rfc4,Hells,Hey2,Mrpl30,E2f7,Tead1,Ccne2,Plagl2,Prdm9,Eif4g2,Asf1b,Suv39h2,Lcorl,Dscc1,Rsl1,Polr3f,Rpa1,Mcm4,E2f8,Txnip,Prim2,Foxp4,Zfp260,Gmeb1,Pask,Ccna2,Zfp229,Atxn3,Vdr,Mcm8,Tceal1,Rlim,Mcm…
GO:0043284	5	biopolymer biosynthetic process	1.1728	2391	0.1794	113	0.2104	0.0074265	Dna2,Zfp180,Rfc5,Zkscan1,Bhlhe40,Taf4b,Cask,Lin54,Hmgb2,Mcm3,Zfp367,Rfc2,Mef2a,Foxn3,Zcchc12,Mkl2,Tbl1xr1,Mkx,Polr1d,Chd9,Dtl,Aplp1,Foxm1,Ezh2,Rest,Ebf4,Nfib,Arid3b,Btg2,Gins3,Tnrc6c,Cdk2,Cdc6,Litaf,Suv39h1,Rfc4,Hells,Hey2,Mrpl30,E2f7,Tead1,Ccne2,Plagl2,Prdm9,Eif4g2,Asf1b,Suv39h2,Lcorl,Dscc1,Rsl1,Polr3f,Rpa1,Mcm4,E2f8,Txnip,Prim2,Foxp4,Zfp260,Gmeb1,Pask,Ccna2,Zfp229,Atxn3,Vdr,Mcm8,Tceal1,Rlim,Mcm…
GO:0000785	10,9,8,7,6,5	chromatin	2.08911	149	0.0101	12	0.0211	0.0075434	H2afv,Oip5,Hist1h4c,Chd9,Suv39h1,Hells,Hist1h2bm,Asf1b,Suv39h2,Hist1h2bb,Hist1h1c,Hist1h4f
GO:0043412	5	biopolymer modification	1.28072	1182	0.0887	61	0.1136	0.0075447	Rps6ka6,Ppm1e,Cask,Rnf41,Prkar2b,Dclk1,Nrbp1,Egfr,Stk40,Nos1,Camk4,Chek2,Melk,Ezh2,Alk,Btg2,Dstyk,Camk2a,Chek1,Cdk2,Ppap2a,Cdc25a,Rock2,Suv39h1,Hells,Siah1b,Akt2,Nek9,Ppp6c,Uba3,Prkar2a,Ppp1cc,Prdm9,Pten,Suv39h2,Ntrk3,Ttll7,Dusp11,Pask,Adrbk2,Ggcx,Ptprn2,Bub1b,Ube2v2,Ddr2,Pbk,Trub1,Taok1,Cbs,Erbb3,Ccne1,Camk2d,Pdgfc,Ppm1g,Psen2,Ibtk,Bckdk,Padi2,Map2k1,St6galnac3,Ilk
GO:0045132	9,7,8,6,4	meiotic chromosome segregation	7	11	0.0008	3	0.0056	0.0077351	Espl1,Sgol2,Sgol1
GO:0006796	5	phosphate metabolic process	1.33632	892	0.0669	48	0.0894	0.0078203	Rps6ka6,Ppm1e,Cask,Prkar2b,Dclk1,Nrbp1,Egfr,Stk40,Camk4,Chek2,Melk,Alk,Dstyk,Camk2a,Chek1,Cdk2,Ppap2a,Cdc25a,Rock2,Akt2,Nek9,Ppp6c,Prkar2a,Ppp1cc,Pten,Ntrk3,Pik3cb,Dusp11,Pask,Adrbk2,Ptprn2,Bub1b,Ddr2,Pbk,Taok1,Cbs,Nf2,Erbb3,Ccne1,Camk2d,Pdgfc,Ppm1g,Dgka,Psen2,Ibtk,Bckdk,Map2k1,Ilk
GO:0006793	4	phosphorus metabolic process	1.33632	892	0.0669	48	0.0894	0.0078203	Rps6ka6,Ppm1e,Cask,Prkar2b,Dclk1,Nrbp1,Egfr,Stk40,Camk4,Chek2,Melk,Alk,Dstyk,Camk2a,Chek1,Cdk2,Ppap2a,Cdc25a,Rock2,Akt2,Nek9,Ppp6c,Prkar2a,Ppp1cc,Pten,Ntrk3,Pik3cb,Dusp11,Pask,Adrbk2,Ptprn2,Bub1b,Ddr2,Pbk,Taok1,Cbs,Nf2,Erbb3,Ccne1,Camk2d,Pdgfc,Ppm1g,Dgka,Psen2,Ibtk,Bckdk,Map2k1,Ilk
GO:0006464	7,6	protein modification process	1.28538	1140	0.0855	59	0.1099	0.0078877	Rps6ka6,Ppm1e,Cask,Rnf41,Prkar2b,Dclk1,Nrbp1,Egfr,Stk40,Nos1,Camk4,Chek2,Melk,Ezh2,Alk,Btg2,Dstyk,Camk2a,Chek1,Cdk2,Ppap2a,Cdc25a,Rock2,Suv39h1,Siah1b,Akt2,Nek9,Ppp6c,Uba3,Prkar2a,Ppp1cc,Prdm9,Pten,Suv39h2,Ntrk3,Ttll7,Dusp11,Pask,Adrbk2,Ggcx,Ptprn2,Bub1b,Ube2v2,Ddr2,Pbk,Taok1,Cbs,Erbb3,Ccne1,Camk2d,Pdgfc,Ppm1g,Psen2,Ibtk,Bckdk,Padi2,Map2k1,St6galnac3,Ilk
GO:0043170	3	macromolecule metabolic process	1.09477	4965	0.3725	219	0.4078	0.0081498	Dna2,Zfp180,Rfc5,Arpc1a,Rps6ka6,Ppm1e,Usp20,Zkscan1,Bhlhe40,Taf4b,Nova1,Cask,Lin54,Rnf41,Hmgb2,Mcm3,Prkar2b,Dhtkd1,Zfp367,Dclk1,Rad54l,Rfc2,Mef2a,Foxn3,Nrbp1,Zcchc12,Pms2,Mkl2,Egfr,Usp1,Ovgp1,Tbl1xr1,Stk40,Trip13,Nos1,Adam23,Camk4,Mkx,Polr1d,Chd9,Chek2,Melk,Mdc1,Ubr7,Dtl,Aplp1,Foxm1,Ezh2,Rest,Ebf4,Nfib,Arid3b,Unc13a,Alk,Btg2,Masp1,Gins3,Dstyk,Camk2a,Tnrc6c,Espl1,Chek1,Cdk2,Ppap2a,Cdc6,Gar1,Litaf,…
GO:0004012	11,7	phospholipid-translocating ATPase activity	7	12	0.0008	3	0.0056	0.0085063	Atp8a1,Atp11c,Atp10d
GO:0015247	6	aminophospholipid transporter activity	7	12	0.0008	3	0.0056	0.0085063	Atp8a1,Atp11c,Atp10d
GO:0016773	5	phosphotransferase activity, alcohol group as acceptor	1.43182	625	0.044	34	0.063	0.0085807	Rps6ka6,Cask,Dclk1,Nrbp1,Egfr,Stk40,Camk4,Chek2,Melk,Alk,Dstyk,Camk2a,Chek1,Cdk2,Rock2,Akt2,Nek9,Ntrk3,Pik3cb,Pask,Adrbk2,Dck,Bub1b,Ddr2,Pbk,Taok1,Erbb3,Camk2d,Ccnd3,Pip4k2c,Dgka,Bckdk,Map2k1,Ilk
GO:0000922	11,10,9,8,7,6,5	spindle pole	6.625	12	0.0008	3	0.0053	0.008779	Nde1,Rock2,Nedd1
GO:0006816	7,8	calcium ion transport	2.1134	129	0.0097	11	0.0205	0.0092112	Nos1,Camk2a,P2rx1,Slc8a1,Cacna1b,Vdr,Atp2b4,Camk2d,Psen2,Myb,Ibtk
GO:0042493	4	response to drug	3.11111	48	0.0036	6	0.0112	0.0092278	Rad54l,Nos1,Lyst,Slc18a1,Bloc1s3,Rad54b
GO:0005515	3	protein binding	1.09432	4998	0.352	208	0.3852	0.0094396	Lrp2bp,Fat3,Arpc1a,Ccl25,Ncapg2,Gstm2,Gphn,Lrrc8c,Bhlhe40,Nova1,Dysf,Astn1,Cask,Nde1,Cenph,Rnf41,Npnt,Rragd,Mef2a,Cald1,Snap23,Nrbp1,Arf2,Oip5,Mkl2,Egfr,Utrn,Fzd3,Tbl1xr1,Syt14,Trip13,Pole3,Nos1,Adam23,Sec24a,Camk4,Ect2,Itgb1,Polr1d,Pgf,Clta,Ubr7,Trim37,Lpp,Mpp2,Aplp1,Foxm1,Ezh2,Hspg2,Rest,Ebf4,Pcdhb17,Tmod2,Rgs9,Parvg,Myo9a,Alk,Btg2,Camk2a,Chek1,Cdk2,Mrc2,Paxip1,Lrdd,Cdca5,Tnfrsf23,Litaf,Lgals4,…
GO:0006325	5	establishment or maintenance of chromatin architecture	1.66981	282	0.0212	19	0.0354	0.0096368	H2afv,Tbl1xr1,Hist1h4c,Chd9,Ezh2,Suv39h1,Hells,Hist1h2bm,Prdm9,Asf1b,Suv39h2,Hist1h2bb,Nap1l5,Setd7,Hist1h1c,Smarca1,Kdm5b,Smarcal1,Hist1h4f
GO:0007128	10,8,7,9,6	meiotic prophase I	6.22222	12	0.0009	3	0.0056	0.0099	Trip13,Prdm9,Fbxo5
GO:0051324	7,6,5	prophase	6.22222	12	0.0009	3	0.0056	0.0099	Trip13,Prdm9,Fbxo5
GO:0006939	6	smooth muscle contraction	3.57692	35	0.0026	5	0.0093	0.0099516	P2rx3,Cald1,P2rx1,Gucy1a3,Kcnma1
GO:0006629	4	lipid metabolic process	1.39004	643	0.0482	36	0.067	0.0101506	Srd5a1,Abat,Pcx,Agpat2,Daglb,Prkar2b,Fads1,Scd1,Abca2,Tm7sf2,Etnk2,Ugcg,Lyst,Ech1,Plce1,P2rx1,Ppap2a,Acsl1,Pnpla3,Pten,Pcyt1b,Pik3cb,Acadsb,Pex7,Brca1,Plbd2,B4galt6,Osbpl6,Smpd4,Ggps1,Pip4k2c,Acsl6,Elovl4,Kcnma1,Elovl6,Plcxd3
GO:0006468	9,7,8	protein amino acid phosphorylation	1.38716	644	0.0483	36	0.067	0.0103271	Rps6ka6,Cask,Prkar2b,Dclk1,Nrbp1,Egfr,Stk40,Camk4,Chek2,Melk,Alk,Dstyk,Camk2a,Chek1,Cdk2,Rock2,Akt2,Nek9,Prkar2a,Ntrk3,Pask,Adrbk2,Bub1b,Ddr2,Pbk,Taok1,Cbs,Erbb3,Ccne1,Camk2d,Pdgfc,Psen2,Ibtk,Bckdk,Map2k1,Ilk
GO:0015923	6	mannosidase activity	6.22222	13	0.0009	3	0.0056	0.0106396	Manea,Man2b2,Edem1
GO:0030659	6,10,9,8,7,5	cytoplasmic vesicle membrane	3.02857	52	0.0035	6	0.0106	0.0107727	Syn3,Sec24a,Clta,Scamp1,Ap1s2,Syn2
GO:0001505	4,6,7	regulation of neurotransmitter levels	2.65306	65	0.0049	7	0.013	0.0109046	Abat,Syn3,Camk2a,Th,Cacna1b,Lin7c,Syn2
GO:0030133	10,9,8,7,6	transport vesicle	5.88889	13	0.0009	3	0.0053	0.0109754	Sec24a,Clta,Ap1s2
GO:0016830	4	carbon-carbon lyase activity	3.44444	38	0.0027	5	0.0093	0.0110232	Odc1,Adc,Ggcx,Aldoc,Clybl
GO:0008213	9,8	protein amino acid alkylation	3.44444	36	0.0027	5	0.0093	0.0110943	Ezh2,Btg2,Suv39h1,Prdm9,Suv39h2
GO:0006479	7,10,9	protein amino acid methylation	3.44444	36	0.0027	5	0.0093	0.0110943	Ezh2,Btg2,Suv39h1,Prdm9,Suv39h2
GO:0006470	9,7,8	protein amino acid dephosphorylation	2.27027	98	0.0074	9	0.0168	0.0111323	Ppm1e,Ppap2a,Cdc25a,Ppp6c,Ppp1cc,Pten,Dusp11,Ptprn2,Ppm1g
GO:0055086	5	nucleobase, nucleoside and nucleotide metabolic process	1.675	267	0.02	18	0.0335	0.011143	Nmnat2,Gucy1a2,Enpp5,Timp2,Atp8a1,Atp11c,Tshr,Gucy1a3,Dpyd,Nme6,Adssl1,Rrm2,Atp10d,Rrm1,Impdh1,Cda,Nt5c1a,Sstr2
GO:0006461	5,4	protein complex assembly	1.89062	170	0.0128	13	0.0242	0.0112055	Dctpp1,Arpc1a,Tubb6,Fbxo5,Agrn,Rrm2,Arpc5,Olfm1,Pdgfc,Rrm1,Tube1,Kcnma1,Actr3b
GO:0070271	3	protein complex biogenesis	1.89062	170	0.0128	13	0.0242	0.0112055	Dctpp1,Arpc1a,Tubb6,Fbxo5,Agrn,Rrm2,Arpc5,Olfm1,Pdgfc,Rrm1,Tube1,Kcnma1,Actr3b
GO:0006950	3	response to stress	1.27191	1035	0.0776	53	0.0987	0.0118176	Ccl25,Dysf,Rad54l,P2rx3,F2rl2,Nrbp1,Pms2,Usp1,Trip13,Chek2,Mdc1,Dtl,Atad5,Btg2,Lyst,Masp1,Chek1,P2rx1,Paxip1,Esco2,Trp53inp1,Fancd2,Rad51,Akt2,Eme1,Rpa1,Edem1,Txnip,Ntrk3,Mx2,Pik3cb,Rsad2,Idh1,Ptplad1,Chaf1a,Lig1,Chaf1b,Rad51ap1,Brca1,Exo1,Hif1a,Cbs,Rad9,Fen1,Neil3,Bard1,Bloc1s3,Brip1,Kcnma1,Rad54b,Uhrf1,Tipin,Gen1
GO:0008170	6	N-methyltransferase activity	3.44444	39	0.0027	5	0.0093	0.0121665	Ezh2,Suv39h1,Prdm9,Suv39h2,Setd7
GO:0007018	4	microtubule-based movement	2.40323	83	0.0062	8	0.0149	0.0123525	Nde1,Tubb6,Dnahc17,Kif15,Kif5c,Kif3b,Kif11,Tube1
GO:0048599	6,7,8,5	oocyte development	5.6	13	0.001	3	0.0056	0.0123539	Trip13,Rec8,Fbxo5
GO:0048738	6,8,7,9	cardiac muscle tissue development	5.6	13	0.001	3	0.0056	0.0123539	Mkl2,Hspg2,Pten
GO:0009994	5,7,6	oocyte differentiation	5.6	13	0.001	3	0.0056	0.0123539	Trip13,Rec8,Fbxo5
GO:0008015	5	blood circulation	2.08989	118	0.0089	10	0.0186	0.0127017	P2rx1,Th,Slc8a1,Cacna1b,Gucy1a3,Agtr1a,Sp4,Camk2d,Kcnma1,Psen2
GO:0003013	4	circulatory system process	2.08989	118	0.0089	10	0.0186	0.0127017	P2rx1,Th,Slc8a1,Cacna1b,Gucy1a3,Agtr1a,Sp4,Camk2d,Kcnma1,Psen2
GO:0044085	2	cellular component biogenesis	1.41519	526	0.0395	30	0.0559	0.0130261	Dctpp1,Arpc1a,H2afv,Tubb6,Hist1h4c,Itgb1,Gar1,Hells,Hist1h2bm,Pten,Gemin6,Asf1b,Hist1h2bb,Fbxo5,Nap1l5,C2cd3,Tsr2,Agrn,Rrm2,Arpc5,Hist1h1c,Olfm1,Pcdh15,Pdgfc,Rrm1,Tube1,Rrn3,Kcnma1,Actr3b,Hist1h4f
GO:0004683	8	calmodulin-dependent protein kinase activity	5.6	14	0.001	3	0.0056	0.0130287	Camk4,Camk2a,Camk2d
GO:0030672	9,13,12,11,10,8,5,4	synaptic vesicle membrane	5.88889	14	0.0009	3	0.0053	0.0134335	Syn3,Scamp1,Syn2
GO:0050817	3	coagulation	2.54902	68	0.0051	7	0.013	0.0134362	Vkorc1,F2rl2,Lyst,P2rx1,Pik3cb,Bloc1s3,Psen2
GO:0009117	7	nucleotide metabolic process	1.65969	255	0.0191	17	0.0317	0.0140598	Nmnat2,Gucy1a2,Enpp5,Timp2,Atp8a1,Atp11c,Tshr,Gucy1a3,Dpyd,Nme6,Adssl1,Rrm2,Atp10d,Rrm1,Impdh1,Nt5c1a,Sstr2
GO:0006753	6	nucleoside phosphate metabolic process	1.65969	255	0.0191	17	0.0317	0.0140598	Nmnat2,Gucy1a2,Enpp5,Timp2,Atp8a1,Atp11c,Tshr,Gucy1a3,Dpyd,Nme6,Adssl1,Rrm2,Atp10d,Rrm1,Impdh1,Nt5c1a,Sstr2
GO:0003015	5	heart process	2.8	53	0.004	6	0.0112	0.0140771	Th,Slc8a1,Cacna1b,Sp4,Camk2d,Psen2
GO:0060047	6	heart contraction	2.8	53	0.004	6	0.0112	0.0140771	Th,Slc8a1,Cacna1b,Sp4,Camk2d,Psen2
GO:0004722	8	protein serine/threonine phosphatase activity	3.89474	27	0.0019	4	0.0074	0.0149756	Ppm1e,Ppp6c,Ppp1cc,Ppm1g
GO:0042770	7,6	DNA damage response, signal transduction	3.2069	39	0.0029	5	0.0093	0.0149896	Chek2,Chek1,Brca1,Rad9,Tipin
GO:0043414	6	biopolymer methylation	2.73171	54	0.0041	6	0.0112	0.0152034	Ezh2,Btg2,Suv39h1,Hells,Prdm9,Suv39h2
GO:0005548	5	phospholipid transporter activity	5.09091	15	0.0011	3	0.0056	0.0156693	Atp8a1,Atp11c,Atp10d
GO:0003995	5	acyl-CoA dehydrogenase activity	5.09091	15	0.0011	3	0.0056	0.0156693	Acadsb,Acad11,Acad9
GO:0044433	9,8,7,6,5,4	cytoplasmic vesicle part	2.71795	57	0.0039	6	0.0106	0.0158025	Syn3,Sec24a,Clta,Scamp1,Ap1s2,Syn2
GO:0032787	6	monocarboxylic acid metabolic process	1.6648	239	0.0179	16	0.0298	0.0158422	Abat,Pcx,Prkar2b,Fads1,Scd1,Ech1,Acsl1,Acadsb,Idh1,Pex7,Brca1,Aldh9a1,Hif1a,Acsl6,Elovl4,Elovl6
GO:0000781	10,9,8,7,6,5	chromosome, telomeric region	5.3	15	0.001	3	0.0053	0.0161485	Cdk2,Tinf2,Tert
GO:0003684	5	damaged DNA binding	3.7	28	0.002	4	0.0074	0.0168108	Esco2,Rad51,Brca1,Neil3
GO:0009165	8	nucleotide biosynthetic process	1.72848	201	0.0151	14	0.0261	0.0168443	Nmnat2,Gucy1a2,Atp8a1,Atp11c,Tshr,Gucy1a3,Dpyd,Nme6,Adssl1,Rrm2,Atp10d,Rrm1,Impdh1,Sstr2
GO:0051726	5,4	regulation of cell cycle	1.91589	143	0.0107	11	0.0205	0.016916	Itgb1,Chek1,Rock2,Ccne2,Uba3,Fbxo5,Cdt1,Ccne1,Ccnd3,Rad9,Tipin
GO:0006936	5	muscle contraction	2.22388	89	0.0067	8	0.0149	0.0173193	P2rx3,Cald1,Nos1,P2rx1,Gucy1a3,Camk2d,Kcnma1,Psen2
GO:0019842	3	vitamin binding	2.0875	113	0.008	9	0.0167	0.0173856	Abat,Pcx,Dhtkd1,Accsl,Lmbrd1,Pam,Gpt2,Cbs,Tcn2
GO:0042401	7,6	biogenic amine biosynthetic process	3.7	27	0.002	4	0.0074	0.0178695	Odc1,Etnk2,Th,Adc
GO:0030261	4,5	chromosome condensation	5.09091	15	0.0011	3	0.0056	0.0181093	Ncapg2,Ncapd2,Smc2
GO:0044255	4,5	cellular lipid metabolic process	1.3601	548	0.0411	30	0.0559	0.0189357	Srd5a1,Abat,Agpat2,Prkar2b,Fads1,Scd1,Abca2,Tm7sf2,Etnk2,Ugcg,Lyst,Ech1,P2rx1,Ppap2a,Acsl1,Pten,Pcyt1b,Pik3cb,Acadsb,Pex7,Brca1,B4galt6,Osbpl6,Smpd4,Ggps1,Pip4k2c,Acsl6,Elovl4,Kcnma1,Elovl6
GO:0031594	3	neuromuscular junction	4.81818	16	0.0011	3	0.0053	0.0191134	Utrn,Itgb1,Myh9
GO:0016788	4	hydrolase activity, acting on ester bonds	1.3561	582	0.041	30	0.0556	0.0194092	Ppm1e,Usp20,Daglb,Pms2,Usp1,Plce1,Ppap2a,Cdc25a,Rnaseh2a,Ppp6c,Eme1,Ppp1cc,Isg20,Pnpla3,Pten,Dusp11,Usp45,Ptprn2,Exo1,Arsg,Rad9,Fen1,Smpd4,Ppm1g,Pde9a,Hdhd3,Map2k1,Plcxd3,Nt5c1a,Gen1
GO:0046914	6	transition metal ion binding	1.12803	2285	0.1609	98	0.1815	0.0194146	Zfp180,Sfxn3,Bcmo1,Cyp2s1,Ppm1e,Zkscan1,Pcx,Rnf41,Zfp367,Fads1,Zcchc12,Scd1,Plekhf1,Nos1,Adam23,Sec24a,Ubr7,Trim37,Lpp,Aplp1,Nebl,Rest,Ebf4,Man2b2,Unc13a,Myo9a,Cyp4f13,Esco2,Rock2,Th,Naip6,Mbnl2,Zbtb38,Suv39h1,Car12,Cpe,Rnf170,Zc3h6,Siah1b,Ppp6c,Ppp1cc,Isg20,Prdm9,Jhdm1d,Lmbrd1,Suv39h2,Rsl1,Cyp2u1,Pam,Rpa1,Mblac2,Fbxo5,Prim2,Foxp4,Zfp260,Usp45,Gmeb1,Zfp229,Mical2,Rsad2,Idh1,Vdr,Peg3,Rlim,Mcm10,Dp…
GO:0007269	5,6,7,8,4	neurotransmitter secretion	2.90625	42	0.0032	5	0.0093	0.0195922	Syn3,Camk2a,Cacna1b,Lin7c,Syn2
GO:0005819	10,8,9,7,6,5	spindle	2.93333	44	0.003	5	0.0088	0.0197277	Nde1,Cdc6,Rock2,Myh9,Nedd1
GO:0030145	7	manganese ion binding	1.92708	136	0.0096	10	0.0185	0.0200556	Ppm1e,Pcx,Ppp6c,Ppp1cc,Isg20,Idh1,Fen1,B4galt6,Ppm1g,Pde9a
GO:0003012	4	muscle system process	2.15942	92	0.0069	8	0.0149	0.0201979	P2rx3,Cald1,Nos1,P2rx1,Gucy1a3,Camk2d,Kcnma1,Psen2
GO:0012506	5,6,4	vesicle membrane	2.58537	61	0.0041	6	0.0106	0.0206888	Syn3,Sec24a,Clta,Scamp1,Ap1s2,Syn2
GO:0005319	4	lipid transporter activity	3.52381	30	0.0021	4	0.0074	0.0208306	Gltp,Atp8a1,Atp11c,Atp10d
GO:0019226	5	transmission of nerve impulse	1.62209	229	0.0172	15	0.0279	0.0211285	Abat,Syn3,P2rx3,Camk4,Tmod2,Camk2a,Th,Cacna1b,Lin7c,Shc3,Agrn,Syn2,Dlg2,Kcnma1,Psen2
GO:0006730	4	one-carbon compound metabolic process	2.12857	93	0.007	8	0.0149	0.0212157	Ezh2,Btg2,Suv39h1,Car12,Hells,Prdm9,Suv39h2,Ahcy
GO:0051259	6,5	protein oligomerization	2.90625	43	0.0032	5	0.0093	0.0212825	Dctpp1,Rrm2,Olfm1,Rrm1,Kcnma1
GO:0007051	6,7,5	spindle organization	4.66667	16	0.0012	3	0.0056	0.0213945	Espl1,Myh9,Fbxo5
GO:0034645	5	cellular macromolecule biosynthetic process	1.10171	2569	0.1927	114	0.2123	0.0219563	Dna2,Zfp180,Rfc5,Zkscan1,Bhlhe40,Taf4b,Cask,Lin54,Hmgb2,Mcm3,Zfp367,Rfc2,Mef2a,Foxn3,Zcchc12,Mkl2,Tbl1xr1,Mkx,Polr1d,Chd9,Dtl,Aplp1,Foxm1,Ezh2,Rest,Ebf4,Nfib,Arid3b,Btg2,Gins3,Tnrc6c,Cdk2,Cdc6,Litaf,Suv39h1,Rfc4,Hells,Hey2,Mrpl30,E2f7,Tead1,Ccne2,Plagl2,Prdm9,Eif4g2,Asf1b,Suv39h2,Lcorl,Dscc1,Rsl1,Polr3f,Rpa1,Mcm4,E2f8,Txnip,Prim2,Foxp4,Zfp260,Gmeb1,Pask,Ccna2,Zfp229,Atxn3,Vdr,Mcm8,Tceal1,Rlim,Mcm…
GO:0000075	6,5	cell cycle checkpoint	3.36364	29	0.0022	4	0.0074	0.0222842	Chek1,Cdt1,Rad9,Tipin
GO:0001673	10,9,8,7	male germ cell nucleus	4.41667	17	0.0012	3	0.0053	0.0223197	Trip13,Rec8,Rpa1
GO:0003682	3	chromatin binding	1.9881	119	0.0084	9	0.0167	0.0223664	Chd9,Ezh2,Rest,Cdc6,Suv39h1,Hells,Suv39h2,Rpa1,Smarca1
GO:0009059	4	macromolecule biosynthetic process	1.09886	2575	0.1932	114	0.2123	0.0226542	Dna2,Zfp180,Rfc5,Zkscan1,Bhlhe40,Taf4b,Cask,Lin54,Hmgb2,Mcm3,Zfp367,Rfc2,Mef2a,Foxn3,Zcchc12,Mkl2,Tbl1xr1,Mkx,Polr1d,Chd9,Dtl,Aplp1,Foxm1,Ezh2,Rest,Ebf4,Nfib,Arid3b,Btg2,Gins3,Tnrc6c,Cdk2,Cdc6,Litaf,Suv39h1,Rfc4,Hells,Hey2,Mrpl30,E2f7,Tead1,Ccne2,Plagl2,Prdm9,Eif4g2,Asf1b,Suv39h2,Lcorl,Dscc1,Rsl1,Polr3f,Rpa1,Mcm4,E2f8,Txnip,Prim2,Foxp4,Zfp260,Gmeb1,Pask,Ccna2,Zfp229,Atxn3,Vdr,Mcm8,Tceal1,Rlim,Mcm…
GO:0044428	9,8,7,6,5,4	nuclear part	1.26055	804	0.0545	39	0.0687	0.0231324	Taf4b,Lmnb2,Oip5,Pms2,Polr1d,Ezh2,Rest,Chek1,Cdk2,Paxip1,Gar1,Suv39h1,Trp53inp1,Hey2,E2f7,Tead1,Rec8,Pom121,Rad51,Prdm9,Gemin6,Suv39h2,Lmnb1,Rpa1,E2f8,Prim2,Akap6,Atxn3,Tmem48,Sgol2,Rpa2,Prim1,Glis2,Hif1a,Smarca1,Tcof1,Sgol1,Incenp,Kpna4
GO:0005624	6,5	membrane fraction	1.41115	424	0.0287	23	0.0405	0.0234785	Srd5a1,Cyp2s1,Cask,Ephx1,Cald1,Snap23,Scn3a,Itgb1,Hspa13,Aplp1,Sncb,Jph4,Acsl1,Slc8a1,Cyp2u1,Lin7c,Pea15a,Scn2a1,Gnaz,Ank3,Acsl6,Psen2,Sstr2
GO:0044057	5,4	regulation of system process	1.79825	152	0.0114	11	0.0205	0.0235026	P2rx3,Cald1,Camk2a,P2rx1,Th,Slc8a1,Cacna1b,Gucy1a3,Sp4,Kcnma1,Psen2
GO:0007010	4	cytoskeleton organization	1.50224	297	0.0223	18	0.0335	0.0238146	Arpc1a,Nde1,Itgb1,Rhou,Espl1,Rock2,Rhoq,Daam1,Myh9,Fbxo5,Kif11,Sgcb,Brca1,Nedd1,Arpc5,Pcdh15,Nuf2,Actr3b
GO:0015297	6	antiporter activity	2.81818	47	0.0033	5	0.0093	0.023817	Nhedc2,Slc8a1,Slc7a6,Slc8a3,Slc9a7
GO:0005506	7	iron ion binding	1.5	315	0.0222	18	0.0333	0.0240606	Sfxn3,Bcmo1,Cyp2s1,Fads1,Scd1,Nos1,Cyp4f13,Th,Ppp6c,Ppp1cc,Cyp2u1,Prim2,Rsad2,Dpyd,Rrm2,Cbs,Kdm5b,Aox1
GO:0042995	4,3	cell projection	1.375	473	0.032	25	0.044	0.0244211	P2rx3,Lzts1,Nrbp1,Nos1,Dnahc17,Rhou,Myh9,Akt2,Prom1,Cacna1b,Ttll7,C2cd3,Kif5c,Plek2,Scn2a1,Cntnap1,Ank3,Nedd1,Hif1a,Arpc5,Nf2,Pcdh15,Nfasc,Kcnma1,Actr3b
GO:0032259	5	methylation	2.43478	61	0.0046	6	0.0112	0.0245604	Ezh2,Btg2,Suv39h1,Hells,Prdm9,Suv39h2
GO:0044459	6,5,4	plasma membrane part	1.19733	1107	0.075	51	0.0898	0.0247846	Gphn,Dysf,Cask,Syn3,P2rx3,F2rl2,Lzts1,Snap23,Egfr,Utrn,Itgb1,Clta,Lpp,Rhou,Unc13a,Rgs9,Parvg,Alk,Camk2a,Ppap2a,Enpp5,Slc8a1,Myh9,Prom1,Fermt2,Cacna1b,Pam,Lin7c,Mr1,Tmprss11e,Scn2a1,Gnb3,Sgcb,Gnaz,Cldn12,Atp2b4,Ap1s2,Slc2a1,Nf2,Erbb3,Itga8,Slc8a3,Camk2d,Syn2,Dlg2,Dpp4,Cd59a,Kcnma1,Abcc1,Rgs7,Ilk
GO:0000077	8,7	DNA damage checkpoint	4.30769	17	0.0013	3	0.0056	0.0249371	Chek1,Rad9,Tipin
GO:0048037	3	cofactor binding	1.70769	184	0.013	12	0.0222	0.0249956	Abat,Dhtkd1,Accsl,Nos1,Gpd1l,Acadsb,Idh1,Acad11,Acad9,Gpt2,Cbs,Aox1
GO:0034061	6	DNA polymerase activity	3.21739	32	0.0023	4	0.0074	0.0253043	Pole3,Esco2,Tert,Pold3
GO:0006575	5	cellular amino acid derivative metabolic process	2.0411	97	0.0073	8	0.0149	0.0255744	Abat,Odc1,Etnk2,Sncb,Th,Adc,Ahcy,Aldh9a1
GO:0080090	5,4	regulation of primary metabolic process	1.10339	2205	0.1654	98	0.1825	0.02559	Arpc1a,Zkscan1,Bhlhe40,Cask,Lin54,Hmgb2,Mcm3,Prkar2b,Zfp367,Mef2a,Foxn3,Gucy1a2,Zcchc12,Mkl2,Egfr,Tbl1xr1,Mkx,Chd9,Aplp1,Foxm1,Ezh2,Rest,Ebf4,Nfib,Arid3b,Btg2,Tnrc6c,Cdk2,Litaf,Timp2,Suv39h1,Hells,Hey2,E2f7,Tead1,Prkar2a,Plagl2,Prdm9,Eif4g2,Asf1b,Suv39h2,Lcorl,Rsl1,Mcm4,E2f8,Tshr,Txnip,Foxp4,C2cd3,Zfp260,Gmeb1,Pask,Ccna2,Gucy1a3,Atxn3,Vdr,Mcm8,Tceal1,Rlim,Ube2v2,Mxd3,Mlf1ip,Agrn,Chaf1a,Atad2,Chaf…
GO:0045120	9,8,7,6	pronucleus	4.41667	18	0.0012	3	0.0053	0.0257571	Ezh2,Ncapd2,Ccna2
GO:0016310	6	phosphorylation	1.24315	778	0.0584	39	0.0726	0.0257979	Rps6ka6,Cask,Prkar2b,Dclk1,Nrbp1,Egfr,Stk40,Camk4,Chek2,Melk,Alk,Dstyk,Camk2a,Chek1,Cdk2,Rock2,Akt2,Nek9,Prkar2a,Ntrk3,Pik3cb,Pask,Adrbk2,Bub1b,Ddr2,Pbk,Taok1,Cbs,Nf2,Erbb3,Ccne1,Camk2d,Pdgfc,Dgka,Psen2,Ibtk,Bckdk,Map2k1,Ilk
GO:0015291	5	secondary active transmembrane transporter activity	1.69466	186	0.0131	12	0.0222	0.0264604	Slc15a5,Slc16a12,Nhedc2,Slc36a4,Slc8a1,Pea15a,Slc7a6,Slc2a1,Slc10a4,Slc8a3,Slc5a3,Slc9a7
GO:0042398	6,5	cellular amino acid derivative biosynthetic process	3.21739	31	0.0023	4	0.0074	0.0272032	Odc1,Etnk2,Th,Adc
GO:0034062	6	RNA polymerase activity	3.21739	33	0.0023	4	0.0074	0.0277052	Polr1d,Polr3f,Prim2,Prim1
GO:0003899	7	DNA-directed RNA polymerase activity	3.21739	33	0.0023	4	0.0074	0.0277052	Polr1d,Polr3f,Prim2,Prim1
GO:0005626	5,4	insoluble fraction	1.37288	435	0.0295	23	0.0405	0.0280586	Srd5a1,Cyp2s1,Cask,Ephx1,Cald1,Snap23,Scn3a,Itgb1,Hspa13,Aplp1,Sncb,Jph4,Acsl1,Slc8a1,Cyp2u1,Lin7c,Pea15a,Scn2a1,Gnaz,Ank3,Acsl6,Psen2,Sstr2
GO:0003697	6	single-stranded DNA binding	4.30769	19	0.0013	3	0.0056	0.0285963	Mcm4,Mcm7,Mcm6
GO:0030101	6,5	natural killer cell activation	4	18	0.0014	3	0.0056	0.0287242	Lyst,H60b,Bloc1s3
GO:0015914	5,6	phospholipid transport	4	18	0.0014	3	0.0056	0.0287242	Atp8a1,Atp11c,Atp10d
GO:0022804	4	active transmembrane transporter activity	1.48585	301	0.0212	17	0.0315	0.0287321	Slc15a5,Slc16a12,Nhedc2,Slc36a4,Slc8a1,Atp8a1,Atp11c,Pea15a,Slc7a6,Slc2a1,Slc10a4,Slc8a3,Atp10d,Slc5a3,Slc9a7,Abcc1,Abcb7
GO:0010926	2	anatomical structure formation	1.24304	718	0.0539	36	0.067	0.0289191	Dctpp1,Arpc1a,H2afv,Fzd3,Tubb6,Hist1h4c,Itgb1,Pgf,Hells,Myh9,Hist1h2bm,Pten,Gemin6,Asf1b,Hist1h2bb,Fbxo5,Nap1l5,C2cd3,Apaf1,Agrn,Plxnd1,Hif1a,Rrm2,Arpc5,Hhex,Hist1h1c,Nf2,Olfm1,Pcdh15,Pdgfc,Rrm1,Tube1,Rrn3,Kcnma1,Actr3b,Hist1h4f
GO:0016311	6	dephosphorylation	1.88764	119	0.0089	9	0.0168	0.0290759	Ppm1e,Ppap2a,Cdc25a,Ppp6c,Ppp1cc,Pten,Dusp11,Ptprn2,Ppm1g
GO:0031323	5,4	regulation of cellular metabolic process	1.08698	2283	0.1713	100	0.1862	0.0293434	Arpc1a,Zkscan1,Bhlhe40,Cask,Lin54,Hmgb2,Mcm3,Prkar2b,Zfp367,Mef2a,Foxn3,Gucy1a2,Zcchc12,Mkl2,Egfr,Tbl1xr1,Mkx,Chd9,Aplp1,Foxm1,Ezh2,Rest,Ebf4,Nfib,Arid3b,Btg2,Tnrc6c,Cdk2,Litaf,Timp2,Suv39h1,Hells,Hey2,E2f7,Tead1,Prkar2a,Plagl2,Prdm9,Eif4g2,Asf1b,Suv39h2,Lcorl,Rsl1,Mcm4,E2f8,Tshr,Txnip,Foxp4,C2cd3,Zfp260,Gmeb1,Pask,Ccna2,Gucy1a3,Atxn3,Vdr,Mcm8,Tceal1,Rlim,Mxd3,Mlf1ip,Agrn,Chaf1a,Atad2,Chaf1b,Mcm7…
GO:0042578	5	phosphoric ester hydrolase activity	1.50254	280	0.0197	16	0.0296	0.0298648	Ppm1e,Plce1,Ppap2a,Cdc25a,Ppp6c,Ppp1cc,Pten,Dusp11,Ptprn2,Smpd4,Ppm1g,Pde9a,Hdhd3,Map2k1,Plcxd3,Nt5c1a
GO:0016903	4	oxidoreductase activity, acting on the aldehyde or oxo group of donors	3.08333	34	0.0024	4	0.0074	0.0302111	Dhtkd1,Bckdhb,Aldh9a1,Aox1
GO:0019897	7,6,5	extrinsic to plasma membrane	2.58824	50	0.0034	5	0.0088	0.0304546	Gphn,Rgs9,Gnb3,Gnaz,Rgs7
GO:0006836	4,5	neurotransmitter transport	2.09677	83	0.0062	7	0.013	0.0312014	Syn3,Camk2a,Slc18a2,Cacna1b,Lin7c,Slc18a1,Syn2
GO:0005834	8,7,6,4	heterotrimeric G-protein complex	3.04348	34	0.0023	4	0.007	0.0312423	Rgs9,Gnb3,Gnaz,Rgs7
GO:0016765	4	transferase activity, transferring alkyl or aryl (other than methyl) groups	2.58333	51	0.0036	5	0.0093	0.0312623	Gstm2,Chm,Gstm6,Gstm7,Ggps1
GO:0005874	10,9,8,7,6,5	microtubule	1.59028	212	0.0144	13	0.0229	0.0314469	Nde1,Tubb6,Dnahc17,F630043A04Rik,Kif15,Kif5c,Kif3b,Kif11,Ckap2,Eml2,Haus5,Incenp,Tube1
GO:0008610	4,5	lipid biosynthetic process	1.49	267	0.02	16	0.0298	0.0315578	Srd5a1,Pcx,Agpat2,Fads1,Scd1,Tm7sf2,Etnk2,Ugcg,P2rx1,Ppap2a,Pcyt1b,Brca1,B4galt6,Ggps1,Elovl4,Elovl6
GO:0030234	2	enzyme regulator activity	1.28162	595	0.0419	29	0.0537	0.0316599	Ralgds,Prkar2b,Ect2,Arhgap11a,Rgs9,Timp1,Myo9a,Plce1,Timp2,Ccne2,Ppp2r5c,Prkar2a,Rcc1,Chm,Txnip,Adc,D10Bwg1379e,Apaf1,Rapgef2,Ropn1l,Arhgef3,Pik3r3,Ccne1,Serpina1d,Iqgap2,Net1,Ibtk,Rgs7,Casp8ap2
GO:0006631	5,7,6	fatty acid metabolic process	1.62774	182	0.0137	12	0.0223	0.0316961	Abat,Prkar2b,Fads1,Scd1,Ech1,Acsl1,Acadsb,Pex7,Brca1,Acsl6,Elovl4,Elovl6
GO:0005178	5	integrin binding	4	20	0.0014	3	0.0056	0.0323686	Npnt,Itgb1,Timp2
GO:0007399	5	nervous system development	1.21947	753	0.0565	37	0.0689	0.0324965	Ndrg2,Nde1,Dclk1,Mef2a,Egfr,Fzd3,Aplp1,Hspg2,Nfib,Btg2,Th,Timp2,Plxna4,Sema4g,Pten,Ntrk3,Ttll7,C2cd3,Kif5c,Scn2a1,Apaf1,Agrn,Pex7,Ank3,Plxna3,Glis2,Hhex,Erbb3,Itga8,Smarca1,Pcdh15,Nfasc,Acsl6,Slc5a3,Kcnma1,Psen2,Map2k1
GO:0007140	9,7,8,6	male meiosis	4	19	0.0014	3	0.0056	0.0327417	Trip13,Rec8,Suv39h2
GO:0005516	4	calmodulin binding	1.92208	109	0.0077	8	0.0148	0.0328812	Cask,Nos1,Camk4,Camk2a,Slc8a1,Myh9,Camk2d,Iqgap2
GO:0030001	6,7	metal ion transport	1.3375	426	0.032	23	0.0428	0.0329221	Sfxn3,Scn3a,Nos1,Camk2a,Cdk2,Nhedc2,P2rx1,Slc8a1,Akt2,Cacna1b,Scn2a1,Vdr,Atp2b4,Slc10a4,Slc8a3,Camk2d,Slc5a3,Slc9a7,Tcn2,Kcnma1,Psen2,Myb,Ibtk
GO:0030660	6,7,11,10,9,8,5	Golgi-associated vesicle membrane	3.78571	20	0.0014	3	0.0053	0.0332786	Sec24a,Clta,Ap1s2
GO:0043073	9,8,7,6	germ cell nucleus	3.78571	20	0.0014	3	0.0053	0.0332786	Trip13,Rec8,Rpa1
GO:0000795	12,11,10,9,8,7,6	synaptonemal complex	3.78571	20	0.0014	3	0.0053	0.0332786	Rec8,Rad51,Incenp
GO:0043566	5	structure-specific DNA binding	2.51351	52	0.0037	5	0.0093	0.0332801	Pms2,Mcm4,Mcm7,Exo1,Mcm6
GO:0044267	6,5	cellular protein metabolic process	1.08543	2013	0.151	88	0.1639	0.0333647	Arpc1a,Rps6ka6,Ppm1e,Usp20,Cask,Rnf41,Prkar2b,Dclk1,Nrbp1,Egfr,Usp1,Tbl1xr1,Stk40,Nos1,Camk4,Chek2,Melk,Ubr7,Dtl,Aplp1,Ezh2,Alk,Btg2,Dstyk,Camk2a,Tnrc6c,Chek1,Cdk2,Ppap2a,Cdc25a,Rock2,Suv39h1,Mrpl30,Siah1b,Akt2,Ppp2r5c,Nek9,Ppp6c,Uba3,Prkar2a,Ppp1cc,Prdm9,Pten,Eif4g2,Suv39h2,Edem1,Fbxo5,Ufc1,Ntrk3,Ttll7,C2cd3,Dusp11,Usp45,Pask,Adrbk2,Ggcx,Ptprn2,Bub1b,Rlim,Ube2v2,Ddr2,Fkbp7,March4,Pbk,Ppif,Brca1,…
GO:0019752	5	carboxylic acid metabolic process	1.3375	427	0.032	23	0.0428	0.0334103	Abat,Pcx,Prkar2b,Fads1,Scd1,Ech1,Th,Acsl1,Bckdhb,Sardh,Adc,Acadsb,Idh1,Ahcy,Pex7,Brca1,Aldh9a1,Hif1a,Cbs,Acsl6,Elovl4,Padi2,Elovl6
GO:0006082	4	organic acid metabolic process	1.3375	427	0.032	23	0.0428	0.0334103	Abat,Pcx,Prkar2b,Fads1,Scd1,Ech1,Th,Acsl1,Bckdhb,Sardh,Adc,Acadsb,Idh1,Ahcy,Pex7,Brca1,Aldh9a1,Hif1a,Cbs,Acsl6,Elovl4,Padi2,Elovl6
GO:0007169	8,7	transmembrane receptor protein tyrosine kinase signaling pathway	1.61594	184	0.0138	12	0.0223	0.0334468	Egfr,Alk,Txnip,Ntrk3,Ddr2,Agrn,Pik3r3,Hif1a,Hhex,Erbb3,Pdgfc,Psen2
GO:0005783	8,7,6,5	endoplasmic reticulum	1.22465	743	0.0503	35	0.0616	0.0340119	Srd5a1,Cyp2s1,Agpat2,Vkorc1,Fads1,Ephx1,Scd1,Sec24a,Tm7sf2,Hspa13,Ugcg,Acsl1,Pom121,Pcyt1b,Cyp2u1,Edem1,Mr1,Akap6,Erlin1,Ggcx,Rsad2,Magt1,Fkbp7,Arsg,Msrb3,Resp18,Olfm1,Smpd4,Rcn3,Acsl6,Elovl4,Kcnma1,Psen2,Elovl6,Sec31a
GO:0000267	4,3	cell fraction	1.32187	473	0.032	24	0.0423	0.0343512	Srd5a1,Cyp2s1,Cask,Ephx1,Cald1,Snap23,Scn3a,Itgb1,Hspa13,Aplp1,Sncb,Jph4,Acsl1,Slc8a1,Cyp2u1,Lin7c,Pea15a,Scn2a1,Apaf1,Gnaz,Ank3,Acsl6,Psen2,Sstr2
GO:0006350	7,5	transcription	1.08176	1973	0.148	86	0.1601	0.0348087	Zfp180,Zkscan1,Bhlhe40,Taf4b,Cask,Lin54,Hmgb2,Mcm3,Zfp367,Mef2a,Foxn3,Zcchc12,Mkl2,Tbl1xr1,Mkx,Polr1d,Chd9,Foxm1,Ezh2,Rest,Ebf4,Nfib,Arid3b,Btg2,Cdk2,Litaf,Suv39h1,Hells,Hey2,E2f7,Tead1,Plagl2,Prdm9,Asf1b,Suv39h2,Lcorl,Rsl1,Polr3f,Mcm4,E2f8,Txnip,Prim2,Foxp4,Zfp260,Gmeb1,Pask,Ccna2,Zfp229,Atxn3,Vdr,Mcm8,Tceal1,Rlim,Mxd3,Mlf1ip,Agrn,Chaf1a,Atad2,Chaf1b,Mcm7,Sp4,Setd7,Zfp442,Zfp575,Prim1,Glis2,Hif1…
GO:0019222	4,3	regulation of metabolic process	1.0626	2406	0.1805	103	0.1918	0.0351748	Arpc1a,Zkscan1,Bhlhe40,Cask,Lin54,Hmgb2,Mcm3,Prkar2b,Zfp367,Mef2a,Foxn3,Gucy1a2,Zcchc12,Mkl2,Egfr,Tbl1xr1,Mkx,Chd9,Aplp1,Foxm1,Ezh2,Rest,Ebf4,Nfib,Arid3b,Btg2,Tnrc6c,Cdk2,Litaf,Timp2,Suv39h1,Hells,Hey2,E2f7,Tead1,Prkar2a,Plagl2,Prdm9,Pten,Eif4g2,Asf1b,Suv39h2,Lcorl,Rsl1,Mcm4,E2f8,Tshr,Txnip,Foxp4,C2cd3,Zfp260,Gmeb1,Pask,Ccna2,Gucy1a3,Atxn3,Vdr,Mcm8,Tceal1,Rlim,Ube2v2,Mxd3,Mlf1ip,Agrn,Chaf1a,Atad2…
GO:0007270	6,7	nerve-nerve synaptic transmission	2.84615	34	0.0026	4	0.0074	0.0354641	Camk4,Tmod2,Th,Shc3
GO:0006937	6,5	regulation of muscle contraction	2.84615	34	0.0026	4	0.0074	0.0354641	Cald1,P2rx1,Gucy1a3,Kcnma1
GO:0032774	5,7,6	RNA biosynthetic process	1.08762	1734	0.1301	76	0.1415	0.0367577	Zkscan1,Bhlhe40,Taf4b,Cask,Lin54,Hmgb2,Mcm3,Zfp367,Mef2a,Foxn3,Zcchc12,Mkl2,Tbl1xr1,Mkx,Chd9,Foxm1,Ezh2,Rest,Ebf4,Nfib,Arid3b,Btg2,Litaf,Suv39h1,Hells,Hey2,E2f7,Tead1,Plagl2,Prdm9,Asf1b,Suv39h2,Lcorl,Mcm4,E2f8,Txnip,Prim2,Foxp4,Zfp260,Gmeb1,Pask,Atxn3,Vdr,Mcm8,Tceal1,Rlim,Mxd3,Mlf1ip,Agrn,Chaf1a,Atad2,Chaf1b,Mcm7,Sp4,Setd7,Zfp575,Prim1,Glis2,Hif1a,Hhex,Mybl2,Smarca1,Tcof1,Zfp667,Pmf1,Mcm5,Kdm5b,R…
GO:0044444	7,6,5,4	cytoplasmic part	1.03227	3247	0.22	129	0.2271	0.037364	Sfxn3,Srd5a1,Abat,Cyp2s1,Rps6ka6,Manea,Dysf,Pcx,Nmnat2,Cask,Syn3,Agpat2,Nde1,Vkorc1,Dhtkd1,Fads1,Odc1,Ephx1,Cald1,Nrbp1,Arf2,Scd1,Egfr,Plekhf1,Rab36,Nos1,Sec24a,Abca2,Tm7sf2,Hspa13,Clta,Trim37,Rhou,Ugcg,Lyst,Ech1,Nhedc2,Sncb,Plce1,Litaf,2810417H13Rik,Golim4,Rock2,Slc25a36,Tusc3,Eno2,Mrpl30,Scamp1,Acsl1,Pom121,Bckdhb,Myh9,Sardh,Nsg2,Atp8a1,Ppp6c,Ppp1cc,Slc18a2,Lmbrd1,Pcyt1b,Abcd1,Cyp2u1,Pam,Gpd1l,…
GO:0003777	9	microtubule motor activity	2.44737	54	0.0038	5	0.0093	0.0374914	Dnahc17,Kif15,Kif5c,Kif3b,Kif11
GO:0042802	4	identical protein binding	1.57447	200	0.0141	12	0.0222	0.0378796	Nde1,Nrbp1,Syt14,Trip13,Ppp1cc,Gpd1l,E2f8,Foxp4,Tpd52,Apaf1,Cda,Casp8ap2
GO:0016050	4	vesicle organization	2.84615	35	0.0026	4	0.0074	0.038435	Unc13a,Lyst,Fbxo5,Bloc1s3
GO:0044430	9,8,7,6,5,4	cytoskeletal part	1.25995	556	0.0377	27	0.0475	0.038504	Arpc1a,Lmnb2,Nde1,Cald1,Tubb6,Dnahc17,Myo9a,Cdc6,Rock2,Myh9,Fermt2,Lmnb1,F630043A04Rik,Kif15,Pea15a,C2cd3,Kif5c,Kif3b,Kif11,Ckap2,Eml2,Brca1,Nedd1,Arpc5,Haus5,Incenp,Tube1
GO:0044271	5	nitrogen compound biosynthetic process	1.9697	88	0.0066	7	0.013	0.0388962	Odc1,Nos1,Etnk2,Th,Adc,Cbs,Padi2
GO:0004721	7	phosphoprotein phosphatase activity	1.75789	135	0.0095	9	0.0167	0.0390582	Ppm1e,Cdc25a,Ppp6c,Ppp1cc,Pten,Dusp11,Ptprn2,Ppm1g,Map2k1
GO:0060255	5,4	regulation of macromolecule metabolic process	1.05485	2212	0.1659	94	0.175	0.0391991	Arpc1a,Zkscan1,Bhlhe40,Cask,Lin54,Hmgb2,Mcm3,Prkar2b,Zfp367,Mef2a,Foxn3,Zcchc12,Mkl2,Egfr,Tbl1xr1,Mkx,Chd9,Aplp1,Foxm1,Ezh2,Rest,Ebf4,Nfib,Arid3b,Btg2,Tnrc6c,Cdk2,Litaf,Suv39h1,Hells,Hey2,E2f7,Tead1,Prkar2a,Plagl2,Prdm9,Pten,Eif4g2,Asf1b,Suv39h2,Lcorl,Rsl1,Mcm4,E2f8,Txnip,Foxp4,C2cd3,Zfp260,Gmeb1,Pask,Ccna2,Atxn3,Vdr,Mcm8,Tceal1,Rlim,Ube2v2,Mxd3,Mlf1ip,Agrn,Chaf1a,Atad2,Chaf1b,Mcm7,Sp4,Brca1,Setd…
GO:0004714	8,7	transmembrane receptor protein tyrosine kinase activity	2.38462	55	0.0039	5	0.0093	0.0396807	Egfr,Alk,Ntrk3,Ddr2,Erbb3
GO:0019219	6,5	regulation of nucleobase, nucleoside, nucleotide and nucleic acid metabolic process	1.06422	1889	0.1417	81	0.1508	0.0406714	Zkscan1,Bhlhe40,Cask,Lin54,Hmgb2,Mcm3,Zfp367,Mef2a,Foxn3,Gucy1a2,Zcchc12,Mkl2,Tbl1xr1,Mkx,Chd9,Foxm1,Ezh2,Rest,Ebf4,Nfib,Arid3b,Btg2,Cdk2,Litaf,Timp2,Suv39h1,Hells,Hey2,E2f7,Tead1,Plagl2,Prdm9,Asf1b,Suv39h2,Lcorl,Rsl1,Mcm4,E2f8,Tshr,Txnip,Foxp4,Zfp260,Gmeb1,Pask,Ccna2,Gucy1a3,Atxn3,Vdr,Mcm8,Tceal1,Rlim,Mxd3,Mlf1ip,Agrn,Chaf1a,Atad2,Chaf1b,Mcm7,Sp4,Setd7,Cdt1,Zfp575,Glis2,Hif1a,Hhex,Mybl2,Smarca1,…
GO:0016491	3	oxidoreductase activity	1.22467	645	0.0454	30	0.0556	0.0410221	Srd5a1,Bcmo1,Cyp2s1,Vkorc1,Dhtkd1,Fads1,Scd1,Nos1,Tm7sf2,Cyp4f13,Th,Bckdhb,Sardh,Cyp2u1,Pam,Gpd1l,Acadsb,Mical2,Idh1,Acad11,Dpyd,Acad9,Rnls,Aldh9a1,Rrm2,Msrb3,Rrm1,Kdm5b,Impdh1,Aox1
GO:0031326	6,5	regulation of cellular biosynthetic process	1.05674	1997	0.1498	85	0.1583	0.0412114	Zkscan1,Bhlhe40,Cask,Lin54,Hmgb2,Mcm3,Zfp367,Mef2a,Foxn3,Gucy1a2,Zcchc12,Mkl2,Tbl1xr1,Mkx,Chd9,Aplp1,Foxm1,Ezh2,Rest,Ebf4,Nfib,Arid3b,Btg2,Tnrc6c,Cdk2,Litaf,Suv39h1,Hells,Hey2,E2f7,Tead1,Plagl2,Prdm9,Eif4g2,Asf1b,Suv39h2,Lcorl,Rsl1,Mcm4,E2f8,Tshr,Txnip,Foxp4,Zfp260,Gmeb1,Pask,Ccna2,Gucy1a3,Atxn3,Vdr,Mcm8,Tceal1,Rlim,Mxd3,Mlf1ip,Agrn,Chaf1a,Atad2,Chaf1b,Mcm7,Sp4,Setd7,Cdt1,Zfp575,Glis2,Hif1a,Hhex,…
GO:0032502	2	developmental process	1.02384	2739	0.2055	113	0.2104	0.0413315	Ndrg2,Srd5a1,Fat3,Ncapg2,Gphn,Strbp,Nde1,Npnt,Hmgb2,Prkar2b,Dclk1,Mef2a,Odc1,Tmeff1,Scd1,Pms2,Mkl2,Egfr,Utrn,Plekhf1,Fzd3,Trip13,Tagln3,Ect2,Itgb1,Mkx,Pgf,Etnk2,Aplp1,Rhou,Foxm1,Ezh2,Hspg2,Ebf4,Nfib,Arid3b,Rtkn2,Unc13a,Timp1,Btg2,Sncb,P2rx1,Th,Ccnf,Timp2,Plxna4,Suv39h1,Rhoq,Trp53inp1,Hells,Fancd2,Hey2,Tead1,Rec8,Siah1b,Myh9,Sema4g,Fermt2,Plagl2,Slc18a2,Pten,Pcyt1b,Suv39h2,Rsl1,Rpa1,Chm,Tshr,Fbxo5…
GO:0008283	3	cell proliferation	1.22052	610	0.0458	30	0.0559	0.0414557	Ncapg2,Nde1,Prkar2b,Odc1,Egfr,Itgb1,Pgf,Foxm1,Nfib,Rtkn2,Timp2,Hells,Hey2,E2f7,Pten,Rpa1,E2f8,Ddr2,Mcm7,Hhex,Nf2,Ccnd3,Pdgfc,Acsl6,Cdkn2c,Impdh1,Rrn3,Tax1bp3,Uhrf1,Ilk
GO:0009889	5,4	regulation of biosynthetic process	1.05533	2000	0.15	85	0.1583	0.0415525	Zkscan1,Bhlhe40,Cask,Lin54,Hmgb2,Mcm3,Zfp367,Mef2a,Foxn3,Gucy1a2,Zcchc12,Mkl2,Tbl1xr1,Mkx,Chd9,Aplp1,Foxm1,Ezh2,Rest,Ebf4,Nfib,Arid3b,Btg2,Tnrc6c,Cdk2,Litaf,Suv39h1,Hells,Hey2,E2f7,Tead1,Plagl2,Prdm9,Eif4g2,Asf1b,Suv39h2,Lcorl,Rsl1,Mcm4,E2f8,Tshr,Txnip,Foxp4,Zfp260,Gmeb1,Pask,Ccna2,Gucy1a3,Atxn3,Vdr,Mcm8,Tceal1,Rlim,Mxd3,Mlf1ip,Agrn,Chaf1a,Atad2,Chaf1b,Mcm7,Sp4,Setd7,Cdt1,Zfp575,Glis2,Hif1a,Hhex,…
GO:0000786	11,10,9,8,7,6,4,5	nucleosome	2.12	74	0.005	6	0.0106	0.0415719	H2afv,Hist1h4c,Hist1h2bm,Hist1h2bb,Hist1h1c,Hist1h4f
GO:0030120	8,12,10,11,9,7,6,5	vesicle coat	3.53333	22	0.0015	3	0.0053	0.0415746	Sec24a,Clta,Ap1s2
GO:0006814	7,8	sodium ion transport	1.71429	130	0.0098	9	0.0168	0.04225	Scn3a,Nos1,Nhedc2,Slc8a1,Akt2,Scn2a1,Slc10a4,Slc5a3,Slc9a7
GO:0006812	5,6	cation transport	1.26287	492	0.0369	25	0.0466	0.0423327	Sfxn3,P2rx3,Scn3a,Nos1,Camk2a,Cdk2,Nhedc2,P2rx1,Slc8a1,Akt2,Cacna1b,Scn2a1,Vdr,Atp2b4,Slc10a4,Slc8a3,Atp10d,Camk2d,Slc5a3,Slc9a7,Tcn2,Kcnma1,Psen2,Myb,Ibtk
GO:0044248	4	cellular catabolic process	1.16447	810	0.0608	38	0.0708	0.0429718	Abat,Usp20,Rnf41,Dhtkd1,Ephx1,Usp1,Tbl1xr1,Nos1,Ubr7,Dtl,Atg4a,Enpp5,Eno2,Bckdhb,Siah1b,Sardh,Ppp2r5c,Uba3,Gpd1l,Edem1,Fbxo5,Ufc1,Usp45,Idh1,Apaf1,Rlim,Ube2v2,Dpyd,March4,Ahcy,Pex7,Brca1,Aldoc,Zyg11b,Fbxo47,Smpd4,Bard1,Uhrf1
GO:0019898	6,5,4	extrinsic to membrane	2.07843	75	0.0051	6	0.0106	0.0434576	Gphn,Rgs9,Gnb3,Gnaz,Nf2,Rgs7
GO:0042579	8,7,6,5	microbody	1.92188	95	0.0064	7	0.0123	0.0435208	Trim37,Ech1,Acsl1,Abcd1,Acad11,Pex7,Acsl6
GO:0005777	9,8,7,6	peroxisome	1.92188	95	0.0064	7	0.0123	0.0435208	Trim37,Ech1,Acsl1,Abcd1,Acad11,Pex7,Acsl6
GO:0006351	8,6,7	transcription, DNA-dependent	1.06163	1730	0.1298	74	0.1378	0.0435838	Zkscan1,Bhlhe40,Taf4b,Cask,Lin54,Hmgb2,Mcm3,Zfp367,Mef2a,Foxn3,Zcchc12,Mkl2,Tbl1xr1,Mkx,Chd9,Foxm1,Ezh2,Rest,Ebf4,Nfib,Arid3b,Btg2,Litaf,Suv39h1,Hells,Hey2,E2f7,Tead1,Plagl2,Prdm9,Asf1b,Suv39h2,Lcorl,Mcm4,E2f8,Txnip,Foxp4,Zfp260,Gmeb1,Pask,Atxn3,Vdr,Mcm8,Tceal1,Rlim,Mxd3,Mlf1ip,Agrn,Chaf1a,Atad2,Chaf1b,Mcm7,Sp4,Setd7,Zfp575,Glis2,Hif1a,Hhex,Mybl2,Smarca1,Tcof1,Zfp667,Pmf1,Mcm5,Kdm5b,Rrn3,Brip1,My…
GO:0051258	7,6	protein polymerization	2.07407	72	0.0054	6	0.0112	0.0440912	Arpc1a,Tubb6,Fbxo5,Arpc5,Tube1,Actr3b
GO:0007242	6,5	intracellular signaling cascade	1.13617	940	0.0705	43	0.0801	0.0445204	Rps6ka6,Ralgds,Dclk1,Nrbp1,Arf2,Rab36,Ect2,Chek2,Rhou,Unc13a,Rgs9,Myo9a,Chek1,Plce1,Rock2,Timp2,Rhoq,Akt2,Pten,Tshr,Rsu1,Pik3cb,Pea15a,D10Bwg1379e,Plek2,Gucy1a3,Ptplad1,Shc3,Rapgef2,Brca1,Arhgef3,Cbs,Nf2,Rad9,Iqgap2,Dgka,Net1,Psen2,Rgs7,Map2k1,Plcxd3,Tipin,Sstr2
GO:0016569	7	covalent chromatin modification	2.26829	54	0.0041	5	0.0093	0.0445989	Ezh2,Suv39h1,Hells,Prdm9,Suv39h2
GO:0008483	5	transaminase activity	3.5	23	0.0016	3	0.0056	0.0447849	Abat,Accsl,Gpt2
GO:0007610	3	behavior	1.3209	357	0.0268	19	0.0354	0.0461517	Abat,Ccl25,Astn1,Strbp,Prkar2b,P2rx3,Tmod2,Lyst,Th,Slc18a2,Cacna1b,Tshr,Shc3,Agtr1a,Plxna3,Itga8,Pcdh15,Kcnma1,Psen2
GO:0010556	6,5	regulation of macromolecule biosynthetic process	1.03472	1919	0.144	80	0.149	0.046618	Zkscan1,Bhlhe40,Cask,Lin54,Hmgb2,Mcm3,Zfp367,Mef2a,Foxn3,Zcchc12,Mkl2,Tbl1xr1,Mkx,Chd9,Aplp1,Foxm1,Ezh2,Rest,Ebf4,Nfib,Arid3b,Btg2,Tnrc6c,Cdk2,Litaf,Suv39h1,Hells,Hey2,E2f7,Tead1,Plagl2,Prdm9,Eif4g2,Asf1b,Suv39h2,Lcorl,Rsl1,Mcm4,E2f8,Txnip,Foxp4,Zfp260,Gmeb1,Pask,Ccna2,Atxn3,Vdr,Mcm8,Tceal1,Rlim,Mxd3,Mlf1ip,Agrn,Chaf1a,Atad2,Chaf1b,Mcm7,Sp4,Setd7,Cdt1,Zfp575,Glis2,Hif1a,Hhex,Mybl2,Smarca1,Zfp667,…
GO:0006665	6,7	sphingolipid metabolic process	2.26829	55	0.0041	5	0.0093	0.0470929	Ugcg,P2rx1,Ppap2a,B4galt6,Smpd4
GO:0016874	3	ligase activity	1.35193	331	0.0233	17	0.0315	0.0476383	Pcx,Rnf41,Ubr7,Acsl1,Siah1b,Uba3,Ttll7,Ggcx,Rlim,Ube2v2,March4,Lig1,Brca1,Adssl1,Bard1,Acsl6,Uhrf1
GO:0016070	6,5	RNA metabolic process	1.00376	2126	0.1595	86	0.1601	0.047829	Zkscan1,Bhlhe40,Taf4b,Nova1,Cask,Lin54,Hmgb2,Mcm3,Zfp367,Mef2a,Foxn3,Zcchc12,Mkl2,Tbl1xr1,Mkx,Chd9,Aplp1,Foxm1,Ezh2,Rest,Ebf4,Nfib,Arid3b,Btg2,Gar1,Litaf,Suv39h1,Rnaseh2a,Hells,Hey2,E2f7,Tead1,Plagl2,Prdm9,Eif4g2,Gemin6,Asf1b,Suv39h2,Lcorl,Mcm4,E2f8,Txnip,Prim2,Foxp4,Zfp260,Gmeb1,Pask,Atxn3,Vdr,Mcm8,Tceal1,Rlim,Mxd3,Tsr2,Mlf1ip,Agrn,Chaf1a,Atad2,Chaf1b,Mcm7,Sp4,Trub1,Setd7,Zfp575,Prim1,Glis2,Hif1…
GO:0010468	6,5	regulation of gene expression	1.01637	1954	0.1466	80	0.149	0.0486924	Zkscan1,Bhlhe40,Cask,Lin54,Hmgb2,Mcm3,Zfp367,Mef2a,Foxn3,Zcchc12,Mkl2,Tbl1xr1,Mkx,Chd9,Aplp1,Foxm1,Ezh2,Rest,Ebf4,Nfib,Arid3b,Btg2,Tnrc6c,Cdk2,Litaf,Suv39h1,Hells,Hey2,E2f7,Tead1,Plagl2,Prdm9,Pten,Eif4g2,Asf1b,Suv39h2,Lcorl,Rsl1,Mcm4,E2f8,Txnip,Foxp4,Zfp260,Gmeb1,Pask,Ccna2,Atxn3,Vdr,Mcm8,Tceal1,Rlim,Mxd3,Mlf1ip,Agrn,Chaf1a,Atad2,Chaf1b,Mcm7,Sp4,Brca1,Setd7,Zfp575,Glis2,Hif1a,Hhex,Mybl2,Smarca1,Z…
GO:0050896	2	response to stimulus	1.0114	1988	0.1491	81	0.1508	0.048749	Abat,Ccl25,Dysf,Astn1,Strbp,Hmgb2,Prkar2b,Rad54l,P2rx3,Ephx1,F2rl2,Nrbp1,Pms2,Usp1,Trip13,Nos1,Chek2,Mdc1,Dtl,Atad5,Tmod2,Rgs9,Btg2,Lyst,Masp1,Chek1,P2rx1,Paxip1,Esco2,Th,Rhoq,Trp53inp1,Fancd2,Xpr1,Rad51,Akt2,Eme1,Slc18a2,Cacna1b,Rpa1,Tshr,Edem1,Txnip,Ntrk3,Mx2,Mr1,Pik3cb,Rsad2,Idh1,Ptplad1,Shc3,Agtr1a,Chaf1a,Lig1,Chaf1b,Tas2r143,Rad51ap1,Brca1,Gdap1,Plxna3,Exo1,Pik3r3,Hif1a,Cbs,Slc18a1,Itga8,Rad…
GO:0050660	5,6	FAD binding	2.21429	59	0.0042	5	0.0093	0.0489427	Nos1,Acadsb,Acad11,Acad9,Aox1
GO:0004364	5	glutathione transferase activity	3.29412	24	0.0017	3	0.0056	0.0492439	Gstm2,Gstm6,Gstm7
GO:0045449	7,8,6	regulation of transcription	1.0253	1792	0.1344	74	0.1378	0.0495838	Zkscan1,Bhlhe40,Cask,Lin54,Hmgb2,Mcm3,Zfp367,Mef2a,Foxn3,Zcchc12,Mkl2,Tbl1xr1,Mkx,Chd9,Foxm1,Ezh2,Rest,Ebf4,Nfib,Arid3b,Btg2,Cdk2,Litaf,Suv39h1,Hells,Hey2,E2f7,Tead1,Plagl2,Prdm9,Asf1b,Suv39h2,Lcorl,Rsl1,Mcm4,E2f8,Txnip,Foxp4,Zfp260,Gmeb1,Pask,Ccna2,Atxn3,Vdr,Mcm8,Tceal1,Rlim,Mxd3,Mlf1ip,Agrn,Chaf1a,Atad2,Chaf1b,Mcm7,Sp4,Setd7,Zfp575,Glis2,Hif1a,Hhex,Mybl2,Smarca1,Zfp667,Pmf1,Mcm5,Kdm5b,Brip1,Myb…
GO:0045177	4,3	apical part of cell	1.83582	99	0.0067	7	0.0123	0.0501612	F2rl2,Fzd3,Prom1,Nedd1,Erbb3,Itga8,Kcnma1
GO:0006355	8,7,9,6	regulation of transcription, DNA-dependent	1.0272	1716	0.1287	71	0.1322	0.0503084	Zkscan1,Bhlhe40,Cask,Lin54,Hmgb2,Mcm3,Zfp367,Mef2a,Foxn3,Zcchc12,Mkl2,Tbl1xr1,Mkx,Chd9,Foxm1,Ezh2,Rest,Ebf4,Nfib,Arid3b,Btg2,Litaf,Suv39h1,Hells,Hey2,E2f7,Tead1,Plagl2,Prdm9,Asf1b,Suv39h2,Lcorl,Mcm4,E2f8,Txnip,Foxp4,Zfp260,Gmeb1,Pask,Atxn3,Vdr,Mcm8,Tceal1,Rlim,Mxd3,Mlf1ip,Agrn,Chaf1a,Atad2,Chaf1b,Mcm7,Sp4,Setd7,Zfp575,Glis2,Hif1a,Hhex,Mybl2,Smarca1,Zfp667,Pmf1,Mcm5,Kdm5b,Brip1,Myb,Mcm6,Casp8ap2,C…
GO:0019717	7,6	synaptosome	2.2	59	0.004	5	0.0088	0.0506417	Cask,Snap23,Itgb1,Sncb,Lin7c
GO:0010498	9,8	proteasomal protein catabolic process	3.29412	23	0.0017	3	0.0056	0.0507996	Tbl1xr1,Ppp2r5c,Edem1
GO:0048675	7,9,8,12,10,13,11	axon extension	3.29412	23	0.0017	3	0.0056	0.0507996	Dclk1,Ntrk3,Plxna3
GO:0006919	10,9,6	activation of caspase activity	3.29412	23	0.0017	3	0.0056	0.0507996	P2rx1,Apaf1,Casp8ap2
GO:0043161	11,10,9	proteasomal ubiquitin-dependent protein catabolic process	3.29412	23	0.0017	3	0.0056	0.0507996	Tbl1xr1,Ppp2r5c,Edem1
GO:0021700	3	developmental maturation	1.83099	95	0.0071	7	0.013	0.0508635	Trip13,Unc13a,Timp1,Rec8,Fbxo5,Kcnma1,Psen2
GO:0006915	5	apoptosis	1.15602	709	0.0532	33	0.0615	0.0509301	Mef2a,Plekhf1,Aplp1,Btg2,Bcl7c,Sncb,Prune2,P2rx1,Lrdd,Litaf,Naip6,Trp53inp1,Hells,Plagl2,Pten,Pea15a,Scn2a1,Vdr,Apaf1,Peg3,Bub1b,Ckap2,Agtr1a,Brca1,Hif1a,Erbb3,Rad9,Naip5,Rrn3,Ddit4,Psen2,Casp8ap2,Naip2
GO:0051252	7,6,5	regulation of RNA metabolic process	1.01771	1731	0.1299	71	0.1322	0.0511295	Zkscan1,Bhlhe40,Cask,Lin54,Hmgb2,Mcm3,Zfp367,Mef2a,Foxn3,Zcchc12,Mkl2,Tbl1xr1,Mkx,Chd9,Foxm1,Ezh2,Rest,Ebf4,Nfib,Arid3b,Btg2,Litaf,Suv39h1,Hells,Hey2,E2f7,Tead1,Plagl2,Prdm9,Asf1b,Suv39h2,Lcorl,Mcm4,E2f8,Txnip,Foxp4,Zfp260,Gmeb1,Pask,Atxn3,Vdr,Mcm8,Tceal1,Rlim,Mxd3,Mlf1ip,Agrn,Chaf1a,Atad2,Chaf1b,Mcm7,Sp4,Setd7,Zfp575,Glis2,Hif1a,Hhex,Mybl2,Smarca1,Zfp667,Pmf1,Mcm5,Kdm5b,Brip1,Myb,Mcm6,Casp8ap2,C…
GO:0016791	6	phosphatase activity	1.4702	215	0.0151	12	0.0222	0.0518927	Ppm1e,Ppap2a,Cdc25a,Ppp6c,Ppp1cc,Pten,Dusp11,Ptprn2,Ppm1g,Hdhd3,Map2k1,Nt5c1a
GO:0008270	7	zinc ion binding	1.00778	1826	0.1286	70	0.1296	0.051917	Zfp180,Zkscan1,Rnf41,Zfp367,Zcchc12,Plekhf1,Adam23,Sec24a,Ubr7,Trim37,Lpp,Aplp1,Nebl,Rest,Ebf4,Man2b2,Unc13a,Myo9a,Esco2,Rock2,Naip6,Mbnl2,Zbtb38,Suv39h1,Car12,Cpe,Rnf170,Zc3h6,Siah1b,Prdm9,Jhdm1d,Suv39h2,Rsl1,Pam,Rpa1,Mblac2,Fbxo5,Foxp4,Zfp260,Usp45,Gmeb1,Zfp229,Mical2,Vdr,Peg3,Rlim,Mcm10,March4,Snrpc,Sp4,Brca1,Zfp442,Zfp575,Prim1,Glis2,Phc3,Zfp667,Msrb3,Neil3,Bard1,Kdm5b,Naip5,Dgka,Rassf1,Cda,Z…
GO:0006643	5,6	membrane lipid metabolic process	2.16279	57	0.0043	5	0.0093	0.0522297	Ugcg,P2rx1,Ppap2a,B4galt6,Smpd4
GO:0055114	3	oxidation reduction	1.17647	612	0.0459	29	0.054	0.0522741	Srd5a1,Bcmo1,Cyp2s1,Vkorc1,Dhtkd1,Fads1,Scd1,Nos1,Tm7sf2,Cyp4f13,Th,Bckdhb,Sardh,Cyp2u1,Pam,Gpd1l,Acadsb,Idh1,Dpyd,Acad9,Rnls,Aldh9a1,Rrm2,Msrb3,Rrm1,Kdm5b,Impdh1,Aox1,Ndufv3
GO:0007611	6,4	learning or memory	1.96491	76	0.0057	6	0.0112	0.0523883	Prkar2b,Tmod2,Th,Shc3,Itga8,Psen2
GO:0006576	6	biogenic amine metabolic process	1.96491	76	0.0057	6	0.0112	0.0523883	Odc1,Etnk2,Sncb,Th,Adc,Aldh9a1
GO:0005856	8,7,6,5	cytoskeleton	1.11686	884	0.0599	38	0.0669	0.0532677	Arpc1a,Gphn,Strbp,Lmnb2,Nde1,Cald1,Nos1,Tubb6,Dnahc17,Tmod2,Parvg,Myo9a,Cdc6,Rock2,Myh9,Fermt2,Lmnb1,F630043A04Rik,Kif15,Pea15a,C2cd3,Kif5c,Plek2,Mical2,Kif3b,Kif11,Ckap2,Sgcb,Flna,Eml2,Brca1,Nedd1,Arpc5,Nf2,Haus5,Incenp,Tube1,Actr3b
GO:0031981	10,9,8,7,6,5	nuclear lumen	1.22356	488	0.0331	23	0.0405	0.0537408	Taf4b,Lmnb2,Oip5,Polr1d,Ezh2,Rest,Chek1,Cdk2,Paxip1,Gar1,Suv39h1,Trp53inp1,Hey2,E2f7,Tead1,Prdm9,Lmnb1,Rpa1,E2f8,Glis2,Hif1a,Smarca1,Tcof1
GO:0005829	8,7,6,5	cytosol	1.3114	336	0.0228	17	0.0299	0.0537877	Cask,Odc1,Lyst,Eno2,Ppp6c,Pam,Pik3cb,Idh1,Apaf1,Dpyd,Ahcy,Pex7,Pik3r3,Aldh9a1,Dgka,Bloc1s3,Psen2
GO:0007507	5,6	heart development	1.44805	205	0.0154	12	0.0223	0.0539782	Mkl2,Itgb1,Hspg2,Th,Hey2,Tead1,Pten,Foxp4,C2cd3,Hif1a,Hhex,Erbb3
GO:0012501	4	programmed cell death	1.141	718	0.0539	33	0.0615	0.0540254	Mef2a,Plekhf1,Aplp1,Btg2,Bcl7c,Sncb,Prune2,P2rx1,Lrdd,Litaf,Naip6,Trp53inp1,Hells,Plagl2,Pten,Pea15a,Scn2a1,Vdr,Apaf1,Peg3,Bub1b,Ckap2,Agtr1a,Brca1,Hif1a,Erbb3,Rad9,Naip5,Rrn3,Ddit4,Psen2,Casp8ap2,Naip2
GO:0004497	4	monooxygenase activity	1.68182	125	0.0088	8	0.0148	0.054973	Bcmo1,Cyp2s1,Nos1,Cyp4f13,Th,Cyp2u1,Pam,Mical2
GO:0050790	4	regulation of catalytic activity	1.28352	348	0.0261	18	0.0335	0.0559575	Nos1,P2rx1,Chm,Tshr,Fbxo5,Aph1b,Vdr,Apaf1,Hif1a,Cbs,Nf2,Pdgfc,Dgka,Psen2,Casp8ap2,Map2k1,Ctsb,Sstr2
GO:0005085	5	guanyl-nucleotide exchange factor activity	1.66292	126	0.0089	8	0.0148	0.0564811	Ralgds,Ect2,Plce1,Rcc1,D10Bwg1379e,Rapgef2,Arhgef3,Net1
GO:0016568	6	chromatin modification	1.42949	208	0.0156	12	0.0223	0.0571264	Tbl1xr1,Chd9,Ezh2,Suv39h1,Hells,Prdm9,Asf1b,Suv39h2,Setd7,Smarca1,Kdm5b,Smarcal1
GO:0032268	6,7,5	regulation of cellular protein metabolic process	1.33493	278	0.0209	15	0.0279	0.057232	Arpc1a,Prkar2b,Egfr,Aplp1,Tnrc6c,Prkar2a,Eif4g2,C2cd3,Arpc5,Cbs,Tarbp2,Pdgfc,Psen2,Ibtk,Actr3b
GO:0016265	2	death	1.11837	754	0.0566	34	0.0633	0.0572809	Mef2a,Plekhf1,Aplp1,Btg2,Bcl7c,Sncb,Prune2,P2rx1,Lrdd,Litaf,Naip6,Trp53inp1,Hells,Plagl2,Slc18a2,Pten,Pea15a,Scn2a1,Vdr,Apaf1,Peg3,Bub1b,Ckap2,Agtr1a,Brca1,Hif1a,Erbb3,Rad9,Naip5,Rrn3,Ddit4,Psen2,Casp8ap2,Naip2
GO:0048518	4,2,3	positive regulation of biological process	1.03872	1170	0.0878	49	0.0912	0.0584751	Cask,Npnt,Hmgb2,Vkorc1,Mef2a,Odc1,Gucy1a2,Mkl2,Egfr,Plekhf1,Itgb1,Foxm1,Nfib,Rtkn2,Tmod2,Lyst,Masp1,Cdk2,P2rx1,Rock2,Trp53inp1,Hey2,Tead1,Akt2,Plagl2,Prdm9,Pten,Rpa1,Tshr,Ntrk3,Ccna2,Gucy1a3,Vdr,Ddr2,Agrn,Brca1,Glis2,Hif1a,Hhex,Itga8,Rad9,Fndc3b,Pdgfc,Bloc1s3,Psen2,Casp8ap2,Map2k1,Cenpk,Ilk
GO:0016831	5	carboxy-lyase activity	3.11111	26	0.0018	3	0.0056	0.0585557	Odc1,Adc,Ggcx
GO:0008757	6	S-adenosylmethionine-dependent methyltransferase activity	2.11364	63	0.0044	5	0.0093	0.0588893	Ezh2,Suv39h1,Prdm9,Suv39h2,Setd7
GO:0050662	4	coenzyme binding	1.64444	128	0.009	8	0.0148	0.0595272	Dhtkd1,Nos1,Gpd1l,Acadsb,Idh1,Acad11,Acad9,Aox1
GO:0030424	6,5	axon	1.89286	83	0.0056	6	0.0106	0.0596117	P2rx3,Scn2a1,Cntnap1,Ank3,Nfasc,Kcnma1
GO:0048522	5,3,4	positive regulation of cellular process	1.05405	1036	0.0777	44	0.0819	0.0597885	Cask,Npnt,Hmgb2,Mef2a,Odc1,Gucy1a2,Mkl2,Egfr,Plekhf1,Itgb1,Foxm1,Nfib,Rtkn2,Tmod2,Lyst,Cdk2,Rock2,Trp53inp1,Hey2,Tead1,Plagl2,Prdm9,Pten,Rpa1,Ntrk3,Ccna2,Gucy1a3,Vdr,Ddr2,Agrn,Brca1,Glis2,Hif1a,Hhex,Itga8,Rad9,Fndc3b,Pdgfc,Bloc1s3,Psen2,Casp8ap2,Map2k1,Cenpk,Ilk
GO:0030799	8,9,7	regulation of cyclic nucleotide metabolic process	2.06667	60	0.0045	5	0.0093	0.0602582	Gucy1a2,Timp2,Tshr,Gucy1a3,Sstr2
GO:0010952	7	positive regulation of peptidase activity	2.94737	25	0.0019	3	0.0056	0.0607846	P2rx1,Apaf1,Casp8ap2
GO:0043280	9,8	positive regulation of caspase activity	2.94737	25	0.0019	3	0.0056	0.0607846	P2rx1,Apaf1,Casp8ap2
GO:0043623	6,5	cellular protein complex assembly	1.61957	122	0.0092	8	0.0149	0.0613898	Arpc1a,Tubb6,Fbxo5,Agrn,Arpc5,Pdgfc,Tube1,Actr3b
GO:0016458	8,3,6,7	gene silencing	2.3125	42	0.0032	4	0.0074	0.0616961	Tnrc6c,Suv39h1,Hells,Tarbp2
GO:0044420	5,4,3	extracellular matrix part	1.85965	84	0.0057	6	0.0106	0.0617388	Npnt,Hspg2,Timp1,Timp2,Fbn1,Agrn
GO:0009966	6,5	regulation of signal transduction	1.18232	483	0.0362	23	0.0428	0.0623559	Ralgds,Npnt,Ect2,Tmod2,Rgs9,Timp2,Hey2,Akt2,Pten,C2cd3,D10Bwg1379e,Arhgef3,Hif1a,Hhex,Cbs,Nf2,Itga8,Iqgap2,Net1,Ddit4,Psen2,Rgs7,Ilk
GO:0006140	7,8,6	regulation of nucleotide metabolic process	2.02174	61	0.0046	5	0.0093	0.0630069	Gucy1a2,Timp2,Tshr,Gucy1a3,Sstr2
GO:0008219	3	cell death	1.09626	748	0.0561	33	0.0615	0.0631646	Mef2a,Plekhf1,Aplp1,Btg2,Bcl7c,Sncb,Prune2,P2rx1,Lrdd,Litaf,Naip6,Trp53inp1,Hells,Plagl2,Pten,Pea15a,Scn2a1,Vdr,Apaf1,Peg3,Bub1b,Ckap2,Agtr1a,Brca1,Hif1a,Erbb3,Rad9,Naip5,Rrn3,Ddit4,Psen2,Casp8ap2,Naip2
GO:0012505	4,3	endomembrane system	1.2616	350	0.0237	17	0.0299	0.063445	Syn3,Lmnb2,Nrbp1,Sec24a,Clta,Scamp1,Pom121,Lmnb1,Edem1,Chpf,Akap6,Tmem48,Ap1s2,Syn2,Kpna4,Elovl6,St6galnac3
GO:0051536	4	iron-sulfur cluster binding	2.3125	45	0.0032	4	0.0074	0.0634893	Prim2,Rsad2,Dpyd,Aox1
GO:0051540	3	metal cluster binding	2.3125	45	0.0032	4	0.0074	0.0634893	Prim2,Rsad2,Dpyd,Aox1
GO:0007517	5,6	muscle organ development	1.43357	191	0.0143	11	0.0205	0.0637885	Gphn,Mkl2,Utrn,Tagln3,Itgb1,Mkx,Ezh2,Hspg2,Myh9,Pten,Agrn
GO:0003924	8	GTPase activity	1.71053	108	0.0076	7	0.013	0.0638008	Tubb6,Rhou,Rhoq,Mx2,Gnb3,Gnaz,Tube1
GO:0030135	10,9,8,7,6	coated vesicle	1.82759	85	0.0058	6	0.0106	0.0638839	Syn3,Sec24a,Clta,Scamp1,Ap1s2,Syn2
GO:0005792	8,7	microsome	1.51923	153	0.0104	9	0.0158	0.0647358	Srd5a1,Cyp2s1,Ephx1,Snap23,Hspa13,Jph4,Acsl1,Cyp2u1,Acsl6
GO:0008287	4,3	protein serine/threonine phosphatase complex	2.94444	27	0.0018	3	0.0053	0.0649429	Ppm1e,Ppp2r5c,Ppm1g
GO:0005798	10,9,8,7,6,5	Golgi-associated vesicle	2.94444	27	0.0018	3	0.0053	0.0649429	Sec24a,Clta,Ap1s2
GO:0008016	6,5,7	regulation of heart contraction	2.3125	43	0.0032	4	0.0074	0.0652954	Th,Slc8a1,Cacna1b,Sp4
GO:0007613	7,5	memory	2.8	26	0.002	3	0.0056	0.0659552	Th,Itga8,Psen2
GO:0004519	6	endonuclease activity	1.81967	87	0.0061	6	0.0111	0.0659896	Pms2,Rnaseh2a,Eme1,Exo1,Fen1,Gen1
GO:0030054	7,6,5	cell junction	1.20137	433	0.0293	20	0.0352	0.0660669	Gphn,Syn3,Lzts1,Snap23,Utrn,Lpp,Rhou,Unc13a,Parvg,Camk2a,Myh9,Fermt2,Lin7c,Scn2a1,Cldn12,Nf2,Syn2,Dlg2,Dpp4,Ilk
GO:0005815	8,7,10,9,6,5	microtubule organizing center	2	65	0.0044	5	0.0088	0.0660967	Nde1,Rock2,C2cd3,Brca1,Nedd1
GO:0004527	6	exonuclease activity	2.3125	46	0.0032	4	0.0074	0.0669027	Isg20,Exo1,Rad9,Fen1
GO:0004518	5	nuclease activity	1.57447	133	0.0094	8	0.0148	0.0672758	Pms2,Rnaseh2a,Eme1,Isg20,Exo1,Rad9,Fen1,Gen1
GO:0003887	7	DNA-directed DNA polymerase activity	2.8	28	0.002	3	0.0056	0.068295	Pole3,Esco2,Pold3
GO:0005604	6,5,4	basement membrane	1.95556	66	0.0045	5	0.0088	0.0687744	Npnt,Hspg2,Timp1,Timp2,Agrn
GO:0042598	7,6	vesicular fraction	1.49057	156	0.0106	9	0.0158	0.0689028	Srd5a1,Cyp2s1,Ephx1,Snap23,Hspa13,Jph4,Acsl1,Cyp2u1,Acsl6
GO:0001932	8,9,10,7	regulation of protein amino acid phosphorylation	1.64557	105	0.0079	7	0.013	0.0696101	Prkar2b,Egfr,Prkar2a,Cbs,Pdgfc,Psen2,Ibtk
GO:0006066	4	cellular alcohol metabolic process	1.29208	269	0.0202	14	0.0261	0.0702013	Pcx,Dhtkd1,Abca2,Tm7sf2,Etnk2,Man2b2,Sncb,Ppap2a,Th,Eno2,Pten,Gpd1l,Aldoc,Slc5a3
GO:0050878	4,3	regulation of body fluid levels	1.77778	84	0.0063	6	0.0112	0.0702246	F2rl2,Lyst,P2rx1,Pik3cb,Bloc1s3,Kcnma1
GO:0070013	8,7,6,5,4	intracellular organelle lumen	1.128	554	0.0375	24	0.0423	0.071139	Taf4b,Lmnb2,Oip5,Polr1d,Ezh2,Rest,Chek1,Cdk2,Paxip1,Gar1,Suv39h1,Trp53inp1,Hey2,Mrpl30,E2f7,Tead1,Prdm9,Lmnb1,Rpa1,E2f8,Glis2,Hif1a,Smarca1,Tcof1
GO:0043233	3,4	organelle lumen	1.128	554	0.0375	24	0.0423	0.071139	Taf4b,Lmnb2,Oip5,Polr1d,Ezh2,Rest,Chek1,Cdk2,Paxip1,Gar1,Suv39h1,Trp53inp1,Hey2,Mrpl30,E2f7,Tead1,Prdm9,Lmnb1,Rpa1,E2f8,Glis2,Hif1a,Smarca1,Tcof1
GO:0030900	4,6,7,8	forebrain development	1.48673	151	0.0113	9	0.0168	0.071775	Nde1,Dclk1,Egfr,Aplp1,Nfib,Apaf1,Plxna3,Hhex,Psen2
GO:0019199	7,6	transmembrane receptor protein kinase activity	1.9375	68	0.0048	5	0.0093	0.0720115	Egfr,Alk,Ntrk3,Ddr2,Erbb3
GO:0042221	3	response to chemical stimulus	1.10689	561	0.0421	25	0.0466	0.0728358	Abat,Ccl25,Hmgb2,Rad54l,P2rx3,Ephx1,Nos1,Lyst,P2rx1,Rhoq,Akt2,Slc18a2,Edem1,Txnip,Idh1,Tas2r143,Gdap1,Plxna3,Pik3r3,Hif1a,Slc18a1,Serpina1d,Bloc1s3,Kcnma1,Rad54b
GO:0010646	5,4	regulation of cell communication	1.09906	565	0.0424	25	0.0466	0.0741444	Ralgds,Npnt,P2rx3,Ect2,Tmod2,Rgs9,Camk2a,Timp2,Hey2,Akt2,Pten,C2cd3,D10Bwg1379e,Arhgef3,Hif1a,Hhex,Cbs,Nf2,Itga8,Iqgap2,Net1,Ddit4,Psen2,Rgs7,Ilk
GO:0044087	4,3	regulation of cellular component biogenesis	1.89796	65	0.0049	5	0.0093	0.0742703	Arpc1a,Pten,Agrn,Arpc5,Actr3b
GO:0007596	6,4,5	blood coagulation	1.89796	65	0.0049	5	0.0093	0.0742703	F2rl2,Lyst,P2rx1,Pik3cb,Bloc1s3
GO:0001655	5	urogenital system development	1.52041	131	0.0098	8	0.0149	0.0763311	Npnt,Odc1,Pgf,Hells,Pten,Agtr1a,Itga8,Ilk
GO:0008360	6,7,4,5,8	regulation of cell shape	2.11429	46	0.0035	4	0.0074	0.0763601	Rhou,Rhoq,Myh9,Fermt2
GO:0010959	7,6,8	regulation of metal ion transport	2.66667	28	0.0021	3	0.0056	0.0765659	Nos1,P2rx1,Akt2
GO:0001658	7,9,8,6,10,5	branching involved in ureteric bud morphogenesis	2.66667	28	0.0021	3	0.0056	0.0765659	Npnt,Pgf,Ilk
GO:0010212	5	response to ionizing radiation	2.66667	28	0.0021	3	0.0056	0.0765659	Rad54l,Chek2,Rad54b
GO:0060675	5,8,9,4	ureteric bud morphogenesis	2.66667	28	0.0021	3	0.0056	0.0765659	Npnt,Pgf,Ilk
GO:0007599	5,4	hemostasis	1.86	66	0.005	5	0.0093	0.0771352	F2rl2,Lyst,P2rx1,Pik3cb,Bloc1s3
GO:0009309	6	amine biosynthetic process	1.86	66	0.005	5	0.0093	0.0771352	Odc1,Etnk2,Th,Adc,Cbs
GO:0006811	4,5	ion transport	1.03579	670	0.0503	28	0.0521	0.0772727	Sfxn3,P2rx3,Scn3a,Nos1,Cnnm4,Camk2a,Cdk2,Nhedc2,P2rx1,Kcnk5,Slc8a1,Akt2,Cacna1b,Ttyh2,Scn2a1,Vdr,Atp2b4,Slc10a4,Slc8a3,Atp10d,Camk2d,Slc5a3,Slc9a7,Tcn2,Kcnma1,Psen2,Myb,Ibtk
GO:0019901	6	protein kinase binding	2.11429	49	0.0035	4	0.0074	0.0773642	Mef2a,Pea15a,Flna,Ibtk
GO:0016835	4	carbon-oxygen lyase activity	2.11429	49	0.0035	4	0.0074	0.0773642	Car12,Eno2,Cbs,Neil3
GO:0051287	5	NAD or NADH binding	2.66667	30	0.0021	3	0.0056	0.0783457	Gpd1l,Idh1,Aox1
GO:0031974	2	membrane-enclosed lumen	1.07908	579	0.0392	24	0.0423	0.0789648	Taf4b,Lmnb2,Oip5,Polr1d,Ezh2,Rest,Chek1,Cdk2,Paxip1,Gar1,Suv39h1,Trp53inp1,Hey2,Mrpl30,E2f7,Tead1,Prdm9,Lmnb1,Rpa1,E2f8,Glis2,Hif1a,Smarca1,Tcof1
GO:0005794	8,7,6,5	Golgi apparatus	1.05769	614	0.0416	25	0.044	0.0795914	Manea,Nmnat2,Arf2,Rab36,Sec24a,Clta,Rhou,Plce1,Golim4,Scamp1,Nsg2,Chpf,Bicd1,March4,Flna,Abca5,Ap1s2,B4galt6,Resp18,Smpd4,Slc9a7,Psen2,Ap3s1,Grb14,St6galnac3
GO:0030136	11,10,9,8,7	clathrin-coated vesicle	1.87234	70	0.0047	5	0.0088	0.0796621	Syn3,Clta,Scamp1,Ap1s2,Syn2
GO:0030170	4,6,5	pyridoxal phosphate binding	2.11429	50	0.0035	4	0.0074	0.0809062	Abat,Accsl,Gpt2,Cbs
GO:0070279	5,4	vitamin B6 binding	2.11429	50	0.0035	4	0.0074	0.0809062	Abat,Accsl,Gpt2,Cbs
GO:0007167	7,6	enzyme linked receptor protein signaling pathway	1.23113	282	0.0212	14	0.0261	0.0811837	Npnt,Egfr,Alk,Txnip,Ntrk3,Ddr2,Agrn,Pik3r3,Hif1a,Hhex,Erbb3,Itga8,Pdgfc,Psen2
GO:0009790	3,4	embryonic development	1.01681	635	0.0476	26	0.0484	0.08133	Ncapg2,Mkl2,Egfr,Fzd3,Itgb1,Etnk2,Hspg2,Th,Myh9,Rpa1,Odz4,Pik3cb,Foxp4,C2cd3,Apaf1,Plxnd1,Brca1,Hif1a,Hhex,Nf2,Itga8,Pcdh15,Rrn3,Psen2,Myb,Map2k1
GO:0044265	5	cellular macromolecule catabolic process	1.04018	597	0.0448	25	0.0466	0.0815324	Usp20,Rnf41,Dhtkd1,Usp1,Tbl1xr1,Ubr7,Dtl,Eno2,Siah1b,Ppp2r5c,Uba3,Edem1,Fbxo5,Ufc1,Usp45,Apaf1,Rlim,Ube2v2,March4,Brca1,Aldoc,Zyg11b,Fbxo47,Bard1,Uhrf1
GO:0051246	6,5	regulation of protein metabolic process	1.18725	335	0.0251	16	0.0298	0.0815764	Arpc1a,Prkar2b,Egfr,Aplp1,Tnrc6c,Prkar2a,Eif4g2,C2cd3,Ube2v2,Arpc5,Cbs,Tarbp2,Pdgfc,Psen2,Ibtk,Actr3b
GO:0019941	9,7,8	modification-dependent protein catabolic process	1.09831	474	0.0356	21	0.0391	0.0818959	Usp20,Rnf41,Usp1,Tbl1xr1,Ubr7,Dtl,Siah1b,Ppp2r5c,Uba3,Edem1,Fbxo5,Ufc1,Usp45,Rlim,Ube2v2,March4,Brca1,Zyg11b,Fbxo47,Bard1,Uhrf1
GO:0043632	6	modification-dependent macromolecule catabolic process	1.09831	474	0.0356	21	0.0391	0.0818959	Usp20,Rnf41,Usp1,Tbl1xr1,Ubr7,Dtl,Siah1b,Ppp2r5c,Uba3,Edem1,Fbxo5,Ufc1,Usp45,Rlim,Ube2v2,March4,Brca1,Zyg11b,Fbxo47,Bard1,Uhrf1
GO:0001666	5,4	response to hypoxia	2.54545	29	0.0022	3	0.0056	0.0819721	P2rx3,Hif1a,Kcnma1
GO:0030029	3	actin filament-based process	1.35766	183	0.0137	10	0.0186	0.083021	Arpc1a,Itgb1,Rhou,Rock2,Rhoq,Daam1,Myh9,Arpc5,Pcdh15,Actr3b
GO:0005813	9,8,11,10,7,6,5	centrosome	2.05882	50	0.0034	4	0.007	0.0830271	Nde1,Rock2,Brca1,Nedd1
GO:0051649	4,3	establishment of localization in cell	1.01085	615	0.0461	25	0.0466	0.0830547	Syn3,Nde1,Plekhf1,Sec24a,Camk4,Clta,Unc13a,Lyst,Camk2a,P2rx1,Scamp1,Pom121,Myh9,Cacna1b,Lin7c,Chm,Tmem48,Agtr1a,Flna,Pex7,Ap1s2,Syn2,Bloc1s3,Kpna4,Ap3s1
GO:0016769	4	transferase activity, transferring nitrogenous groups	2.54545	31	0.0022	3	0.0056	0.0834525	Abat,Accsl,Gpt2
GO:0005654	11,10,9,8,7,6,5	nucleoplasm	1.15	383	0.026	17	0.0299	0.0837877	Taf4b,Oip5,Ezh2,Rest,Chek1,Cdk2,Paxip1,Suv39h1,Hey2,E2f7,Tead1,Prdm9,Rpa1,E2f8,Glis2,Hif1a,Smarca1
GO:0019900	5	kinase binding	2.05556	51	0.0036	4	0.0074	0.084466	Mef2a,Pea15a,Flna,Ibtk
GO:0008168	5	methyltransferase activity	1.46535	144	0.0101	8	0.0148	0.0845158	Ezh2,Suv39h1,Dot1l,Sardh,Prdm9,Jhdm1d,Suv39h2,Setd7
GO:0010033	4	response to organic substance	1.78846	69	0.0052	5	0.0093	0.0857898	Abat,P2rx3,Ephx1,P2rx1,Slc18a2
GO:0051603	8,7	proteolysis involved in cellular protein catabolic process	1.06831	488	0.0366	21	0.0391	0.0861424	Usp20,Rnf41,Usp1,Tbl1xr1,Ubr7,Dtl,Siah1b,Ppp2r5c,Uba3,Edem1,Fbxo5,Ufc1,Usp45,Rlim,Ube2v2,March4,Brca1,Zyg11b,Fbxo47,Bard1,Uhrf1
GO:0034641	4	cellular nitrogen compound metabolic process	1.20276	289	0.0217	14	0.0261	0.0866291	Abat,Odc1,Nos1,Etnk2,Sncb,Ppap2a,Th,Bckdhb,Sardh,Adc,Ahcy,Aldh9a1,Cbs,Padi2
GO:0044257	7,6	cellular protein catabolic process	1.0625	490	0.0368	21	0.0391	0.0866324	Usp20,Rnf41,Usp1,Tbl1xr1,Ubr7,Dtl,Siah1b,Ppp2r5c,Uba3,Edem1,Fbxo5,Ufc1,Usp45,Rlim,Ube2v2,March4,Brca1,Zyg11b,Fbxo47,Bard1,Uhrf1
GO:0070482	4	response to oxygen levels	2.43478	30	0.0023	3	0.0056	0.0874235	P2rx3,Hif1a,Kcnma1
GO:0007155	3	cell adhesion	1.025	533	0.04	22	0.041	0.087748	Fat3,Astn1,Npnt,Adam23,Itgb1,Lpp,Aplp1,Hspg2,Pcdhb17,Parvg,Pcdhb18,Myh9,Col20a1,Fermt2,Pten,Pcdhb22,Pik3cb,Ddr2,Cntnap1,Itga8,Pcdh15,Nfasc
GO:0022610	2	biological adhesion	1.025	533	0.04	22	0.041	0.087748	Fat3,Astn1,Npnt,Adam23,Itgb1,Lpp,Aplp1,Hspg2,Pcdhb17,Parvg,Pcdhb18,Myh9,Col20a1,Fermt2,Pten,Pcdhb22,Pik3cb,Ddr2,Cntnap1,Itga8,Pcdh15,Nfasc
GO:0034962	6	cellular biopolymer catabolic process	1.00737	542	0.0407	22	0.041	0.0882737	Usp20,Rnf41,Usp1,Tbl1xr1,Ubr7,Dtl,Siah1b,Ppp2r5c,Uba3,Edem1,Fbxo5,Ufc1,Usp45,Apaf1,Rlim,Ube2v2,March4,Brca1,Zyg11b,Fbxo47,Bard1,Uhrf1
GO:0016298	5	lipase activity	1.78846	74	0.0052	5	0.0093	0.0882746	Daglb,Plce1,Pnpla3,Smpd4,Plcxd3
GO:0031410	8,7,6,5,4	cytoplasmic vesicle	1.14634	363	0.0246	16	0.0282	0.0885395	Dysf,Syn3,Egfr,Sec24a,Clta,Scamp1,Nsg2,Atp8a1,Slc18a2,Pam,Ptprn2,Ap1s2,Slc18a1,Syn2,Ap3s1,Sec31a
GO:0048469	5,6,4	cell maturation	1.75472	70	0.0053	5	0.0093	0.0886826	Trip13,Timp1,Rec8,Fbxo5,Kcnma1
GO:0007267	4	cell-cell signaling	1.14615	347	0.026	16	0.0298	0.0887828	Abat,Syn3,P2rx3,Camk4,Tmod2,Camk2a,P2rx1,Th,Cacna1b,Lin7c,Shc3,Agrn,Syn2,Dlg2,Kcnma1,Psen2
GO:0022604	5,6,4,7	regulation of cell morphogenesis	1.62319	92	0.0069	6	0.0112	0.0887961	Rhou,Rhoq,Myh9,Fermt2,Ntrk3,Plxna3
GO:0016741	4	transferase activity, transferring one-carbon groups	1.42308	147	0.0104	8	0.0148	0.0891424	Ezh2,Suv39h1,Dot1l,Sardh,Prdm9,Jhdm1d,Suv39h2,Setd7
GO:0006644	5,6	phospholipid metabolic process	1.43269	139	0.0104	8	0.0149	0.0895458	Agpat2,Etnk2,Lyst,Pten,Pcyt1b,Pik3cb,Smpd4,Pip4k2c
GO:0032940	5,3,4,6	secretion by cell	1.27329	214	0.0161	11	0.0205	0.0898243	Syn3,Unc13a,Lyst,Camk2a,P2rx1,Scamp1,Cacna1b,Lin7c,Agtr1a,Syn2,Bloc1s3
GO:0046903	4,5	secretion	1.23889	240	0.018	12	0.0223	0.0898473	Syn3,Unc13a,Lyst,Camk2a,P2rx1,Scamp1,Cacna1b,Lin7c,Agtr1a,Syn2,Bloc1s3,Kcnma1
GO:0065009	3	regulation of molecular function	1.09477	408	0.0306	18	0.0335	0.0900915	Nos1,P2rx1,Chm,Tshr,Fbxo5,Aph1b,Vdr,Apaf1,Hif1a,Cbs,Nf2,Pdgfc,Dgka,Psen2,Casp8ap2,Map2k1,Ctsb,Sstr2
GO:0048475	5,4	coated membrane	2	52	0.0035	4	0.007	0.0902595	Sec24a,Clta,Ap1s2,Ap3s1
GO:0030117	8,7,6,5,4	membrane coat	2	52	0.0035	4	0.007	0.0902595	Sec24a,Clta,Ap1s2,Ap3s1
GO:0004713	7	protein tyrosine kinase activity	1.42308	148	0.0104	8	0.0148	0.0906686	Egfr,Alk,Dstyk,Ntrk3,Ddr2,Erbb3,Map2k1,Ilk
GO:0006519	4	cellular amino acid and derivative metabolic process	1.23204	241	0.0181	12	0.0223	0.0907631	Abat,Odc1,Etnk2,Sncb,Th,Bckdhb,Sardh,Adc,Ahcy,Aldh9a1,Cbs,Padi2
GO:0030695	4	GTPase regulator activity	1.17727	313	0.022	14	0.0259	0.091194	Ralgds,Ect2,Arhgap11a,Rgs9,Myo9a,Plce1,Rcc1,Chm,D10Bwg1379e,Rapgef2,Arhgef3,Iqgap2,Net1,Rgs7
GO:0050808	4	synapse organization	1.94737	50	0.0038	4	0.0074	0.0914816	Gphn,Agrn,Ank3,Nfasc
GO:0016570	8,9	histone modification	1.94737	50	0.0038	4	0.0074	0.0914816	Ezh2,Suv39h1,Prdm9,Suv39h2
GO:0051674	3	localization of cell	1.10453	383	0.0287	17	0.0317	0.092094	Ccl25,Astn1,Strbp,Nde1,Dclk1,Egfr,Itgb1,Lyst,Myh9,Pten,Kif5c,Pex7,Ank3,Plxna3,Hif1a,Nfasc,Map2k1
GO:0006928	3,4	cell motion	1.10453	383	0.0287	17	0.0317	0.092094	Ccl25,Astn1,Strbp,Nde1,Dclk1,Egfr,Itgb1,Lyst,Myh9,Pten,Kif5c,Pex7,Ank3,Plxna3,Hif1a,Nfasc,Map2k1
GO:0031982	3	vesicle	1.12351	371	0.0251	16	0.0282	0.0924536	Dysf,Syn3,Egfr,Sec24a,Clta,Scamp1,Nsg2,Atp8a1,Slc18a2,Pam,Ptprn2,Ap1s2,Slc18a1,Syn2,Ap3s1,Sec31a
GO:0001701	6,7	in utero embryonic development	1.22527	243	0.0182	12	0.0223	0.092562	Ncapg2,Mkl2,Egfr,Itgb1,Etnk2,Myh9,Rpa1,C2cd3,Hif1a,Rrn3,Myb,Map2k1
GO:0048565	5,6	gut development	2.43478	31	0.0023	3	0.0056	0.0929041	Egfr,Foxp4,Myb
GO:0003774	8	motor activity	1.49425	124	0.0087	7	0.013	0.0929074	Dnahc17,Myo9a,Myh9,Kif15,Kif5c,Kif3b,Kif11
GO:0043005	5,4	neuron projection	1.41	148	0.01	8	0.0141	0.0933414	P2rx3,Cacna1b,Kif5c,Scn2a1,Cntnap1,Ank3,Nfasc,Kcnma1
GO:0009308	5	cellular amine metabolic process	1.19212	271	0.0203	13	0.0242	0.0933992	Abat,Odc1,Etnk2,Sncb,Ppap2a,Th,Bckdhb,Sardh,Adc,Ahcy,Aldh9a1,Cbs,Padi2
GO:0042060	5	wound healing	1.57746	94	0.0071	6	0.0112	0.0934207	Dysf,F2rl2,Lyst,P2rx1,Pik3cb,Bloc1s3
GO:0003779	5	actin binding	1.21978	259	0.0182	12	0.0222	0.0938044	Arpc1a,Cald1,Mkl2,Utrn,Tmod2,Parvg,Myo9a,Daam1,Myh9,Flna,Arpc5,Actr3b
GO:0060589	3	nucleoside-triphosphatase regulator activity	1.15625	318	0.0224	14	0.0259	0.0942982	Ralgds,Ect2,Arhgap11a,Rgs9,Myo9a,Plce1,Rcc1,Chm,D10Bwg1379e,Rapgef2,Arhgef3,Iqgap2,Net1,Rgs7
GO:0051128	4,3	regulation of cellular component organization	1.21196	245	0.0184	12	0.0223	0.094315	Arpc1a,Rhou,Rock2,Rhoq,Myh9,Fermt2,Pten,Ntrk3,Agrn,Plxna3,Arpc5,Actr3b
GO:0042981	7,6	regulation of apoptosis	1.02017	462	0.0347	19	0.0354	0.0943345	Plekhf1,Btg2,Sncb,P2rx1,Trp53inp1,Hells,Plagl2,Pten,Pea15a,Vdr,Apaf1,Agtr1a,Brca1,Hif1a,Erbb3,Rad9,Rrn3,Psen2,Casp8ap2
GO:0043067	6,5	regulation of programmed cell death	1.00855	468	0.0351	19	0.0354	0.094662	Plekhf1,Btg2,Sncb,P2rx1,Trp53inp1,Hells,Plagl2,Pten,Pea15a,Vdr,Apaf1,Agtr1a,Brca1,Hif1a,Erbb3,Rad9,Rrn3,Psen2,Casp8ap2
GO:0010941	5,4	regulation of cell death	1.00283	471	0.0353	19	0.0354	0.0947061	Plekhf1,Btg2,Sncb,P2rx1,Trp53inp1,Hells,Plagl2,Pten,Pea15a,Vdr,Apaf1,Agtr1a,Brca1,Hif1a,Erbb3,Rad9,Rrn3,Psen2,Casp8ap2
GO:0006164	9	purine nucleotide biosynthetic process	1.57746	95	0.0071	6	0.0112	0.0957182	Atp8a1,Atp11c,Nme6,Adssl1,Atp10d,Impdh1
GO:0014706	7,8,6	striated muscle tissue development	1.39252	143	0.0107	8	0.0149	0.0959495	Gphn,Mkl2,Itgb1,Ezh2,Hspg2,Myh9,Pten,Agrn
GO:0043009	5,6	chordate embryonic development	1.07095	395	0.0296	17	0.0317	0.0961829	Ncapg2,Mkl2,Egfr,Fzd3,Itgb1,Etnk2,Hspg2,Myh9,Rpa1,C2cd3,Apaf1,Brca1,Hif1a,Rrn3,Psen2,Myb,Map2k1
GO:0042127	5,4	regulation of cell proliferation	1.03077	433	0.0325	18	0.0335	0.0963293	Odc1,Egfr,Itgb1,Foxm1,Nfib,Rtkn2,Timp2,Hey2,E2f7,Pten,Rpa1,Ddr2,Hhex,Nf2,Pdgfc,Cdkn2c,Tax1bp3,Ilk
GO:0008234	6	cysteine-type peptidase activity	1.46067	126	0.0089	7	0.013	0.0964649	Usp20,Usp1,Ctla2a,Atg4a,Espl1,Usp45,Ctsb
GO:0009792	4,5	embryonic development ending in birth or egg hatching	1.0602	398	0.0299	17	0.0317	0.096974	Ncapg2,Mkl2,Egfr,Fzd3,Itgb1,Etnk2,Hspg2,Myh9,Rpa1,C2cd3,Apaf1,Brca1,Hif1a,Rrn3,Psen2,Myb,Map2k1
GO:0044451	12,11,10,9,8,7,6,5	nucleoplasm part	1.11392	350	0.0237	15	0.0264	0.0970242	Taf4b,Oip5,Ezh2,Rest,Cdk2,Paxip1,Suv39h1,Hey2,E2f7,Tead1,Rpa1,E2f8,Glis2,Hif1a,Smarca1
GO:0043062	3	extracellular structure organization	1.37963	144	0.0108	8	0.0149	0.0975181	Gphn,Npnt,Aplp1,Hspg2,Agrn,Ank3,Itga8,Nfasc
GO:0009260	9	ribonucleotide biosynthetic process	1.55556	96	0.0072	6	0.0112	0.0980031	Atp8a1,Atp11c,Dpyd,Nme6,Atp10d,Impdh1
GO:0016705	4	oxidoreductase activity, acting on paired donors, with incorporation or reduction of molecular oxygen	1.46067	127	0.0089	7	0.013	0.0982254	Cyp2s1,Fads1,Scd1,Nos1,Th,Cyp2u1,Pam
GO:0042490	8,9,6	mechanoreceptor differentiation	2.33333	32	0.0024	3	0.0056	0.0983986	Ntrk3,Pcdh15,Kcnma1
GO:0006807	3	nitrogen compound metabolic process	1.13478	307	0.023	14	0.0261	0.0984283	Abat,Odc1,Nos1,Etnk2,Sncb,Ppap2a,Th,Bckdhb,Sardh,Adc,Ahcy,Aldh9a1,Cbs,Padi2
GO:0030036	5,4	actin cytoskeleton organization	1.3125	170	0.0128	9	0.0168	0.0985349	Arpc1a,Itgb1,Rhou,Rock2,Rhoq,Daam1,Arpc5,Pcdh15,Actr3b
GO:0016798	4	hydrolase activity, acting on glycosyl bonds	1.54167	102	0.0072	6	0.0111	0.0986287	Manea,Ovgp1,Man2b2,Edem1,Naglu,Neil3
GO:0008092	4	cytoskeletal protein binding	1.10317	358	0.0252	15	0.0278	0.0986725	Arpc1a,Gphn,Nde1,Cald1,Mkl2,Utrn,Tmod2,Parvg,Myo9a,Daam1,Myh9,Flna,Arpc5,Nf2,Actr3b
GO:0019992	4	diacylglycerol binding	1.89744	55	0.0039	4	0.0074	0.0987735	Unc13a,Myo9a,Rock2,Dgka
GO:0045935	7,5,6	positive regulation of nucleobase, nucleoside, nucleotide and nucleic acid metabolic process	1.02922	411	0.0308	17	0.0317	0.0993022	Cask,Hmgb2,Mef2a,Gucy1a2,Mkl2,Foxm1,Nfib,Cdk2,Tead1,Plagl2,Prdm9,Ccna2,Gucy1a3,Agrn,Glis2,Hif1a,Cenpk

## Sheet: Pax6 knockdown GO
Supplemental Table 3B: Gene ontology categories enriched in genes with significant expression changes in Pax6 knockdown cells
GO_ID	LEVEL(S)	interest	TERM		NB_IN_REF	FREQ_IN_REF	NB_IN_SET	FREQ_IN_SET	P_VALUE (BH corrected)	GENES_IN_SET
GO:0005783	8,7,6,5	1	endoplasmic reticulum	2.26839	743	0.0503	68	0.1141	1.07628e-10	Lpgat1,Tram1,Tmem173,Bcap29,Bcap31,Pskh1,Pofut2,Tor1aip2,Itpr1,Tap2,Napb,Sumf1,Pdia3,Sumf2,Pip4k2b,Ssr2,Por,Ssr4,Calu,Lass6,Tmed9,Syvn1,Plod1,Txndc12,Tmc8,Dnajb11,Pkd2,Ebp,Erlin2,Shisa5,Dgat1,Tmem189,Erap1,Ppp1r15a,Sc5d,P4htm,Alg1,Asph,Tmc6,Ergic2,Fkbp10,Lpcat3,Sdf2l1,Plod3,H13,Pld3,Mttp,Prkcsh,Atf6b,P4ha1,Hmox1,Tpbg,Nucb2,Gusb,H47,Prnp,Clstn3,Jph3,Rrbp1,Stim2,Serinc5,P4hb,Sec61a1,Rhbdf2,Ncstn,Tm…
GO:0044444	7,6,5,4		cytoplasmic part	1.47182	3247	0.22	193	0.3238	6.44782e-10	Ankrd27,Nt5dc3,Lpgat1,Nrsn1,Tmed10,Tram1,Prcp,Cox4i2,Dlat,Snap91,Sqstm1,Sarm1,Dgki,Tmem173,Adh5,Rab11fip1,Nsg1,Bcap29,Aldh7a1,Slc35b2,Ppa2,Bcap31,Pskh1,Srxn1,Ulk1,Gal3st3,Immp2l,Psmf1,Pofut2,Scg5,Tor1aip2,Acads,Gls2,Itpr1,Slc35a2,Tap2,Napb,Sumf1,Pdia3,Sumf2,Clcn5,Pip4k2b,Ssr2,Lonp1,Por,Ssr4,Calu,Lass6,Tmed9,Gstm4,Syvn1,Mtx2,Plod1,4930471M23Rik,Ap2a2,Cd63,Gsk3b,Il17rd,Smpd1,Txndc12,Tmc8,Dnajb11,Fi…
GO:0005737	6,5,4		cytoplasm	1.28635	5603	0.3796	291	0.4883	8.83403e-09	Trim21,Hps3,Ankrd27,Nt5dc3,Pcbp3,Lpgat1,Tnpo2,Nrsn1,Tmed10,Tram1,Bbs9,Prcp,Cox4i2,Dlat,Snap91,Blvrb,Pafah1b2,Sqstm1,Sarm1,Dgki,Tmem173,Adh5,Rab11fip1,Nsg1,Bcap29,Aldh7a1,Slc35b2,Ppa2,Ndrg1,Hdac9,Bcap31,Ppih,Pskh1,Uckl1,Pctp,Padi3,Srxn1,Kif21b,Tollip,Ulk1,Ddx58,Gal3st3,Immp2l,Trim68,Psmf1,Stradb,Pofut2,Scg5,Lbh,Tor1aip2,Acads,Gls2,Itpr1,Tro,Slc35a2,Tap2,Mettl8,Ift122,Napb,Fam120a,Sumf1,Blvra,Pdia3…
GO:0003824	2		catalytic activity	1.29777	4578	0.3224	223	0.4184	4.90067e-07	Parp9,Ube2l3,Nt5dc3,Lpgat1,Map4k4,Dis3l2,Glt8d2,Gng3,Prcp,Cox4i2,Dlat,Blvrb,Gng2,Inpp5a,Pafah1b2,Dgki,Hmgcll1,Gba2,Egln1,Adh5,Nmnat1,Usp11,Aldh7a1,Stbd1,Cpvl,Ttl,Ppa2,Hdac9,Ppih,Pskh1,Uckl1,Padi3,Srxn1,Kif21b,Ulk1,G6pd2,Ddx58,Gal3st3,Rpia,Immp2l,Bmpr2,D3Bwg0562e,Gyg,Stradb,Pofut2,Acads,Gls2,Smurf1,Ppfibp2,Ptpla,Tap2,Mettl8,Mst1r,Stk10,Pxdn,Sumf1,Blvra,Pdia3,Ppm1j,Pip4k2b,Pank3,C85492,Lonp1,Frrs1,…
GO:0005773	8,7,6,5	1	vacuole	3.10084	176	0.0119	22	0.0369	1.8075e-06	Prcp,4930471M23Rik,Cd63,Smpd1,Kif2a,Map1lc3a,Slc36a1,Fuca1,Ctsz,Scarb2,Ppt2,Vps39,Tpp1,Gusb,Ctsd,Sgsh,Dnase2b,M6pr,Gla,Atp6v0b,Mmd,Gba
GO:0000323	9,8,7,6		lytic vacuole	3.26214	152	0.0103	20	0.0336	2.38088e-06	Prcp,4930471M23Rik,Cd63,Smpd1,Kif2a,Slc36a1,Fuca1,Ctsz,Scarb2,Ppt2,Vps39,Tpp1,Gusb,Ctsd,Sgsh,Dnase2b,M6pr,Gla,Mmd,Gba
GO:0005764	10,9,8,7		lysosome	3.26214	152	0.0103	20	0.0336	2.38088e-06	Prcp,4930471M23Rik,Cd63,Smpd1,Kif2a,Slc36a1,Fuca1,Ctsz,Scarb2,Ppt2,Vps39,Tpp1,Gusb,Ctsd,Sgsh,Dnase2b,M6pr,Gla,Mmd,Gba
GO:0050793	4,3	2	regulation of developmental process	1.68923	866	0.065	58	0.1098	2.5754e-05	Sarm1,Il27ra,Nmnat1,Ttl,Hdac9,Ulk1,Nrp1,Jmy,Stradb,Smurf1,Tap2,Pdia3,Tex261,Syvn1,Gsk3b,Ercc2,Zeb1,Cadm1,Chst11,Cdc42ep5,Limk1,Shisa5,Fst,Erap1,Chrnb2,Pparg,Sema4d,Srf,Vash1,Serpinf1,Atp7a,B2m,Tgfb1i1,Rb1,Zfp36,H2-K1,Isl1,Bag3,Ddit3,Ngfr,Tgfbr1,Enpp1,Prnp,H2-M3,Gdf11,Jag2,Cd276,Pax6,Nr4a1,Ppard,Wwox,Ambra1,Arhgef18,Clptm1,Id2,Cdc42se2,Etv5,Madd
GO:0034613	5	1	cellular protein localization	2.20833	320	0.024	28	0.053	4.49198e-05	Tnpo2,Tmed10,Tram1,Bcap29,Tom1l2,Bcap31,Immp2l,Scg5,Napb,Mtx2,Ap2a2,Gsk3b,Gga2,Apba1,Tom1,Stam,Cry2,Arntl,Oxa1l,Ywhag,Cltb,H47,M6pr,Rrbp1,Sec61a1,Pax6,Folr1,Syngr2
GO:0032502	2		developmental process	1.31776	2739	0.2055	143	0.2708	4.78277e-05	Nrsn1,Etv1,Foxd1,Bbs9,Etv6,Ptn,Sqstm1,Sarm1,Tbx20,Tcea1,Egln1,Il27ra,Nmnat1,Ttl,Tnfaip1,Gadd45b,Hdac9,Ulk1,Nrp1,Slc30a1,Jmy,Bmpr2,Sdc1,Mfsd7b,Stradb,Lbh,Disp1,Cbfb,Smurf1,Ptpla,Itpr1,Hs1bp3,Morc1,Tap2,Mettl8,Pdia3,Slit2,Tex261,Syvn1,Pou2f1,Adcyap1r1,Gsk3b,Fig4,Kif2a,Add1,Angptl6,Ercc2,Ifnz,Zeb1,Cadm1,Prkar1b,Pkd2,Ebp,Chst11,Cdc42ep5,Limk1,Shisa5,Fst,Csrp2,Pmp22,Erap1,Chrnb2,Pparg,Apba1,Sema4d,Bmp…
GO:0070727	4		cellular macromolecule localization	2.19008	322	0.0242	28	0.053	4.9836e-05	Tnpo2,Tmed10,Tram1,Bcap29,Tom1l2,Bcap31,Immp2l,Scg5,Napb,Mtx2,Ap2a2,Gsk3b,Gga2,Apba1,Tom1,Stam,Cry2,Arntl,Oxa1l,Ywhag,Cltb,H47,M6pr,Rrbp1,Sec61a1,Pax6,Folr1,Syngr2
GO:0006464	7,6		protein modification process	1.55088	1140	0.0855	70	0.1326	5.85316e-05	Ube2l3,Map4k4,Adh5,Ttl,Gadd45b,Pskh1,Padi3,Ulk1,Mamdc2,Bmpr2,Stradb,Smurf1,Mettl8,Mst1r,Stk10,Ppm1j,Ptprs,Ulk4,Gsk3b,Ttll3,Ppm1h,Prkar1b,Ube4a,Limk1,Sirt2,St8sia3,Ube3b,Ttbk1,Atp7a,Uhrf2,Asph,Usp22,Wnk1,Cry2,Prkci,Usp18,Cdc25b,Mknk1,Sirt6,Amhr2,Mttp,Ptprn,Ppt2,Stk32a,Gadd45g,Rorc,Prkcsh,Hdac1,P4ha1,Tgfbr1,Acvrl1,Tlk2,Scyl2,Galnt7,Mapk10,Lpar2,Clk2,P4hb,Dmpk,Ube2f,Acp1,B3galt1,Ganab,Eya3,Csnk1e,Ty…
GO:0043412	5		biopolymer modification	1.53777	1182	0.0887	72	0.1364	5.8867e-05	Ube2l3,Map4k4,Adh5,Ttl,Gadd45b,Pskh1,Padi3,Ulk1,Mamdc2,Bmpr2,Stradb,Smurf1,Mettl8,Mst1r,Stk10,Ppm1j,Ptprs,Ulk4,Gsk3b,Dnajb11,Ttll3,Ppm1h,Prkar1b,Ube4a,Limk1,Sirt2,St8sia3,Ube3b,Ttbk1,Atp7a,Uhrf2,Asph,Usp22,Wnk1,Cry2,Prkci,Usp18,Cdc25b,Mknk1,Sirt6,Amhr2,Mttp,Ptprn,Ppt2,Stk32a,Gadd45g,Mettl1,Rorc,Prkcsh,Hdac1,P4ha1,Tgfbr1,Acvrl1,Tlk2,Scyl2,Galnt7,Mapk10,Lpar2,Clk2,P4hb,Dmpk,Ube2f,Acp1,B3galt1,Ganab…
GO:0032288	5,14,10,6,12,7,9		myelin assembly	28.5	3	0.0002	3	0.0057	6.1807e-05	Ercc2,Pmp22,Cd9
GO:0002477	6		antigen processing and presentation of exogenous peptide antigen via MHC class Ib	28.5	3	0.0002	3	0.0057	6.1807e-05	Tap2,B2m,H2-M3
GO:0002481	7		antigen processing and presentation of exogenous protein antigen via MHC class Ib, TAP-dependent	28.5	3	0.0002	3	0.0057	6.1807e-05	Tap2,B2m,H2-M3
GO:0002428	5		antigen processing and presentation of peptide antigen via MHC class Ib	28.5	3	0.0002	3	0.0057	6.1807e-05	Tap2,B2m,H2-M3
GO:0016811	5		hydrolase activity, acting on carbon-nitrogen (but not peptide) bonds, in linear amides	4.82857	50	0.0035	9	0.0169	7.40926e-05	Gba2,Hdac9,Gls2,Sirt2,Acy3,Sirt6,Hdac1,Cat,Gba
GO:0005622	4,3		intracellular	1.11442	8733	0.5917	393	0.6594	8.64325e-05	Trim21,Parp9,Hps3,Ankrd27,Nt5dc3,Pcbp3,Lpgat1,Tnpo2,Nrsn1,Etv1,Foxd1,Tmed10,Tram1,Bbs9,Prcp,Cox4i2,Dlat,Snap91,Blvrb,Etv6,Pafah1b2,Sqstm1,Sarm1,Tbx20,Dgki,Tmem173,Tcea1,Adh5,Rab11fip1,Nsg1,Bcap29,Nmnat1,Usp11,Aldh7a1,Thyn1,Ttl,Slc35b2,Gadd45b,Ppa2,Ndrg1,Zkscan17,Hdac9,Tom1l2,Bcap31,Ppih,Pskh1,Uckl1,Pctp,Padi3,Srxn1,Kif21b,Tollip,Ulk1,Ddx58,Gal3st3,Jmy,Immp2l,Trim68,Psmf1,Stradb,Pofut2,Scg5,Lbh,So…
GO:0006886	6,5,7		intracellular protein transport	2.17699	301	0.0226	26	0.0492	9.8512e-05	Tnpo2,Tmed10,Tram1,Bcap29,Tom1l2,Bcap31,Immp2l,Scg5,Napb,Mtx2,Ap2a2,Gsk3b,Gga2,Apba1,Tom1,Stam,Cry2,Arntl,Ywhag,Cltb,H47,M6pr,Rrbp1,Sec61a1,Folr1,Syngr2
GO:0001916	7,11,12,8,10,9,5,6		positive regulation of T cell mediated cytotoxicity	12.6667	8	0.0006	4	0.0076	0.0001452	Tap2,B2m,H2-K1,H2-M3
GO:0016810	4		hydrolase activity, acting on carbon-nitrogen (but not peptide) bonds	3.40909	94	0.0066	12	0.0225	0.0001528	Gba2,Hdac9,Padi3,Gls2,Ddah2,Sirt2,Acy3,Sirt6,Hdac1,Adarb1,Cat,Gba
GO:0008266	7		poly(U) RNA binding	18.6667	4	0.0003	3	0.0056	0.0002026	Msi1,Msi2,Pabpc4
GO:0007178	8,7		transmembrane receptor protein serine/threonine kinase signaling pathway	3.19718	94	0.0071	12	0.0227	0.0002446	Bmpr2,Bambi,Zeb1,Chst11,Fst,Akap7,Wfikkn2,Amhr2,Tgfbr1,Acvrl1,Ltbp3,Akap3
GO:0032989	3,4,5	1	cellular component morphogenesis	1.94139	364	0.0273	28	0.053	0.0003424	Etv1,Foxd1,Ttl,Ulk1,Nrp1,Stradb,Slit2,Add1,Ercc2,Cdc42ep5,Limk1,Pmp22,Chrnb2,Sema4d,Atp7a,Prkci,Rgnef,Isl1,Ngfr,Stxbp1,Cd9,Arhgef2,Pax6,Numbl,Pard6a,Arhgef18,Cdc42se2,Agfg1
GO:0044424	5,4,3		intracellular part	1.10334	8484	0.5748	378	0.6342	0.000367	Trim21,Parp9,Hps3,Ankrd27,Nt5dc3,Pcbp3,Lpgat1,Tnpo2,Nrsn1,Etv1,Foxd1,Tmed10,Tram1,Bbs9,Prcp,Cox4i2,Dlat,Snap91,Blvrb,Etv6,Pafah1b2,Sqstm1,Sarm1,Tbx20,Dgki,Tmem173,Tcea1,Adh5,Rab11fip1,Nsg1,Bcap29,Nmnat1,Usp11,Aldh7a1,Thyn1,Ttl,Slc35b2,Gadd45b,Ppa2,Ndrg1,Zkscan17,Hdac9,Bcap31,Ppih,Pskh1,Uckl1,Pctp,Padi3,Srxn1,Kif21b,Tollip,Ulk1,Ddx58,Gal3st3,Jmy,Immp2l,Trim68,Psmf1,Stradb,Pofut2,Scg5,Lbh,Ppp1r10,R…
GO:0048869	3		cellular developmental process	1.38316	1552	0.1164	85	0.161	0.0003867	Etv1,Foxd1,Bbs9,Etv6,Sqstm1,Tcea1,Ttl,Gadd45b,Hdac9,Ulk1,Nrp1,Sdc1,Mfsd7b,Stradb,Cbfb,Hs1bp3,Morc1,Mettl8,Slit2,Pou2f1,Adcyap1r1,Gsk3b,Fig4,Kif2a,Add1,Angptl6,Ercc2,Ifnz,Zeb1,Cadm1,Chst11,Cdc42ep5,Limk1,Fst,Csrp2,Pmp22,Chrnb2,Pparg,Sema4d,Bmp1,Srf,Id3,Atp7a,Uhrf2,Prkci,Egfl7,Cdc25b,Rgnef,Tgfb1i1,Rb1,Gadd45g,Zfp36,Spry2,Rorc,Pdlim7,Isl1,Clcn2,Ngfr,Msi2,Tgfbr1,Enpp1,Sema4c,Gnptab,Tlk2,Stxbp1,Myo1e,…
GO:0001914	11,6,9,8,10,5,7		regulation of T cell mediated cytotoxicity	9.5	10	0.0008	4	0.0076	0.0004019	Tap2,B2m,H2-K1,H2-M3
GO:0008187	6		poly-pyrimidine tract binding	14	5	0.0004	3	0.0056	0.0004875	Msi1,Msi2,Pabpc4
GO:0002376	2		immune system process	1.58082	751	0.0563	47	0.089	0.0005336	Sqstm1,Sarm1,Tmem173,Tcea1,Il27ra,Ndrg1,Hdac9,Bcap31,Tollip,Ddx58,Mfsd7b,Cbfb,Hs1bp3,Tap2,Oasl2,Chrna7,Add1,Ercc2,Ifnz,Zeb1,H2-Q8,Cadm1,Ebp,Erap1,Procr,Chrnb2,Atp7a,B2m,Enpp3,Cd81,H2-D1,Rb1,Gadd45g,Picalm,Zfp36,H2-K1,Rorc,Tgfbr1,Enpp1,H2-M3,Myo1e,Cd47,Cfp,Cd276,Tlr12,Clptm1,Id2
GO:0007623	3		circadian rhythm	5.42857	28	0.0021	6	0.0114	0.0005872	Chrnb2,Cry2,Arntl,Nr1d1,Clock,Csnk1e
GO:0002711	9,10,7,8		positive regulation of T cell mediated immunity	9.5	11	0.0008	4	0.0076	0.0006067	Tap2,B2m,H2-K1,H2-M3
GO:0001913	10,4,8,9,5,7,6		T cell mediated cytotoxicity	9.5	11	0.0008	4	0.0076	0.0006067	Tap2,B2m,H2-K1,H2-M3
GO:0031418	4		L-ascorbic acid binding	6.71429	20	0.0014	5	0.0094	0.0006425	Egln1,Plod1,P4htm,Plod3,P4ha1
GO:0048856	3		anatomical structure development	1.30676	1990	0.1493	103	0.1951	0.0006595	Nrsn1,Etv1,Foxd1,Ptn,Tbx20,Tcea1,Egln1,Il27ra,Ttl,Hdac9,Ulk1,Nrp1,Bmpr2,Sdc1,Mfsd7b,Stradb,Cbfb,Smurf1,Hs1bp3,Mettl8,Slit2,Pou2f1,Gsk3b,Fig4,Kif2a,Add1,Angptl6,Ercc2,Ifnz,Zeb1,Cadm1,Prkar1b,Pkd2,Ebp,Chst11,Cdc42ep5,Limk1,Fst,Pmp22,Erap1,Chrnb2,Pparg,Sema4d,Bmp1,Srf,Vash1,Serpinf1,Id3,Atp7a,Asph,Prkci,Ift172,Egfl7,Rgnef,Gys1,Tgfb1i1,Abr,Anxa4,Rb1,Gadd45g,Unc5c,Picalm,Zfp36,Spry2,Rorc,Pdlim7,Hdac1,…
GO:0043231	7,6,5,4		intracellular membrane-bounded organelle	1.12997	6268	0.4247	286	0.4799	0.0007211	Trim21,Parp9,Ankrd27,Lpgat1,Tnpo2,Nrsn1,Etv1,Foxd1,Tmed10,Tram1,Prcp,Cox4i2,Dlat,Etv6,Sqstm1,Sarm1,Tbx20,Tmem173,Tcea1,Adh5,Rab11fip1,Nsg1,Bcap29,Nmnat1,Usp11,Aldh7a1,Thyn1,Slc35b2,Gadd45b,Ppa2,Ndrg1,Zkscan17,Hdac9,Bcap31,Ppih,Pskh1,Uckl1,Ulk1,Gal3st3,Jmy,Immp2l,Stradb,Pofut2,Scg5,Lbh,Ppp1r10,Rhoc,Tor1aip2,Cbfb,Acads,Akna,Gls2,Maz,Itpr1,Tro,Morc1,Slc35a2,Tap2,Mettl8,St18,Napb,Gadd45a,Sumf1,Pdia3,…
GO:0043227	3		membrane-bounded organelle	1.12865	6275	0.4252	286	0.4799	0.0007705	Trim21,Parp9,Ankrd27,Lpgat1,Tnpo2,Nrsn1,Etv1,Foxd1,Tmed10,Tram1,Prcp,Cox4i2,Dlat,Etv6,Sqstm1,Sarm1,Tbx20,Tmem173,Tcea1,Adh5,Rab11fip1,Nsg1,Bcap29,Nmnat1,Usp11,Aldh7a1,Thyn1,Slc35b2,Gadd45b,Ppa2,Ndrg1,Zkscan17,Hdac9,Bcap31,Ppih,Pskh1,Uckl1,Ulk1,Gal3st3,Jmy,Immp2l,Stradb,Pofut2,Scg5,Lbh,Ppp1r10,Rhoc,Tor1aip2,Cbfb,Acads,Akna,Gls2,Maz,Itpr1,Tro,Morc1,Slc35a2,Tap2,Mettl8,St18,Napb,Gadd45a,Sumf1,Pdia3,…
GO:0001912	6,7,8,4,5		positive regulation of leukocyte mediated cytotoxicity	6.33333	20	0.0015	5	0.0095	0.0008139	Tap2,Cadm1,B2m,H2-K1,H2-M3
GO:0031343	5,3,4		positive regulation of cell killing	6.33333	20	0.0015	5	0.0095	0.0008139	Tap2,Cadm1,B2m,H2-K1,H2-M3
GO:0005794	8,7,6,5		Golgi apparatus	1.61298	614	0.0416	40	0.0671	0.0008823	Tmed10,Nsg1,Slc35b2,Bcap31,Pskh1,Gal3st3,Slc35a2,Napb,Clcn5,Il17rd,Tpst1,Chst11,Gga2,Paqr3,St8sia3,Slc35a5,Tmed3,Pde4dip,Atp7a,Ergic2,Dym,Pip5k1a,Chst15,Picalm,Slc9a8,Prrc1,Cltb,Gnptab,Prnp,Scyl2,Clstn3,Galnt7,Serinc5,Arhgef2,Gnptg,Lman2,Ncstn,B3galt1,Ganab,Pomgnt1
GO:0005545	6		phosphatidylinositol binding	14	6	0.0004	3	0.0056	0.0009387	Snap91,Picalm,Plekha3
GO:0005024	10,9,8,7		transforming growth factor beta receptor activity	8.33333	13	0.0009	4	0.0075	0.0009977	Bmpr2,Amhr2,Tgfbr1,Acvrl1
GO:0004675	9,8,7,6		transmembrane receptor protein serine/threonine kinase activity	8.33333	13	0.0009	4	0.0075	0.0009977	Bmpr2,Amhr2,Tgfbr1,Acvrl1
GO:0048002	4		antigen processing and presentation of peptide antigen	4.95652	31	0.0023	6	0.0114	0.0010178	Tap2,H2-Q8,B2m,H2-D1,H2-K1,H2-M3
GO:0015908	5,6		fatty acid transport	11.4	6	0.0005	3	0.0057	0.0010957	Cpt1b,Pparg,Ppard
GO:0002475	4		antigen processing and presentation via MHC class Ib	11.4	6	0.0005	3	0.0057	0.0010957	Tap2,B2m,H2-M3
GO:0005083	5	2	small GTPase regulator activity	2.29008	186	0.0131	16	0.03	0.0011	Map4k4,Sos2,Wdr67,Tbc1d20,Agap1,Rgnef,Abr,Vps39,Ralbp1,Arhgef17,Rabgap1,Arhgef2,Dennd5a,Arhgef18,Agfg1,Madd
GO:0022603	5,4	1	regulation of anatomical structure morphogenesis	2.26119	178	0.0134	16	0.0303	0.001195	Ttl,Ulk1,Nrp1,Zeb1,Cdc42ep5,Limk1,Erap1,Chrnb2,Sema4d,Vash1,Serpinf1,Ngfr,Pax6,Arhgef18,Cdc42se2,Etv5
GO:0046578	8,9,7	1	regulation of Ras protein signal transduction	2.43119	145	0.0109	14	0.0265	0.0012113	Dgki,Sos2,Wdr67,Tbc1d20,Agap1,Rgnef,Abr,Ralbp1,Arhgef17,Rabgap1,Lpar2,Arhgef2,Arhgef18,Agfg1
GO:0030149	7,8		sphingolipid catabolic process	7.6	13	0.001	4	0.0076	0.0012132	Gba2,Smpd1,Gla,Smpdl3b
GO:0046466	6,7		membrane lipid catabolic process	7.6	13	0.001	4	0.0076	0.0012132	Gba2,Smpd1,Gla,Smpdl3b
GO:0016706	5		oxidoreductase activity, acting on paired donors, with incorporation or reduction of molecular oxygen, 2-oxoglutarate as one donor, and incorporation of one atom each of oxygen into both donors	5.875	23	0.0016	5	0.0094	0.0012443	Plod1,Asph,Plod3,P4ha1,P4hb
GO:0043687	8,7		post-translational protein modification	1.44521	961	0.0721	55	0.1042	0.0013442	Ube2l3,Map4k4,Adh5,Gadd45b,Pskh1,Ulk1,Mamdc2,Bmpr2,Stradb,Smurf1,Mettl8,Mst1r,Stk10,Ppm1j,Ptprs,Ulk4,Gsk3b,Ttll3,Ppm1h,Prkar1b,Ube4a,Limk1,Sirt2,Ttbk1,Uhrf2,Asph,Usp22,Wnk1,Cry2,Prkci,Usp18,Cdc25b,Mknk1,Sirt6,Amhr2,Ptprn,Stk32a,Gadd45g,Rorc,Hdac1,Tgfbr1,Acvrl1,Tlk2,Scyl2,Mapk10,Lpar2,Clk2,Dmpk,Ube2f,Acp1,Eya3,Csnk1e,Tyro3,Madd,Trib3
GO:0019725	5,3		cellular homeostasis	1.93056	288	0.0216	22	0.0417	0.0013833	Slc30a1,Tmx4,Itpr1,Pdia3,Txndc12,Chrna7,Add1,Ercc2,Pkd2,Pmp22,Chrnb2,Srf,Atp7a,Slc9a8,Ddit3,Nucb2,Prnp,Cd9,Serinc5,P4hb,Dmpk,Ppard
GO:0042611	7,6,5,4		MHC protein complex	5.6	22	0.0015	5	0.0084	0.0013882	H2-Q8,B2m,H2-D1,H2-K1,H2-M3
GO:0008134	4	4	transcription factor binding	2.22222	191	0.0135	16	0.03	0.0014186	Sqstm1,Hdac9,Jmy,Cbfb,Zeb1,Id3,Arntl,Rb1,Hdac1,Calcoco1,Gnptab,Dip2b,Ppard,Maged1,Clock,Trib3
GO:0016740	3		transferase activity	1.33729	1554	0.1094	78	0.1463	0.0014328	Parp9,Lpgat1,Map4k4,Glt8d2,Dlat,Dgki,Nmnat1,Pskh1,Uckl1,Ulk1,Gal3st3,Bmpr2,Gyg,Stradb,Pofut2,Mettl8,Mst1r,Stk10,Pip4k2b,Pank3,C85492,Pole4,Oasl2,Ulk4,Lass6,Gstm4,Gtdc1,Gsk3b,Plaur,Tpst1,Xylb,Ptdss2,Prkar1b,Chst11,Whsc1,Zdhhc12,Limk1,Dgat1,St8sia3,Cpt1b,Got1,Alg1,Ttbk1,Akap7,Coq5,Wnk1,Prkci,Lpcat3,Gys1,Mknk1,Nadk,Sirt6,Amhr2,Pip5k1a,Cpt1a,Chst15,Stk32a,Ptdss1,Mettl1,Prkcsh,Tgfbr1,Acvrl1,Gnptab,Tlk…
GO:0004879	5		ligand-dependent nuclear receptor activity	3.85294	48	0.0034	7	0.0131	0.0015788	Pparg,Rorc,Nr1d1,Nr1d2,Nr4a1,Ppard,Thra
GO:0003707	6		steroid hormone receptor activity	3.85294	48	0.0034	7	0.0131	0.0015788	Pparg,Rorc,Nr1d1,Nr1d2,Nr4a1,Ppard,Thra
GO:0045598	6,5		regulation of fat cell differentiation	6.90909	14	0.0011	4	0.0076	0.0016316	Pparg,Tgfb1i1,Enpp1,Ppard
GO:0007050	5,4	4	cell cycle arrest	3.8	46	0.0035	7	0.0133	0.0016592	Gadd45a,Pkd2,Pmp22,Vash1,Sesn2,Rb1,Ddit3
GO:0019905	5		syntaxin binding	6.81818	15	0.0011	4	0.0075	0.0017652	Napb,Nsf,Stxbp1,Syp
GO:0048731	4		system development	1.27861	1876	0.1407	95	0.1799	0.0017714	Nrsn1,Etv1,Foxd1,Ptn,Tbx20,Tcea1,Egln1,Il27ra,Ttl,Hdac9,Ulk1,Nrp1,Bmpr2,Sdc1,Mfsd7b,Cbfb,Smurf1,Hs1bp3,Mettl8,Slit2,Pou2f1,Gsk3b,Fig4,Kif2a,Add1,Angptl6,Ercc2,Ifnz,Zeb1,Cadm1,Prkar1b,Pkd2,Ebp,Chst11,Limk1,Fst,Pmp22,Erap1,Chrnb2,Pparg,Sema4d,Bmp1,Srf,Vash1,Serpinf1,Id3,Atp7a,Prkci,Ift172,Egfl7,Rgnef,Gys1,Tgfb1i1,Abr,Anxa4,Rb1,Gadd45g,Unc5c,Picalm,Zfp36,Spry2,Rorc,Pdlim7,Hdac1,Mesdc2,Isl1,Clcn2,Ngf…
GO:0000902	4,5,6	1	cell morphogenesis	1.81275	334	0.0251	24	0.0455	0.0018806	Etv1,Foxd1,Ttl,Ulk1,Nrp1,Stradb,Slit2,Add1,Cdc42ep5,Limk1,Chrnb2,Sema4d,Atp7a,Prkci,Rgnef,Isl1,Ngfr,Stxbp1,Arhgef2,Pax6,Numbl,Pard6a,Arhgef18,Cdc42se2
GO:0019538	5,4		protein metabolic process	1.22767	2447	0.1836	119	0.2254	0.0020251	Ube2l3,Map4k4,Prcp,Adh5,Usp11,Cpvl,Ttl,Gadd45b,Ppih,Pskh1,Padi3,Ulk1,Mamdc2,Immp2l,Bmpr2,Stradb,Scg5,Disp1,Smurf1,Dda1,Mettl8,Mst1r,Stk10,Ppm1j,Lonp1,Ptprs,Ufsp1,Ulk4,Syvn1,Ctso,Gsk3b,Dnajb11,Fbxl16,Ttll3,Ppm1h,Prkar1b,Nsf,Fbxo21,Chst11,Ube4a,Usp10,Otub2,Limk1,Map1lc3a,Sirt2,Erap1,Ppp1r15a,St8sia3,Samd4,Adam15,Bmp1,Ube3b,Ttbk1,Atp7a,Ctsz,Uhrf2,Asph,Mylip,Usp22,Wnk1,Cry2,Fkbp10,Prkci,Rpl29,Usp18,I…
GO:0030154	4		cell differentiation	1.31707	1476	0.1107	77	0.1458	0.0021038	Etv1,Foxd1,Bbs9,Etv6,Sqstm1,Tcea1,Ttl,Gadd45b,Hdac9,Ulk1,Nrp1,Sdc1,Mfsd7b,Cbfb,Hs1bp3,Morc1,Mettl8,Slit2,Pou2f1,Adcyap1r1,Gsk3b,Fig4,Kif2a,Add1,Angptl6,Ercc2,Ifnz,Zeb1,Cadm1,Chst11,Limk1,Fst,Csrp2,Chrnb2,Pparg,Sema4d,Bmp1,Srf,Id3,Atp7a,Uhrf2,Prkci,Egfl7,Cdc25b,Rgnef,Tgfb1i1,Rb1,Gadd45g,Zfp36,Spry2,Rorc,Pdlim7,Isl1,Clcn2,Ngfr,Msi2,Tgfbr1,Enpp1,Sema4c,Gnptab,Tlk2,Stxbp1,Myo1e,Dpysl2,Yipf3,Gdf11,Dbn…
GO:0051213	4		dioxygenase activity	3.26087	65	0.0046	8	0.015	0.0021963	Egln1,Plod1,P4htm,Asph,Plod3,P4ha1,Kdm4a,Phyhd1
GO:0016702	5		oxidoreductase activity, acting on single donors with incorporation of molecular oxygen, incorporation of two atoms of oxygen	3.26087	65	0.0046	8	0.015	0.0021963	Egln1,Plod1,P4htm,Asph,Plod3,P4ha1,Kdm4a,Phyhd1
GO:0048812	5,7,6,10,8,11,9	3	neuron projection morphogenesis	2.11888	190	0.0143	16	0.0303	0.0022044	Etv1,Foxd1,Ttl,Ulk1,Nrp1,Slit2,Limk1,Chrnb2,Sema4d,Atp7a,Rgnef,Isl1,Ngfr,Stxbp1,Pax6,Numbl
GO:0007265	8,7		Ras protein signal transduction	2.11888	190	0.0143	16	0.0303	0.0022044	Dgki,Ulk1,Sos2,Wdr67,Tbc1d20,Agap1,Cdc42ep5,Rgnef,Abr,Ralbp1,Arhgef17,Rabgap1,Lpar2,Arhgef2,Arhgef18,Agfg1
GO:0051056	7,8,6		regulation of small GTPase mediated signal transduction	2.18462	173	0.013	15	0.0284	0.0022588	Dgki,Sos2,Wdr67,Tbc1d20,Agap1,Rgnef,Abr,Sipa1l2,Ralbp1,Arhgef17,Rabgap1,Lpar2,Arhgef2,Arhgef18,Agfg1
GO:0016020	4,3		membrane	1.1003	6842	0.4636	304	0.5101	0.0022636	Lpgat1,Tnpo2,Nrsn1,Mcam,Glt8d2,Tmed10,Gng3,Tram1,Bbs9,Cox4i2,Snap91,Gng2,Sarm1,Antxr2,Tmem173,Gba2,Il27ra,Rab11fip1,Nsg1,Bcap29,Stbd1,Slc35b2,Tnfaip1,Bcap31,Gpr124,Pskh1,Islr2,Ulk1,Kiss1r,Gal3st3,Tspan7,Mamdc2,Nrp1,Slc30a1,Immp2l,Bmpr2,D3Bwg0562e,Sdc1,Mfap3,Gpr108,Disp1,Tmem63b,Rhoc,Tor1aip2,C2cd2l,Tmx4,Tmem2,Ptpla,Itpr1,Tro,Slc35a2,Tap2,Slc26a2,Lrrc8d,Mst1r,Tmed1,Tmem123,Napb,Fam120a,A730017C20R…
GO:0002821	7,5,6	1	positive regulation of adaptive immune response	5	25	0.0019	5	0.0095	0.0022824	Il27ra,Tap2,B2m,H2-K1,H2-M3
GO:0002824	8,6,7		positive regulation of adaptive immune response based on somatic recombination of immune receptors built from immunoglobulin superfamily domains	5	25	0.0019	5	0.0095	0.0022824	Il27ra,Tap2,B2m,H2-K1,H2-M3
GO:0042612	8,7,6,5		MHC class I protein complex	6.7	15	0.001	4	0.0067	0.0022908	H2-Q8,B2m,H2-D1,H2-K1
GO:0031344	5,4	1	regulation of cell projection organization	3.59459	49	0.0037	7	0.0133	0.0023616	Ttl,Ulk1,Nrp1,Limk1,Chrnb2,Sema4d,Tgfbr1
GO:0016701	4		oxidoreductase activity, acting on single donors with incorporation of molecular oxygen	3.26087	66	0.0046	8	0.015	0.0024064	Egln1,Plod1,P4htm,Asph,Plod3,P4ha1,Kdm4a,Phyhd1
GO:0003993	7		acid phosphatase activity	9.33333	8	0.0006	3	0.0056	0.0024356	Acp6,Acpl2,Acp1
GO:0015197	4		peptide transporter activity	9.33333	8	0.0006	3	0.0056	0.0024356	Disp1,Tap2,Slco3a1
GO:0044464	3,2		cell part	1.03442	13120	0.8889	548	0.9195	0.0025025	Trim21,Parp9,Hps3,Ankrd27,Nt5dc3,Pcbp3,Lpgat1,Tnpo2,Nrsn1,Mcam,Etv1,Glt8d2,Foxd1,Tmed10,Gng3,Tram1,Bbs9,Prcp,Cox4i2,Dlat,Snap91,Blvrb,Gng2,Etv6,Inpp5a,Pafah1b2,Sqstm1,Sarm1,Tbx20,Antxr2,Dgki,Tmem173,Gba2,Tcea1,Il27ra,Adh5,Rab11fip1,Nsg1,Bcap29,Nmnat1,Usp11,Aldh7a1,Thyn1,Stbd1,Ttl,Slc35b2,Tnfaip1,Gadd45b,Ppa2,Ndrg1,Zkscan17,Hdac9,Tom1l2,Bcap31,Gpr124,Ppih,Pskh1,Uckl1,Pctp,Padi3,Islr2,Srxn1,Kif21b,…
GO:0005623	2		cell	1.03442	13120	0.8889	548	0.9195	0.0025025	Trim21,Parp9,Hps3,Ankrd27,Nt5dc3,Pcbp3,Lpgat1,Tnpo2,Nrsn1,Mcam,Etv1,Glt8d2,Foxd1,Tmed10,Gng3,Tram1,Bbs9,Prcp,Cox4i2,Dlat,Snap91,Blvrb,Gng2,Etv6,Inpp5a,Pafah1b2,Sqstm1,Sarm1,Tbx20,Antxr2,Dgki,Tmem173,Gba2,Tcea1,Il27ra,Adh5,Rab11fip1,Nsg1,Bcap29,Nmnat1,Usp11,Aldh7a1,Thyn1,Stbd1,Ttl,Slc35b2,Tnfaip1,Gadd45b,Ppa2,Ndrg1,Zkscan17,Hdac9,Tom1l2,Bcap31,Gpr124,Ppih,Pskh1,Uckl1,Pctp,Padi3,Islr2,Srxn1,Kif21b,…
GO:0048667	6,9,7,10,8	1	cell morphogenesis involved in neuron differentiation	2.08966	193	0.0145	16	0.0303	0.0025403	Etv1,Foxd1,Ttl,Ulk1,Nrp1,Slit2,Limk1,Chrnb2,Sema4d,Atp7a,Rgnef,Isl1,Ngfr,Stxbp1,Pax6,Numbl
GO:0045184	3,4,5		establishment of protein localization	1.51745	649	0.0487	39	0.0739	0.0025446	Tnpo2,Tmed10,Tram1,Rab11fip1,Bcap29,Tom1l2,Bcap31,Immp2l,Scg5,Tap2,Napb,Mtx2,Ap2a2,Gsk3b,Nsf,Agap1,Gga2,Snx18,Apba1,Tom1,Tmed3,Stam,Cry2,Prkci,Arntl,Mttp,Ywhag,Vps39,Praf2,Cltb,H47,Gnptab,Stxbp1,M6pr,Rrbp1,Sec61a1,Lman2,Folr1,Syngr2
GO:0007275	3		multicellular organismal development	1.22636	2326	0.1745	113	0.214	0.0025601	Nrsn1,Etv1,Foxd1,Ptn,Tbx20,Tcea1,Egln1,Il27ra,Ttl,Tnfaip1,Gadd45b,Hdac9,Ulk1,Nrp1,Slc30a1,Bmpr2,Sdc1,Mfsd7b,Lbh,Disp1,Cbfb,Smurf1,Ptpla,Itpr1,Hs1bp3,Morc1,Mettl8,Slit2,Syvn1,Pou2f1,Adcyap1r1,Gsk3b,Fig4,Kif2a,Add1,Angptl6,Ercc2,Ifnz,Zeb1,Cadm1,Prkar1b,Pkd2,Ebp,Chst11,Limk1,Fst,Csrp2,Pmp22,Erap1,Chrnb2,Pparg,Apba1,Sema4d,Bmp1,Srf,Vash1,Serpinf1,Id3,Atp7a,Asph,Prkci,Ift172,Egfl7,Rgnef,Gys1,Tgfb1i1,A…
GO:0019882	3		antigen processing and presentation	3.5	50	0.0038	7	0.0133	0.0026383	Tap2,H2-Q8,Procr,B2m,H2-D1,H2-K1,H2-M3
GO:0051789	4		response to protein stimulus	3.16667	64	0.0048	8	0.0152	0.0027281	Dgki,Syvn1,Ppp1r15a,Vash1,Id3,Atf6b,Ddit3,Id2
GO:0002709	8,9,7		regulation of T cell mediated immunity	6.33333	16	0.0012	4	0.0076	0.0027377	Tap2,B2m,H2-K1,H2-M3
GO:0000149	4		SNARE binding	6.25	17	0.0012	4	0.0075	0.0028525	Napb,Nsf,Stxbp1,Syp
GO:0043025	4,3		cell soma	2.84906	78	0.0053	9	0.0151	0.0029617	Nrsn1,Ulk1,Gsk3b,Atp7a,Dennd1a,Hdac1,Dpysl2,Arhgef2,Agfg1
GO:0009653	4,3	1	anatomical structure morphogenesis	1.35885	1115	0.0836	60	0.1136	0.0029668	Etv1,Foxd1,Tbx20,Egln1,Ttl,Ulk1,Nrp1,Bmpr2,Mfsd7b,Stradb,Slit2,Pou2f1,Gsk3b,Add1,Angptl6,Ercc2,Zeb1,Prkar1b,Chst11,Cdc42ep5,Limk1,Fst,Pmp22,Erap1,Chrnb2,Pparg,Sema4d,Srf,Vash1,Serpinf1,Id3,Atp7a,Asph,Prkci,Ift172,Egfl7,Rgnef,Tgfb1i1,Spry2,Isl1,Ngfr,Tgfbr1,Acvrl1,Spint1,Stxbp1,Myo1e,Cd9,Gdf11,Arhgef2,Otx1,Jag2,Pax6,Numbl,Thra,Wwox,Pard6a,Arhgef18,Cdc42se2,Etv5,Agfg1
GO:0048858	4,5,6,7	1	cell projection morphogenesis	2.0473	197	0.0148	16	0.0303	0.0030489	Etv1,Foxd1,Ttl,Ulk1,Nrp1,Slit2,Limk1,Chrnb2,Sema4d,Atp7a,Rgnef,Isl1,Ngfr,Stxbp1,Pax6,Numbl
GO:0008104	4		protein localization	1.45878	744	0.0558	43	0.0814	0.0031251	Tnpo2,Tmed10,Tram1,Rab11fip1,Bcap29,Tom1l2,Bcap31,Immp2l,Scg5,Tap2,Napb,Mtx2,Ap2a2,Gsk3b,Nsf,Agap1,Gga2,Snx18,Apba1,Tom1,Tmed3,Akap7,Stam,Cry2,Prkci,Arntl,Mttp,Oxa1l,Ywhag,Vps39,Praf2,Cltb,H47,Gnptab,Stxbp1,M6pr,Rrbp1,Sec61a1,Pax6,Lman2,Folr1,Syngr2,Akap3
GO:0007409	6,8,7,11,9,12,10	1	axonogenesis	2.1037	180	0.0135	15	0.0284	0.0031782	Etv1,Foxd1,Ttl,Ulk1,Nrp1,Slit2,Limk1,Chrnb2,Sema4d,Rgnef,Isl1,Ngfr,Stxbp1,Pax6,Numbl
GO:0031341	4,3		regulation of cell killing	4.75	27	0.002	5	0.0095	0.0032008	Tap2,Cadm1,B2m,H2-K1,H2-M3
GO:0001910	5,7,4,6		regulation of leukocyte mediated cytotoxicity	4.75	27	0.002	5	0.0095	0.0032008	Tap2,Cadm1,B2m,H2-K1,H2-M3
GO:0002474	5		antigen processing and presentation of peptide antigen via MHC class I	5.84615	17	0.0013	4	0.0076	0.0034392	H2-Q8,B2m,H2-D1,H2-K1
GO:0015031	4,5,6		protein transport	1.49378	642	0.0482	38	0.072	0.0034832	Tnpo2,Tmed10,Tram1,Rab11fip1,Bcap29,Tom1l2,Bcap31,Immp2l,Scg5,Tap2,Napb,Mtx2,Ap2a2,Gsk3b,Nsf,Agap1,Gga2,Snx18,Apba1,Tom1,Tmed3,Stam,Cry2,Arntl,Mttp,Ywhag,Vps39,Praf2,Cltb,H47,Gnptab,Stxbp1,M6pr,Rrbp1,Sec61a1,Lman2,Folr1,Syngr2
GO:0004190	7		aspartic-type endopeptidase activity	5.76923	18	0.0013	4	0.0075	0.0035307	H13,Ctsd,Bace2,Bace1
GO:0070001	6		aspartic-type peptidase activity	5.76923	18	0.0013	4	0.0075	0.0035307	H13,Ctsd,Bace2,Bace1
GO:0008152	2		metabolic process	1.09033	6714	0.5037	290	0.5492	0.0036141	Ube2l3,Lpgat1,Etv1,Map4k4,Foxd1,Prcp,Dlat,Blvrb,Etv6,Inpp5a,Pafah1b2,Tbx20,Hmgcll1,Gba2,Tcea1,Egln1,Il27ra,Adh5,Nmnat1,Usp11,Aldh7a1,Stbd1,Cpvl,Ttl,Gadd45b,Ppa2,Zkscan17,Hdac9,Ppih,Pskh1,Uckl1,Pctp,Padi3,Srxn1,Ulk1,G6pd2,Gal3st3,Mamdc2,Rpia,Jmy,Immp2l,Bmpr2,Gyg,Stradb,Pofut2,Scg5,Lbh,Disp1,Ppp1r10,Cbfb,Acads,Akna,Tmx4,Gls2,Smurf1,Maz,Ppfibp2,Dda1,Ptpla,Mettl8,Mst1r,St18,Stk10,Gadd45a,Pxdn,Sumf1,B…
GO:0046907	5,4		intracellular transport	1.64309	415	0.0311	27	0.0511	0.0036889	Ankrd27,Tnpo2,Tmed10,Tram1,Bcap29,Tom1l2,Bcap31,Immp2l,Scg5,Napb,Mtx2,Ap2a2,Gsk3b,Gga2,Apba1,Tom1,Stam,Cry2,Arntl,Ywhag,Cltb,H47,M6pr,Rrbp1,Sec61a1,Folr1,Syngr2
GO:0044262	4,5		cellular carbohydrate metabolic process	1.79279	296	0.0222	21	0.0398	0.0037243	Dlat,Inpp5a,G6pd2,Mamdc2,Rpia,Gyg,Pofut2,Xylb,Chst11,St8sia3,Fuca1,Gys1,Gpd2,Prkcsh,Acn9,Gnptab,Sgsh,Galnt7,B3galt1,Ganab,Pomgnt1
GO:0033036	3		macromolecule localization	1.43373	775	0.0581	44	0.0833	0.0037537	Tnpo2,Tmed10,Tram1,Rab11fip1,Bcap29,Tom1l2,Bcap31,Immp2l,Scg5,Tap2,Napb,Mtx2,Ap2a2,Gsk3b,Nsf,Agap1,Chst11,Gga2,Snx18,Apba1,Tom1,Tmed3,Akap7,Stam,Cry2,Prkci,Arntl,Mttp,Oxa1l,Ywhag,Vps39,Praf2,Cltb,H47,Gnptab,Stxbp1,M6pr,Rrbp1,Sec61a1,Pax6,Lman2,Folr1,Syngr2,Akap3
GO:0035023	9,10,8		regulation of Rho protein signal transduction	2.98039	68	0.0051	8	0.0152	0.0038826	Sos2,Rgnef,Abr,Ralbp1,Arhgef17,Lpar2,Arhgef2,Arhgef18
GO:0016301	5		kinase activity	1.45369	751	0.0529	41	0.0769	0.0039149	Map4k4,Dgki,Pskh1,Uckl1,Ulk1,Bmpr2,Stradb,Mst1r,Stk10,Pip4k2b,Pank3,Ulk4,Gsk3b,Plaur,Xylb,Prkar1b,Limk1,Cpt1b,Ttbk1,Akap7,Wnk1,Prkci,Mknk1,Nadk,Amhr2,Pip5k1a,Stk32a,Prkcsh,Tgfbr1,Acvrl1,Tlk2,Scyl2,Mapk10,Clk2,Dmpk,Camk2n2,Csnk1e,Tyro3,Madd,Trib3,Akap3
GO:0030234	2		enzyme regulator activity	1.52267	595	0.0419	34	0.0638	0.0040717	Ankrd27,Map4k4,Dgki,Scg5,Sos2,Ppp1r10,Ppp2r2b,Pi16,Wdr67,Tbc1d20,Prkar1b,Agap1,Serpinf1,Wnk1,Wfikkn2,Rgnef,Ccni,Abr,Spint2,Sipa1l2,Sh2d3c,Vps39,Ralbp1,Spint1,Arhgef17,Rabgap1,Arhgef2,Dennd5a,Ppard,Arhgef18,Camk2n2,Agfg1,Madd,Trib3
GO:0044425	5,4,3		membrane part	1.10221	5820	0.3943	259	0.4346	0.0041936	Lpgat1,Tnpo2,Nrsn1,Mcam,Glt8d2,Tmed10,Gng3,Tram1,Cox4i2,Snap91,Gng2,Sarm1,Antxr2,Tmem173,Gba2,Il27ra,Nsg1,Bcap29,Stbd1,Slc35b2,Tnfaip1,Bcap31,Gpr124,Islr2,Kiss1r,Gal3st3,Tspan7,Nrp1,Slc30a1,Immp2l,Bmpr2,D3Bwg0562e,Sdc1,Mfap3,Gpr108,Disp1,Tmem63b,Tor1aip2,C2cd2l,Tmx4,Tmem2,Ptpla,Itpr1,Slc35a2,Tap2,Slc26a2,Lrrc8d,Mst1r,Tmed1,Tmem123,A730017C20Rik,Bambi,Pi16,Clcn5,Mfsd10,Lims2,Ssr2,Frrs1,Tex261,Slco…
GO:0016772	4		transferase activity, transferring phosphorus-containing groups	1.40783	870	0.0613	46	0.0863	0.0042028	Map4k4,Dgki,Nmnat1,Pskh1,Uckl1,Ulk1,Bmpr2,Stradb,Mst1r,Stk10,Pip4k2b,Pank3,Pole4,Oasl2,Ulk4,Gsk3b,Plaur,Xylb,Ptdss2,Prkar1b,Limk1,Cpt1b,Ttbk1,Akap7,Wnk1,Prkci,Mknk1,Nadk,Amhr2,Pip5k1a,Stk32a,Prkcsh,Tgfbr1,Acvrl1,Gnptab,Tlk2,Scyl2,Mapk10,Clk2,Dmpk,Camk2n2,Csnk1e,Tyro3,Madd,Trib3,Akap3
GO:0006796	5		phosphate metabolic process	1.38714	892	0.0669	49	0.0928	0.0042727	Map4k4,Inpp5a,Gadd45b,Ppa2,Pskh1,Ulk1,Bmpr2,Stradb,Ptpla,Mst1r,Stk10,Gadd45a,Ppm1j,Ptprs,Ulk4,Gsk3b,Ppm1h,Prkar1b,Limk1,Ttbk1,Atp7a,Wnk1,Prkci,Cdc25b,Mknk1,Amhr2,Mtmr3,Ptprn,Stk32a,Gadd45g,Spry2,Atp6v1a,Rorc,Tgfbr1,Acvrl1,Gnptab,Tlk2,Scyl2,Mapk10,Lpar2,Clk2,Dmpk,Atp6v0b,Acp1,Eya3,Csnk1e,Tyro3,Madd,Trib3
GO:0006793	4		phosphorus metabolic process	1.38714	892	0.0669	49	0.0928	0.0042727	Map4k4,Inpp5a,Gadd45b,Ppa2,Pskh1,Ulk1,Bmpr2,Stradb,Ptpla,Mst1r,Stk10,Gadd45a,Ppm1j,Ptprs,Ulk4,Gsk3b,Ppm1h,Prkar1b,Limk1,Ttbk1,Atp7a,Wnk1,Prkci,Cdc25b,Mknk1,Amhr2,Mtmr3,Ptprn,Stk32a,Gadd45g,Spry2,Atp6v1a,Rorc,Tgfbr1,Acvrl1,Gnptab,Tlk2,Scyl2,Mapk10,Lpar2,Clk2,Dmpk,Atp6v0b,Acp1,Eya3,Csnk1e,Tyro3,Madd,Trib3
GO:0032990	4,5,6		cell part morphogenesis	1.96753	205	0.0154	16	0.0303	0.0042997	Etv1,Foxd1,Ttl,Ulk1,Nrp1,Slit2,Limk1,Chrnb2,Sema4d,Atp7a,Rgnef,Isl1,Ngfr,Stxbp1,Pax6,Numbl
GO:0010975	6,9,8,5,10,7,11		regulation of neuron projection development	3.5625	42	0.0032	6	0.0114	0.0046672	Ttl,Ulk1,Nrp1,Limk1,Chrnb2,Sema4d
GO:0043229	6,5,4,3		intracellular organelle	1.08235	7115	0.4821	311	0.5218	0.0046933	Trim21,Parp9,Ankrd27,Lpgat1,Tnpo2,Nrsn1,Etv1,Foxd1,Tmed10,Tram1,Prcp,Cox4i2,Dlat,Etv6,Sqstm1,Sarm1,Tbx20,Tmem173,Tcea1,Adh5,Rab11fip1,Nsg1,Bcap29,Nmnat1,Usp11,Aldh7a1,Thyn1,Ttl,Slc35b2,Gadd45b,Ppa2,Ndrg1,Zkscan17,Hdac9,Bcap31,Ppih,Pskh1,Uckl1,Kif21b,Ulk1,Gal3st3,Jmy,Immp2l,Stradb,Pofut2,Scg5,Lbh,Ppp1r10,Rhoc,Tor1aip2,Cbfb,Acads,Akna,Gls2,Maz,Itpr1,Tro,Morc1,Slc35a2,Tap2,Mettl8,Mst1r,St18,Napb,Gad…
GO:0043226	2		organelle	1.08167	7120	0.4824	311	0.5218	0.0048524	Trim21,Parp9,Ankrd27,Lpgat1,Tnpo2,Nrsn1,Etv1,Foxd1,Tmed10,Tram1,Prcp,Cox4i2,Dlat,Etv6,Sqstm1,Sarm1,Tbx20,Tmem173,Tcea1,Adh5,Rab11fip1,Nsg1,Bcap29,Nmnat1,Usp11,Aldh7a1,Thyn1,Ttl,Slc35b2,Gadd45b,Ppa2,Ndrg1,Zkscan17,Hdac9,Bcap31,Ppih,Pskh1,Uckl1,Kif21b,Ulk1,Gal3st3,Jmy,Immp2l,Stradb,Pofut2,Scg5,Lbh,Ppp1r10,Rhoc,Tor1aip2,Cbfb,Acads,Akna,Gls2,Maz,Itpr1,Tro,Morc1,Slc35a2,Tap2,Mettl8,Mst1r,St18,Napb,Gad…
GO:0007179	9,8		transforming growth factor beta receptor signaling pathway	2.86792	71	0.0053	8	0.0152	0.0049561	Bambi,Zeb1,Chst11,Wfikkn2,Amhr2,Tgfbr1,Acvrl1,Ltbp3
GO:0016788	4		hydrolase activity, acting on ester bonds	1.50976	582	0.041	33	0.0619	0.004963	Dis3l2,Inpp5a,Pafah1b2,Usp11,D3Bwg0562e,Ptpla,Ppm1j,Ptprs,Ufsp1,Smpd1,Ppm1h,Usp10,Acp6,Abhd12,Pla2g6,Acy3,Acpl2,Usp22,Usp18,Cdc25b,Enpp3,Mtmr3,Pld3,Ptprn,Ppt2,Acot2,Enpp1,Sgsh,Dnase2b,Smpdl3b,Acp1,Eya3,Tsen2
GO:0051094	5,3,4	2	positive regulation of developmental process	1.66058	365	0.0274	24	0.0455	0.004991	Jmy,Tap2,Pdia3,Tex261,Cadm1,Limk1,Shisa5,Fst,Erap1,Pparg,Sema4d,Srf,B2m,Rb1,H2-K1,Ngfr,Tgfbr1,H2-M3,Cd276,Pax6,Nr4a1,Wwox,Ambra1,Id2
GO:0008219	3		cell death	1.41711	748	0.0561	42	0.0795	0.0051329	Sqstm1,Sarm1,Tmem173,Bcap29,Nmnat1,Gadd45b,Bcap31,Jmy,Stradb,Tap2,Pdia3,Mfsd10,Tex261,Clptm1l,Syvn1,Gsk3b,Fig4,Ercc2,Ifnz,Cadm1,Chst11,Shisa5,Ppp1r15a,Atp7a,B2m,Gadd45g,Unc5c,H2-K1,Bag3,Ddit3,Ngfr,Tgfbr1,Prnp,H2-M3,Cyfip2,Jag2,Nr4a1,Wwox,Ambra1,Mmd,Madd,Trib3
GO:0016787	3		hydrolase activity	1.23338	1923	0.1354	89	0.167	0.0051388	Nt5dc3,Dis3l2,Gng3,Prcp,Gng2,Inpp5a,Pafah1b2,Gba2,Usp11,Cpvl,Ppa2,Hdac9,Padi3,Kif21b,Ddx58,Immp2l,D3Bwg0562e,Gls2,Ptpla,Tap2,Ppm1j,Lonp1,Ptprs,Ufsp1,Ctso,Rbbp9,Smpd1,Fig4,Kif2a,Ercc2,Ppm1h,Nsf,Agap1,Ddah2,Usp10,Otub2,Sirt2,Acp6,Erap1,Abhd12,Pla2g6,Adam15,Bmp1,Acy3,Fuca1,Cecr5,Acpl2,Atp7a,Ctsz,Usp22,Parl,Usp18,Cdc25b,Gtpbp2,Enpp3,Sirt6,H13,Mtmr3,Pld3,Ptprn,Ppt2,Acot2,Atp6v1a,Capn5,Prkcsh,Hdac1,Ada…
GO:0044267	6,5		cellular protein metabolic process	1.21656	2013	0.151	97	0.1837	0.0052111	Ube2l3,Map4k4,Adh5,Usp11,Ttl,Gadd45b,Ppih,Pskh1,Padi3,Ulk1,Mamdc2,Bmpr2,Stradb,Smurf1,Dda1,Mettl8,Mst1r,Stk10,Ppm1j,Ptprs,Ufsp1,Ulk4,Syvn1,Gsk3b,Dnajb11,Fbxl16,Ttll3,Ppm1h,Prkar1b,Fbxo21,Chst11,Ube4a,Usp10,Otub2,Limk1,Map1lc3a,Sirt2,Ppp1r15a,St8sia3,Samd4,Ube3b,Ttbk1,Atp7a,Uhrf2,Asph,Mylip,Usp22,Wnk1,Cry2,Fkbp10,Prkci,Rpl29,Usp18,Cdc25b,Mknk1,Sirt6,Amhr2,Mttp,Ptprn,Ppt2,Gatc,Stk32a,Gadd45g,Rorc,P…
GO:0005975	4		carbohydrate metabolic process	1.63103	387	0.029	25	0.0473	0.0052257	Dlat,Inpp5a,Stbd1,G6pd2,Mamdc2,Rpia,Gyg,Pofut2,Xylb,Chst11,St8sia3,Fuca1,Gys1,Gpd2,Prkcsh,Acn9,Gusb,Gnptab,Sgsh,Galnt7,Gla,Gba,B3galt1,Ganab,Pomgnt1
GO:0006915	5		apoptosis	1.42481	709	0.0532	40	0.0758	0.0056118	Sqstm1,Sarm1,Tmem173,Bcap29,Nmnat1,Gadd45b,Bcap31,Jmy,Stradb,Tap2,Pdia3,Mfsd10,Tex261,Clptm1l,Syvn1,Gsk3b,Ercc2,Ifnz,Cadm1,Chst11,Shisa5,Ppp1r15a,Atp7a,B2m,Gadd45g,Unc5c,H2-K1,Bag3,Ddit3,Ngfr,Tgfbr1,Prnp,H2-M3,Cyfip2,Jag2,Nr4a1,Wwox,Ambra1,Madd,Trib3
GO:0016265	2		death	1.40459	754	0.0566	42	0.0795	0.0057221	Sqstm1,Sarm1,Tmem173,Bcap29,Nmnat1,Gadd45b,Bcap31,Jmy,Stradb,Tap2,Pdia3,Mfsd10,Tex261,Clptm1l,Syvn1,Gsk3b,Fig4,Ercc2,Ifnz,Cadm1,Chst11,Shisa5,Ppp1r15a,Atp7a,B2m,Gadd45g,Unc5c,H2-K1,Bag3,Ddit3,Ngfr,Tgfbr1,Prnp,H2-M3,Cyfip2,Jag2,Nr4a1,Wwox,Ambra1,Mmd,Madd,Trib3
GO:0002705	7,8,5,6		positive regulation of leukocyte mediated immunity	4.13043	31	0.0023	5	0.0095	0.005738	Tap2,Cadm1,B2m,H2-K1,H2-M3
GO:0002708	8,9,6,7		positive regulation of lymphocyte mediated immunity	4.13043	31	0.0023	5	0.0095	0.005738	Tap2,Cadm1,B2m,H2-K1,H2-M3
GO:0007266	9,8		Rho protein signal transduction	2.53731	89	0.0067	9	0.017	0.0058874	Sos2,Cdc42ep5,Rgnef,Abr,Ralbp1,Arhgef17,Lpar2,Arhgef2,Arhgef18
GO:0002478	5		antigen processing and presentation of exogenous peptide antigen	5.06667	20	0.0015	4	0.0076	0.0062065	Tap2,B2m,H2-K1,H2-M3
GO:0001508	9,7		regulation of action potential	3.35294	45	0.0034	6	0.0114	0.0064257	Ercc2,Pmp22,Chrnb2,Cd9,Serinc5,Ppard
GO:0012501	4		programmed cell death	1.40631	718	0.0539	40	0.0758	0.006611	Sqstm1,Sarm1,Tmem173,Bcap29,Nmnat1,Gadd45b,Bcap31,Jmy,Stradb,Tap2,Pdia3,Mfsd10,Tex261,Clptm1l,Syvn1,Gsk3b,Ercc2,Ifnz,Cadm1,Chst11,Shisa5,Ppp1r15a,Atp7a,B2m,Gadd45g,Unc5c,H2-K1,Bag3,Ddit3,Ngfr,Tgfbr1,Prnp,H2-M3,Cyfip2,Jag2,Nr4a1,Wwox,Ambra1,Madd,Trib3
GO:0030118	9,8,7,6,5		clathrin coat	3.81818	32	0.0022	5	0.0084	0.0070492	Snap91,Ap2a2,Gga2,Picalm,Cltb
GO:0010769	6,7,5,8		regulation of cell morphogenesis involved in differentiation	3.25714	46	0.0035	6	0.0114	0.0070992	Ttl,Ulk1,Nrp1,Limk1,Chrnb2,Sema4d
GO:0022604	5,6,4,7	1	regulation of cell morphogenesis	2.46377	92	0.0069	9	0.017	0.0071371	Ttl,Ulk1,Nrp1,Cdc42ep5,Limk1,Chrnb2,Sema4d,Arhgef18,Cdc42se2
GO:0001503	5,7,3		ossification	2.18947	126	0.0095	11	0.0208	0.0071445	Ptn,Cbfb,Smurf1,Ercc2,Bmp1,Pdlim7,Enpp1,Gla,Cd276,Thra,Wwox
GO:0030695	4		GTPase regulator activity	1.70455	313	0.022	20	0.0375	0.0071587	Ankrd27,Map4k4,Dgki,Sos2,Wdr67,Tbc1d20,Agap1,Rgnef,Abr,Sipa1l2,Sh2d3c,Vps39,Ralbp1,Arhgef17,Rabgap1,Arhgef2,Dennd5a,Arhgef18,Agfg1,Madd
GO:0048511	2		rhythmic process	2.66667	76	0.0057	8	0.0152	0.0071911	Chrna7,Chrnb2,Cry2,Arntl,Nr1d1,Nfil3,Clock,Csnk1e
GO:0002456	6,7		T cell mediated immunity	4.75	21	0.0016	4	0.0076	0.007365	Tap2,B2m,H2-K1,H2-M3
GO:0008366	12,8,10,4,7	1	axon ensheathment	3.8	33	0.0025	5	0.0095	0.0073969	Ercc2,Pmp22,Cd9,Serinc5,Ppard
GO:0007272	11,7,9,3,6	1	ensheathment of neurons	3.8	33	0.0025	5	0.0095	0.0073969	Ercc2,Pmp22,Cd9,Serinc5,Ppard
GO:0005515	3		protein binding	1.10341	4998	0.352	207	0.3884	0.0074206	Trim21,Ankrd27,D17Wsu104e,Mcam,Dlat,Snap91,Etv6,Ptn,Sqstm1,Sarm1,Tbx20,Dgki,Chga,Igfbp7,Tcea1,Il27ra,Adh5,Nsg1,Tnfaip1,Gadd45b,Zkscan17,Hdac9,Gpr124,Islr2,Emilin1,Tollip,Ulk1,Kiss1r,Nrp1,Jmy,Sdc1,Trim68,Klhdc5,Sos2,Ppp1r10,Rhoc,Tor1aip2,Cbfb,Smurf1,Maz,Itpr1,Hs1bp3,Tap2,Lrrc8d,Napb,Gadd45a,Pxdn,Sumf1,Slit2,Ppm1j,Rbbp5,Sumf2,Pip4k2b,Baz1a,Ptprs,Tor1aip1,Mtss1l,Syvn1,Pcif1,Ap2a2,Pou2f1,Carhsp1,Cd32…
GO:0044092	4		negative regulation of molecular function	2.42857	93	0.007	9	0.017	0.0075919	Gadd45b,Gadd45a,Pkd2,Atp7a,Gadd45g,Spry2,Cat,Nr4a1,Trib3
GO:0030097	6,7,5		hemopoiesis	1.72249	279	0.0209	19	0.036	0.007653	Tcea1,Hdac9,Mfsd7b,Cbfb,Hs1bp3,Add1,Ercc2,Ifnz,Zeb1,Ebp,Atp7a,Rb1,Gadd45g,Picalm,Zfp36,Rorc,Myo1e,Clptm1,Id2
GO:0043167	3		ion binding	1.13422	3523	0.2481	150	0.2814	0.0078946	Trim21,Nt5dc3,Sqstm1,Antxr2,Hmgcll1,Chga,Tcea1,Egln1,Adh5,Nmnat1,Ttl,Ppa2,Zkscan17,Stac2,Padi3,Srxn1,Gal3st3,Slc30a1,Bmpr2,Trim68,Ppp1r10,Maz,Itpr1,Morc1,St18,Pxdn,Sumf1,Blvra,Slit2,Sumf2,Clcn5,Efemp2,Lims2,Frrs1,Baz1a,Por,Zmat5,Calu,Atmin,Syvn1,Plod1,Cd248,Zfp385a,Add1,Ercc2,Zeb1,Pkd2,Nsf,Agap1,Rnf26,Zfp689,Whsc1,Zdhhc12,Limk1,Cyb561d2,Sirt2,Slc12a5,Csrp2,Erap1,Pparg,Adam15,Bmp1,Trim66,Acy3,Loxl…
GO:0002520	5,3		immune system development	1.65145	321	0.0241	21	0.0398	0.0080254	Tcea1,Il27ra,Hdac9,Mfsd7b,Cbfb,Hs1bp3,Add1,Ercc2,Ifnz,Zeb1,Ebp,Atp7a,Rb1,Gadd45g,Picalm,Zfp36,Rorc,Tgfbr1,Myo1e,Clptm1,Id2
GO:0031175	4,9,6,10,7	2	neuron projection development	1.81437	222	0.0167	16	0.0303	0.0081947	Etv1,Foxd1,Ttl,Ulk1,Nrp1,Slit2,Limk1,Chrnb2,Sema4d,Atp7a,Rgnef,Isl1,Ngfr,Stxbp1,Pax6,Numbl
GO:0000904	5,6,7	1	cell morphogenesis involved in differentiation	1.81437	222	0.0167	16	0.0303	0.0081947	Etv1,Foxd1,Ttl,Ulk1,Nrp1,Slit2,Limk1,Chrnb2,Sema4d,Atp7a,Rgnef,Isl1,Ngfr,Stxbp1,Pax6,Numbl
GO:0043169	4		cation binding	1.13393	3477	0.2449	148	0.2777	0.0082132	Trim21,Nt5dc3,Sqstm1,Antxr2,Hmgcll1,Chga,Tcea1,Egln1,Adh5,Nmnat1,Ttl,Ppa2,Zkscan17,Stac2,Padi3,Srxn1,Gal3st3,Slc30a1,Bmpr2,Trim68,Ppp1r10,Maz,Itpr1,Morc1,St18,Pxdn,Sumf1,Blvra,Slit2,Sumf2,Efemp2,Lims2,Frrs1,Baz1a,Por,Zmat5,Calu,Atmin,Syvn1,Plod1,Cd248,Zfp385a,Add1,Ercc2,Zeb1,Pkd2,Nsf,Agap1,Rnf26,Zfp689,Whsc1,Zdhhc12,Limk1,Cyb561d2,Sirt2,Slc12a5,Csrp2,Erap1,Pparg,Adam15,Bmp1,Trim66,Acy3,Loxl2,Adcy…
GO:0060589	3		nucleoside-triphosphatase regulator activity	1.67411	318	0.0224	20	0.0375	0.0082236	Ankrd27,Map4k4,Dgki,Sos2,Wdr67,Tbc1d20,Agap1,Rgnef,Abr,Sipa1l2,Sh2d3c,Vps39,Ralbp1,Arhgef17,Rabgap1,Arhgef2,Dennd5a,Arhgef18,Agfg1,Madd
GO:0045444	5		fat cell differentiation	2.82979	63	0.0047	7	0.0133	0.0086836	Bbs9,Mettl8,Gsk3b,Pparg,Tgfb1i1,Enpp1,Ppard
GO:0048534	5,6,4		hemopoietic or lymphoid organ development	1.66228	304	0.0228	20	0.0379	0.0088202	Tcea1,Hdac9,Mfsd7b,Cbfb,Hs1bp3,Add1,Ercc2,Ifnz,Zeb1,Ebp,Atp7a,Rb1,Gadd45g,Picalm,Zfp36,Rorc,Tgfbr1,Myo1e,Clptm1,Id2
GO:0005088	6		Ras guanyl-nucleotide exchange factor activity	2.78723	67	0.0047	7	0.0131	0.0090755	Sos2,Rgnef,Abr,Arhgef17,Arhgef2,Arhgef18,Madd
GO:0045595	5,4		regulation of cell differentiation	1.62449	326	0.0245	21	0.0398	0.009197	Ttl,Ulk1,Nrp1,Zeb1,Limk1,Fst,Chrnb2,Pparg,Sema4d,Srf,Tgfb1i1,Rb1,Zfp36,Isl1,Enpp1,Gdf11,Cd276,Pax6,Ppard,Clptm1,Id2
GO:0051179	2		localization	1.15504	2579	0.1935	118	0.2235	0.0092107	Ankrd27,Tnpo2,Etv1,Foxd1,Tmed10,Tram1,Snap91,Pafah1b2,Rab11fip1,Bcap29,Slc35b2,Tnfaip1,Tom1l2,Bcap31,Pctp,Ulk1,Kiss1r,Nrp1,Slc30a1,Immp2l,Scg5,Disp1,Tmx4,Itpr1,Slc35a2,Tap2,Slc26a2,Tmed1,Napb,Slit2,Clcn5,Mfsd10,Frrs1,Slco3a1,Tmed9,Slc39a1,Mtx2,Ap2a2,Slc10a3,Gsk3b,Chrna7,Epn2,Pkd2,Nsf,Agap1,Chst11,Gga2,Laptm4b,Snx18,Htr3a,Cyb561d2,Slc12a5,Cpt1b,Chrnb2,Pparg,Apba1,Slc7a14,Slc36a1,Tom1,Slc35a5,Tmed3…
GO:0006810	3,4		transport	1.17518	2192	0.1644	102	0.1932	0.0092194	Ankrd27,Tnpo2,Tmed10,Tram1,Snap91,Rab11fip1,Bcap29,Slc35b2,Tnfaip1,Tom1l2,Bcap31,Pctp,Ulk1,Slc30a1,Immp2l,Scg5,Disp1,Tmx4,Itpr1,Slc35a2,Tap2,Slc26a2,Tmed1,Napb,Clcn5,Mfsd10,Frrs1,Slco3a1,Tmed9,Slc39a1,Mtx2,Ap2a2,Slc10a3,Gsk3b,Chrna7,Epn2,Pkd2,Nsf,Agap1,Gga2,Laptm4b,Snx18,Htr3a,Cyb561d2,Slc12a5,Cpt1b,Chrnb2,Pparg,Apba1,Slc7a14,Slc36a1,Tom1,Slc35a5,Tmed3,Atp7a,Stam,Ergic2,Wnk1,Cry2,Prkci,Dennd1a,Sl…
GO:0042578	5		phosphoric ester hydrolase activity	1.71574	280	0.0197	18	0.0338	0.0093338	Inpp5a,D3Bwg0562e,Ptpla,Ppm1j,Ptprs,Smpd1,Ppm1h,Acp6,Acpl2,Cdc25b,Enpp3,Mtmr3,Pld3,Ptprn,Enpp1,Smpdl3b,Acp1,Eya3
GO:0001909	3,4,5		leukocyte mediated cytotoxicity	3.65385	35	0.0026	5	0.0095	0.0093374	Tap2,Cadm1,B2m,H2-K1,H2-M3
GO:0001906	2		cell killing	3.65385	35	0.0026	5	0.0095	0.0093374	Tap2,Cadm1,B2m,H2-K1,H2-M3
GO:0016798	4		hydrolase activity, acting on glycosyl bonds	2.34722	102	0.0072	9	0.0169	0.0094841	Gba2,Smpd1,Fuca1,Prkcsh,Gusb,Gla,Smpdl3b,Gba,Ganab
GO:0005624	6,5		membrane fraction	1.51916	424	0.0287	26	0.0436	0.0095666	Inpp5a,Ulk1,Itpr1,Por,Chrna7,Dgat1,Samd4,Acy3,Atp7a,Wnk1,Rpl29,Itm2c,Pld3,Ptprn,Hmox1,Gusb,Jph3,P4hb,Cyfip2,Jag2,Ncstn,Ppfia2,Syp,Folr1,Bace1,Pomgnt1
GO:0008289	3		lipid binding	1.63755	325	0.0229	20	0.0375	0.0098971	Snap91,Stac2,Pctp,Cpne1,Itpr1,Hs1bp3,Ap2a2,Epn2,Acbd6,Snx18,Pparg,Got1,Prkci,Rgnef,Anxa4,Mttp,Picalm,Arhgef2,Plekha3,Stard5
GO:0005844	7,6,5,4		polysome	6.25	12	0.0008	3	0.005	0.0099661	Msi1,Rpl29,Msi2
GO:0048675	7,9,8,12,10,13,11	1	axon extension	4.47059	23	0.0017	4	0.0076	0.0100556	Ttl,Ulk1,Nrp1,Limk1
GO:0032318	9,10,7,8	1	regulation of Ras GTPase activity	2.71429	65	0.0049	7	0.0133	0.0100854	Dgki,Wdr67,Tbc1d20,Agap1,Ralbp1,Rabgap1,Agfg1
GO:0048519	4,2,3		negative regulation of biological process	1.27853	1087	0.0815	55	0.1042	0.0101691	Tbx20,Il27ra,Zkscan17,Hdac9,Ulk1,Kiss1r,Nrp1,Stradb,Smurf1,Tro,St18,Syvn1,Pou2f1,Gsk3b,Chrna7,Ercc2,Nrip2,Zeb1,Pkd2,Ifitm3,Chst11,Sirt2,Fst,Procr,Pparg,Trim66,Vash1,Serpinf1,Id3,Asph,Egfl7,Sirt6,Tgfb1i1,Rb1,Zfp36,Hdac1,Mtap4,Isl1,Bag3,Ngfr,Avil,Tgfbr1,Enpp1,H47,Prnp,Gsn,Stxbp1,Cd9,Gdf11,Cd276,Pax6,Ppard,Thra,Ambra1,Id2
GO:0051234	2,3		establishment of localization	1.16808	2205	0.1654	102	0.1932	0.0102932	Ankrd27,Tnpo2,Tmed10,Tram1,Snap91,Rab11fip1,Bcap29,Slc35b2,Tnfaip1,Tom1l2,Bcap31,Pctp,Ulk1,Slc30a1,Immp2l,Scg5,Disp1,Tmx4,Itpr1,Slc35a2,Tap2,Slc26a2,Tmed1,Napb,Clcn5,Mfsd10,Frrs1,Slco3a1,Tmed9,Slc39a1,Mtx2,Ap2a2,Slc10a3,Gsk3b,Chrna7,Epn2,Pkd2,Nsf,Agap1,Gga2,Laptm4b,Snx18,Htr3a,Cyb561d2,Slc12a5,Cpt1b,Chrnb2,Pparg,Apba1,Slc7a14,Slc36a1,Tom1,Slc35a5,Tmed3,Atp7a,Stam,Ergic2,Wnk1,Cry2,Prkci,Dennd1a,Sl…
GO:0050770	7,8,10,9,6,12,11,13	4	regulation of axonogenesis	3.51852	36	0.0027	5	0.0095	0.0104169	Ttl,Ulk1,Nrp1,Limk1,Sema4d
GO:0008285	6,4,5		negative regulation of cell proliferation	1.92188	171	0.0128	13	0.0246	0.010427	Kiss1r,Zeb1,Ifitm3,Pparg,Vash1,Asph,Rb1,Cd9,Gdf11,Cd276,Pax6,Ppard,Ambra1
GO:0060348	4,6		bone development	2.05941	134	0.0101	11	0.0208	0.0105004	Ptn,Cbfb,Smurf1,Ercc2,Bmp1,Pdlim7,Enpp1,Gla,Cd276,Thra,Wwox
GO:0000267	4,3		cell fraction	1.46875	473	0.032	28	0.047	0.0110692	Inpp5a,Ulk1,Itpr1,Blvra,Por,Chrna7,Dgat1,Samd4,Acy3,Atp7a,Wnk1,Rpl29,Itm2c,Pld3,Ptprn,Hmox1,Gusb,Me1,Jph3,P4hb,Cyfip2,Jag2,Ncstn,Ppfia2,Syp,Folr1,Bace1,Pomgnt1
GO:0016773	5		phosphotransferase activity, alcohol group as acceptor	1.40682	625	0.044	33	0.0619	0.0111105	Map4k4,Dgki,Pskh1,Uckl1,Ulk1,Bmpr2,Stradb,Mst1r,Stk10,Pip4k2b,Pank3,Ulk4,Gsk3b,Xylb,Limk1,Ttbk1,Wnk1,Prkci,Mknk1,Nadk,Amhr2,Pip5k1a,Stk32a,Tgfbr1,Acvrl1,Tlk2,Scyl2,Mapk10,Clk2,Dmpk,Csnk1e,Tyro3,Trib3
GO:0030218	7,6,8,9		erythrocyte differentiation	3	51	0.0038	6	0.0114	0.0111701	Tcea1,Mfsd7b,Add1,Ercc2,Rb1,Id2
GO:0042981	7,6		regulation of apoptosis	1.47262	462	0.0347	27	0.0511	0.0113455	Sarm1,Nmnat1,Jmy,Stradb,Tap2,Pdia3,Tex261,Syvn1,Gsk3b,Ercc2,Cadm1,Chst11,Shisa5,Atp7a,B2m,H2-K1,Bag3,Ddit3,Ngfr,Tgfbr1,Prnp,H2-M3,Jag2,Nr4a1,Wwox,Ambra1,Madd
GO:0051241	5,3,4		negative regulation of multicellular organismal process	2.45161	83	0.0062	8	0.0152	0.0113662	Smurf1,Chrna7,Procr,Pparg,Ngfr,Enpp1,H47,Stxbp1
GO:0002699	6,7,4,5		positive regulation of immune effector process	3.39286	37	0.0028	5	0.0095	0.0115706	Tap2,Cadm1,B2m,H2-K1,H2-M3
GO:0019228	10,6,8		regulation of action potential in neuron	3.39286	37	0.0028	5	0.0095	0.0115706	Ercc2,Pmp22,Cd9,Serinc5,Ppard
GO:0031090	5,4,3		organelle membrane	1.39024	605	0.041	34	0.057	0.011585	Tmed10,Cox4i2,Sarm1,Tmem173,Bcap31,Ulk1,Immp2l,Itpr1,Slc35a2,Mtx2,Cd63,Ebp,St8sia3,Cpt1b,Slc35a5,Asph,Dennd1a,Parl,H13,Cpt1a,Gpd2,Oxa1l,Nucb2,Slc25a1,Cltb,H47,Spns1,Rrbp1,Cat,Atp6v0b,Slc25a30,Syp,B3galt1,Pomgnt1
GO:0012505	4,3		endomembrane system	1.55696	350	0.0237	22	0.0369	0.0118666	Tnpo2,Tmed10,Bcap31,Ulk1,Itpr1,Slc35a2,Tor1aip1,Ebp,Laptm4b,Shisa5,St8sia3,Slc35a5,Asph,Dennd1a,H13,Nucb2,Cltb,H47,Rrbp1,Syp,B3galt1,Pomgnt1
GO:0006873	7,5		cellular ion homeostasis	1.76398	214	0.0161	15	0.0284	0.0121151	Slc30a1,Itpr1,Chrna7,Ercc2,Pkd2,Pmp22,Chrnb2,Atp7a,Slc9a8,Nucb2,Prnp,Cd9,Serinc5,Dmpk,Ppard
GO:0016311	6		dephosphorylation	2.1236	119	0.0089	10	0.0189	0.0121256	Inpp5a,Ptpla,Ppm1j,Ptprs,Ppm1h,Cdc25b,Mtmr3,Ptprn,Acp1,Eya3
GO:0005626	5,4		insoluble fraction	1.47797	435	0.0295	26	0.0436	0.012157	Inpp5a,Ulk1,Itpr1,Por,Chrna7,Dgat1,Samd4,Acy3,Atp7a,Wnk1,Rpl29,Itm2c,Pld3,Ptprn,Hmox1,Gusb,Jph3,P4hb,Cyfip2,Jag2,Ncstn,Ppfia2,Syp,Folr1,Bace1,Pomgnt1
GO:0003727	5	1	single-stranded RNA binding	5.6	14	0.001	3	0.0056	0.0125985	Msi1,Msi2,Pabpc4
GO:0043067	6,5		regulation of programmed cell death	1.45584	468	0.0351	27	0.0511	0.0127945	Sarm1,Nmnat1,Jmy,Stradb,Tap2,Pdia3,Tex261,Syvn1,Gsk3b,Ercc2,Cadm1,Chst11,Shisa5,Atp7a,B2m,H2-K1,Bag3,Ddit3,Ngfr,Tgfbr1,Prnp,H2-M3,Jag2,Nr4a1,Wwox,Ambra1,Madd
GO:0016705	4		oxidoreductase activity, acting on paired donors, with incorporation or reduction of molecular oxygen	2.11236	127	0.0089	10	0.0188	0.0129802	Egln1,Frrs1,Plod1,Sc5d,P4htm,Asph,Plod3,P4ha1,Hmox1,P4hb
GO:0046872	5		metal ion binding	1.11285	3448	0.2428	144	0.2702	0.0132237	Trim21,Nt5dc3,Sqstm1,Antxr2,Hmgcll1,Chga,Tcea1,Egln1,Adh5,Nmnat1,Ttl,Ppa2,Zkscan17,Stac2,Padi3,Srxn1,Gal3st3,Slc30a1,Bmpr2,Trim68,Ppp1r10,Maz,Itpr1,Morc1,St18,Pxdn,Sumf1,Blvra,Slit2,Sumf2,Efemp2,Lims2,Frrs1,Baz1a,Por,Zmat5,Calu,Atmin,Syvn1,Plod1,Cd248,Zfp385a,Add1,Ercc2,Zeb1,Pkd2,Nsf,Agap1,Rnf26,Zfp689,Whsc1,Zdhhc12,Limk1,Cyb561d2,Sirt2,Slc12a5,Csrp2,Erap1,Pparg,Adam15,Bmp1,Trim66,Acy3,Loxl2,Adcy…
GO:0019884	4		antigen processing and presentation of exogenous antigen	4	25	0.0019	4	0.0076	0.013256	Tap2,B2m,H2-K1,H2-M3
GO:0031224	6,5,4		intrinsic to membrane	1.07339	5329	0.3611	231	0.3876	0.0134131	Lpgat1,Tnpo2,Nrsn1,Mcam,Glt8d2,Tmed10,Tram1,Sarm1,Antxr2,Tmem173,Gba2,Il27ra,Nsg1,Bcap29,Stbd1,Slc35b2,Tnfaip1,Bcap31,Gpr124,Islr2,Kiss1r,Gal3st3,Tspan7,Nrp1,Slc30a1,Immp2l,Bmpr2,D3Bwg0562e,Sdc1,Mfap3,Gpr108,Disp1,Tmem63b,Tor1aip2,C2cd2l,Tmx4,Tmem2,Ptpla,Itpr1,Slc35a2,Tap2,Slc26a2,Lrrc8d,Mst1r,Tmed1,Tmem123,A730017C20Rik,Bambi,Pi16,Clcn5,Mfsd10,Ssr2,Frrs1,Tex261,Slco3a1,Ptprs,Ssr4,Tor1aip1,Lass6,…
GO:0010941	5,4		regulation of cell death	1.44759	471	0.0353	27	0.0511	0.0135625	Sarm1,Nmnat1,Jmy,Stradb,Tap2,Pdia3,Tex261,Syvn1,Gsk3b,Ercc2,Cadm1,Chst11,Shisa5,Atp7a,B2m,H2-K1,Bag3,Ddit3,Ngfr,Tgfbr1,Prnp,H2-M3,Jag2,Nr4a1,Wwox,Ambra1,Madd
GO:0016021	7,6,5		integral to membrane	1.07392	5212	0.3531	226	0.3792	0.0137943	Lpgat1,Tnpo2,Nrsn1,Mcam,Glt8d2,Tmed10,Tram1,Antxr2,Tmem173,Gba2,Il27ra,Nsg1,Bcap29,Stbd1,Slc35b2,Tnfaip1,Bcap31,Gpr124,Islr2,Kiss1r,Gal3st3,Tspan7,Nrp1,Slc30a1,Immp2l,Bmpr2,D3Bwg0562e,Sdc1,Mfap3,Gpr108,Disp1,Tmem63b,Tor1aip2,C2cd2l,Tmx4,Tmem2,Ptpla,Itpr1,Slc35a2,Tap2,Slc26a2,Lrrc8d,Mst1r,Tmed1,Tmem123,A730017C20Rik,Bambi,Pi16,Clcn5,Mfsd10,Ssr2,Frrs1,Tex261,Slco3a1,Ptprs,Ssr4,Tor1aip1,Lass6,Tmed9,…
GO:0048513	4,5		organ development	1.19637	1541	0.1156	73	0.1383	0.0138618	Etv1,Foxd1,Ptn,Tbx20,Tcea1,Egln1,Hdac9,Ulk1,Nrp1,Bmpr2,Sdc1,Mfsd7b,Cbfb,Hs1bp3,Mettl8,Slit2,Pou2f1,Gsk3b,Add1,Angptl6,Ercc2,Ifnz,Zeb1,Prkar1b,Pkd2,Ebp,Chst11,Fst,Erap1,Chrnb2,Pparg,Bmp1,Srf,Vash1,Serpinf1,Id3,Atp7a,Prkci,Ift172,Egfl7,Gys1,Tgfb1i1,Abr,Anxa4,Rb1,Gadd45g,Unc5c,Picalm,Zfp36,Spry2,Rorc,Hdac1,Mesdc2,Isl1,Clcn2,Ngfr,Tgfbr1,Acvrl1,Spint1,Myo1e,Gla,Gdf11,Otx1,Jag2,Cd276,Pax6,Ppard,Numbl,T…
GO:0051093	5,3,4		negative regulation of developmental process	1.50345	386	0.029	23	0.0436	0.0141202	Hdac9,Ulk1,Nrp1,Stradb,Smurf1,Syvn1,Gsk3b,Ercc2,Zeb1,Chst11,Fst,Vash1,Serpinf1,Tgfb1i1,Zfp36,Isl1,Bag3,Ngfr,Tgfbr1,Enpp1,Prnp,Gdf11,Pax6
GO:0005089	7		Rho guanyl-nucleotide exchange factor activity	2.825	57	0.004	6	0.0113	0.0142954	Sos2,Rgnef,Abr,Arhgef17,Arhgef2,Arhgef18
GO:0035091	5		phosphoinositide binding	2.825	57	0.004	6	0.0113	0.0142954	Snap91,Itpr1,Hs1bp3,Snx18,Picalm,Plekha3
GO:0045216	4		cell-cell junction organization	5.18182	14	0.0011	3	0.0057	0.0144566	Cd9,Numbl,Pard6a
GO:0005543	4		phospholipid binding	2.30769	92	0.0065	8	0.015	0.014562	Snap91,Cpne1,Itpr1,Hs1bp3,Snx18,Anxa4,Picalm,Plekha3
GO:0004674	7		protein serine/threonine kinase activity	1.51282	387	0.0273	22	0.0413	0.0148828	Map4k4,Pskh1,Ulk1,Bmpr2,Stradb,Stk10,Ulk4,Gsk3b,Limk1,Ttbk1,Wnk1,Prkci,Mknk1,Amhr2,Stk32a,Tgfbr1,Acvrl1,Tlk2,Mapk10,Clk2,Dmpk,Csnk1e
GO:0010927	4,5,6		cellular component assembly involved in morphogenesis	3.8	26	0.002	4	0.0076	0.0150492	Ercc2,Pmp22,Cd9,Agfg1
GO:0055082	6,4		cellular chemical homeostasis	1.71084	221	0.0166	15	0.0284	0.0150921	Slc30a1,Itpr1,Chrna7,Ercc2,Pkd2,Pmp22,Chrnb2,Atp7a,Slc9a8,Nucb2,Prnp,Cd9,Serinc5,Dmpk,Ppard
GO:0008022	4		protein C-terminus binding	5.09091	15	0.0011	3	0.0056	0.0151597	Cadm1,Procr,Itgb1bp1
GO:0045664	8,7,9,6		regulation of neuron differentiation	2.30303	88	0.0066	8	0.0152	0.015161	Ttl,Ulk1,Nrp1,Limk1,Chrnb2,Sema4d,Isl1,Pax6
GO:0002706	8,6,7		regulation of lymphocyte mediated immunity	2.78049	55	0.0041	6	0.0114	0.0153152	Il27ra,Tap2,Cadm1,B2m,H2-K1,H2-M3
GO:0006665	6,7		sphingolipid metabolic process	2.78049	55	0.0041	6	0.0114	0.0153152	Gba2,Lass6,Smpd1,Gla,Smpdl3b,Gba
GO:0034101	6		erythrocyte homeostasis	2.78049	55	0.0041	6	0.0114	0.0153152	Tcea1,Mfsd7b,Add1,Ercc2,Rb1,Id2
GO:0033673	10,7,9		negative regulation of kinase activity	3.16667	40	0.003	5	0.0095	0.0154848	Gadd45b,Gadd45a,Gadd45g,Spry2,Trib3
GO:0006469	11,8,10		negative regulation of protein kinase activity	3.16667	40	0.003	5	0.0095	0.0154848	Gadd45b,Gadd45a,Gadd45g,Spry2,Trib3
GO:0005768	8,7,6,5		endosome	1.7027	218	0.0148	15	0.0252	0.0156949	Ankrd27,Sqstm1,Rab11fip1,Clcn5,Cd63,Fig4,Gga2,Stam,Prkci,Vps39,Praf2,Scyl2,M6pr,Atp6v0b,Mmd
GO:0051186	4		cofactor metabolic process	1.86066	163	0.0122	12	0.0227	0.015869	Dlat,Nmnat1,Rpia,Blvra,Pank3,Acss2,Coq5,Nfu1,Acot2,Hmox1,Cpox,Folr1
GO:0005488	2		binding	1.03759	9860	0.6944	384	0.7205	0.0159517	Trim21,Ube2l3,Ankrd27,Nt5dc3,Pcbp3,Tnpo2,D17Wsu104e,Mcam,Etv1,Map4k4,Dis3l2,Foxd1,Dlat,Snap91,Blvrb,Etv6,Ptn,Sqstm1,Sarm1,Tbx20,Antxr2,Dgki,Hmgcll1,Chga,Igfbp7,Tcea1,Egln1,Il27ra,Adh5,Nsg1,Nmnat1,Ttl,Tnfaip1,Gadd45b,Ppa2,Zkscan17,Hdac9,Gpr124,Stac2,Pskh1,Uckl1,Pctp,Padi3,Cpne1,Islr2,Srxn1,Kif21b,Emilin1,Tollip,Ulk1,Kiss1r,G6pd2,Ddx58,Gal3st3,Mamdc2,Nrp1,Slc30a1,Jmy,Bmpr2,Sdc1,Trim68,Klhdc5,Stradb…
GO:0007399	5		nervous system development	1.30796	753	0.0565	39	0.0739	0.0162415	Nrsn1,Etv1,Foxd1,Ttl,Hdac9,Ulk1,Nrp1,Slit2,Fig4,Kif2a,Ercc2,Zeb1,Cadm1,Limk1,Pmp22,Chrnb2,Sema4d,Atp7a,Prkci,Ift172,Rgnef,Abr,Unc5c,Isl1,Ngfr,Tgfbr1,Sema4c,Stxbp1,Dpysl2,Cd9,Serinc5,Gdf11,Otx1,Dbn1,Pax6,Ppard,Numbl,Ambra1,Prdm8
GO:0043065	8,6,7		positive regulation of apoptosis	1.73203	204	0.0153	14	0.0265	0.0166346	Jmy,Tap2,Pdia3,Tex261,Cadm1,Shisa5,B2m,H2-K1,Ngfr,Tgfbr1,H2-M3,Nr4a1,Wwox,Ambra1
GO:0030282	6,7,8,4		bone mineralization	3.8	27	0.002	4	0.0076	0.0169706	Ptn,Ercc2,Gla,Cd276
GO:0030516	8,9,11,10,7,13,12,14		regulation of axon extension	5.18182	15	0.0011	3	0.0057	0.0173582	Ttl,Nrp1,Limk1
GO:0006476	9,8		protein amino acid deacetylation	5.18182	15	0.0011	3	0.0057	0.0173582	Sirt2,Sirt6,Hdac1
GO:0043068	7,5,6		positive regulation of programmed cell death	1.70968	206	0.0155	14	0.0265	0.0176848	Jmy,Tap2,Pdia3,Tex261,Cadm1,Shisa5,B2m,H2-K1,Ngfr,Tgfbr1,H2-M3,Nr4a1,Wwox,Ambra1
GO:0006643	5,6		membrane lipid metabolic process	2.65116	57	0.0043	6	0.0114	0.017693	Gba2,Lass6,Smpd1,Gla,Smpdl3b,Gba
GO:0005509	6		calcium ion binding	1.30347	777	0.0547	38	0.0713	0.01775	Chga,Padi3,Itpr1,Pxdn,Sumf1,Slit2,Sumf2,Efemp2,Calu,Cd248,Pkd2,Bmp1,P4htm,Fkbp10,Egfl7,Anxa4,Thbs3,Gpd2,Prkcsh,Oit3,Nucb2,Avil,Cltb,Gnptab,Gsn,Ano6,Clstn3,Galnt7,Necab1,Stim2,Jag2,Lman2,Syp,Mmp15,Sparc,Cdh24,Ncan,Ltbp3
GO:0008287	4,3		protein serine/threonine phosphatase complex	3.72222	27	0.0018	4	0.0067	0.0180089	Itpr1,Ppp2r2b,Ppm1j,Ppm1h
GO:0048666	8,5,9,6	3	neuron development	1.56422	290	0.0218	18	0.0341	0.0181113	Etv1,Foxd1,Ttl,Ulk1,Nrp1,Slit2,Fig4,Limk1,Chrnb2,Sema4d,Atp7a,Prkci,Rgnef,Isl1,Ngfr,Stxbp1,Pax6,Numbl
GO:0016043	2		cellular component organization	1.16059	1718	0.1289	79	0.1496	0.0181137	Hps3,Tnpo2,Etv1,Foxd1,Snap91,Ttl,Hdac9,Emilin1,Ulk1,Nrp1,Immp2l,Stradb,Mettl8,Gadd45a,Slit2,Clcn5,Baz1a,Mtss1l,Mtx2,Ap2a2,Chrna7,Fig4,Add1,Epn2,Ercc2,Cadm1,Cdc42ep5,Whsc1,Limk1,Sirt2,Pmp22,Chrnb2,Sema4d,Smarcc2,Atp7a,Usp22,Prkci,Dennd1a,Fhdc1,Ift172,Cdc25b,Rgnef,Rb1,Picalm,Fhod1,Pdlim7,Hdac1,Mtap4,Oxa1l,P4ha1,Isl1,Tpp1,Ngfr,Avil,Tgfbr1,Tlk2,Spint1,Arhgef17,Prnp,Ctsd,Gsn,Stxbp1,Kdm4a,Cd47,Cd9,Arhg…
GO:0006066	4		cellular alcohol metabolic process	1.59406	269	0.0202	17	0.0322	0.0181688	Dlat,Inpp5a,Adh5,Pctp,G6pd2,Rpia,Pofut2,Xylb,Ebp,Chrnb2,Got1,Sc5d,Fuca1,Atp7a,Gpd2,Acn9,Cat
GO:0010942	6,4,5		positive regulation of cell death	1.70968	207	0.0155	14	0.0265	0.0182248	Jmy,Tap2,Pdia3,Tex261,Cadm1,Shisa5,B2m,H2-K1,Ngfr,Tgfbr1,H2-M3,Nr4a1,Wwox,Ambra1
GO:0006955	3		immune response	1.4247	443	0.0332	25	0.0473	0.0183513	Sqstm1,Sarm1,Tmem173,Il27ra,Bcap31,Tollip,Ddx58,Tap2,Oasl2,H2-Q8,Cadm1,Erap1,Procr,Atp7a,B2m,Enpp3,H2-D1,Gadd45g,H2-K1,Enpp1,H2-M3,Cd47,Cfp,Cd276,Tlr12
GO:0051348	6		negative regulation of transferase activity	2.96875	42	0.0032	5	0.0095	0.018474	Gadd45b,Gadd45a,Gadd45g,Spry2,Trib3
GO:0012502	8,6,7		induction of programmed cell death	1.87387	148	0.0111	11	0.0208	0.0186449	Jmy,Tap2,Cadm1,Shisa5,B2m,H2-K1,Ngfr,Tgfbr1,H2-M3,Nr4a1,Wwox
GO:0006917	9,7,8		induction of apoptosis	1.87387	148	0.0111	11	0.0208	0.0186449	Jmy,Tap2,Cadm1,Shisa5,B2m,H2-K1,Ngfr,Tgfbr1,H2-M3,Nr4a1,Wwox
GO:0032609	4		interferon-gamma production	3.61905	28	0.0021	4	0.0076	0.0190192	Il27ra,Gadd45g,H2-M3,Cd276
GO:0043086	5		negative regulation of catalytic activity	2.375	75	0.0056	7	0.0133	0.019258	Gadd45b,Gadd45a,Atp7a,Gadd45g,Spry2,Nr4a1,Trib3
GO:0048523	5,3,4		negative regulation of cellular process	1.23842	979	0.0734	48	0.0909	0.0194677	Tbx20,Zkscan17,Hdac9,Ulk1,Kiss1r,Nrp1,Stradb,Tro,St18,Syvn1,Pou2f1,Gsk3b,Ercc2,Nrip2,Zeb1,Ifitm3,Chst11,Sirt2,Fst,Pparg,Trim66,Vash1,Id3,Asph,Egfl7,Sirt6,Tgfb1i1,Rb1,Zfp36,Hdac1,Mtap4,Isl1,Bag3,Ngfr,Avil,Tgfbr1,Enpp1,Prnp,Gsn,Stxbp1,Cd9,Gdf11,Cd276,Pax6,Ppard,Thra,Ambra1,Id2
GO:0042221	3		response to chemical stimulus	1.34917	561	0.0421	30	0.0568	0.0200269	Sarm1,Dgki,Adh5,Srxn1,Itpr1,Tap2,Pxdn,Slit2,Gstm4,Syvn1,Slc10a3,Chrna7,Ercc2,Ppp1r15a,Chrnb2,Pparg,Vash1,Id3,Atp7a,Prkci,B2m,Atf6b,Ddit3,Mest,Tgfbr1,Prnp,H2-M3,Clk2,Cat,Id2
GO:0004553	5		hydrolase activity, hydrolyzing O-glycosyl compounds	2.33929	80	0.0056	7	0.0131	0.0202423	Gba2,Fuca1,Prkcsh,Gusb,Gla,Gba,Ganab
GO:0002703	7,5,6		regulation of leukocyte mediated immunity	2.59091	59	0.0044	6	0.0114	0.0202745	Il27ra,Tap2,Cadm1,B2m,H2-K1,H2-M3
GO:0051641	3		cellular localization	1.31161	654	0.0491	34	0.0644	0.0203208	Ankrd27,Tnpo2,Tmed10,Tram1,Bcap29,Tom1l2,Bcap31,Immp2l,Scg5,Napb,Mtx2,Ap2a2,Gsk3b,Chrna7,Gga2,Chrnb2,Apba1,Tom1,Stam,Cry2,Arntl,Oxa1l,Ywhag,Cltb,H47,Gnptab,Stxbp1,M6pr,Rrbp1,Sec61a1,Pax6,Ppard,Folr1,Syngr2
GO:0043087	6		regulation of GTPase activity	2.33333	76	0.0057	7	0.0133	0.020378	Dgki,Wdr67,Tbc1d20,Agap1,Ralbp1,Rabgap1,Agfg1
GO:0002286	7,6		T cell activation during immune response	4.75	16	0.0012	3	0.0057	0.0205216	Atp7a,Gadd45g,H2-M3
GO:0030030	3		cell projection organization	1.50628	318	0.0239	19	0.036	0.0210245	Etv1,Foxd1,Ttl,Ulk1,Nrp1,Slit2,Mtss1l,Limk1,Chrnb2,Sema4d,Atp7a,Ift172,Rgnef,Isl1,Ngfr,Tgfbr1,Stxbp1,Pax6,Numbl
GO:0031214	6,7,5		biomineral formation	3.45455	29	0.0022	4	0.0076	0.0211932	Ptn,Ercc2,Gla,Cd276
GO:0016491	3		oxidoreductase activity	1.32159	645	0.0454	32	0.06	0.021364	Cox4i2,Blvrb,Egln1,Adh5,Aldh7a1,Srxn1,G6pd2,Acads,Pxdn,Sumf1,Blvra,Frrs1,Por,Plod1,Txndc12,Loxl2,Sc5d,P4htm,Asph,Plod3,Hsd17b11,Gpd2,P4ha1,Hmox1,Cpox,Me1,Kdm4a,Necab1,P4hb,Phyhd1,Cat,Wwox
GO:0046483	4		heterocycle metabolic process	2.2931	77	0.0058	7	0.0133	0.0215346	Blvra,Atp7a,P4ha1,Hmox1,Cpox,P4hb,Folr1
GO:0016881	5		acid-amino acid ligase activity	1.89899	140	0.0099	10	0.0188	0.0217574	Ube2l3,Ttl,Smurf1,Syvn1,Ttll3,Ube4a,Ube3b,Uhrf2,Ube2f,Hace1
GO:0044237	3		cellular metabolic process	1.04864	5755	0.4317	239	0.4527	0.0218298	Ube2l3,Lpgat1,Etv1,Map4k4,Foxd1,Dlat,Blvrb,Etv6,Inpp5a,Tbx20,Gba2,Tcea1,Il27ra,Adh5,Nmnat1,Usp11,Ttl,Gadd45b,Ppa2,Zkscan17,Hdac9,Ppih,Pskh1,Pctp,Padi3,Ulk1,G6pd2,Mamdc2,Rpia,Jmy,Bmpr2,Gyg,Stradb,Pofut2,Lbh,Ppp1r10,Cbfb,Acads,Akna,Tmx4,Gls2,Smurf1,Maz,Ppfibp2,Dda1,Ptpla,Mettl8,Mst1r,St18,Stk10,Gadd45a,Pxdn,Blvra,Ppm1j,Pip4k2b,Pank3,Lonp1,Frrs1,Baz1a,Ptprs,Zmat5,Ufsp1,Ulk4,Lass6,Gstm4,Syvn1,Sox12,P…
GO:0016310	6		phosphorylation	1.26541	778	0.0584	39	0.0739	0.0222358	Map4k4,Gadd45b,Pskh1,Ulk1,Bmpr2,Stradb,Mst1r,Stk10,Gadd45a,Ulk4,Gsk3b,Prkar1b,Limk1,Ttbk1,Atp7a,Wnk1,Prkci,Cdc25b,Mknk1,Amhr2,Stk32a,Gadd45g,Spry2,Atp6v1a,Rorc,Tgfbr1,Acvrl1,Gnptab,Tlk2,Scyl2,Mapk10,Lpar2,Clk2,Dmpk,Atp6v0b,Csnk1e,Tyro3,Madd,Trib3
GO:0051649	4,3		establishment of localization in cell	1.31453	615	0.0461	32	0.0606	0.0224519	Ankrd27,Tnpo2,Tmed10,Tram1,Bcap29,Tom1l2,Bcap31,Immp2l,Scg5,Napb,Mtx2,Ap2a2,Gsk3b,Chrna7,Gga2,Chrnb2,Apba1,Tom1,Stam,Cry2,Arntl,Ywhag,Cltb,H47,Gnptab,Stxbp1,M6pr,Rrbp1,Sec61a1,Ppard,Folr1,Syngr2
GO:0042592	4		homeostatic process	1.33902	546	0.041	29	0.0549	0.0225342	Tcea1,Slc30a1,Mfsd7b,Tmx4,Itpr1,Pdia3,Txndc12,Chrna7,Add1,Ercc2,Pkd2,Pmp22,Chrnb2,Got1,Srf,Atp7a,Rb1,Mttp,Slc9a8,Ddit3,Nucb2,Prnp,Cd9,Serinc5,P4hb,Dmpk,Ppard,Pard6a,Id2
GO:0031069	5,8,7,9,10,4,6		hair follicle morphogenesis	4.38462	17	0.0013	3	0.0057	0.0239365	Fst,Atp7a,Ngfr
GO:0004860	5		protein kinase inhibitor activity	4.30769	18	0.0013	3	0.0056	0.0242521	Wnk1,Camk2n2,Trib3
GO:0016860	4		intramolecular oxidoreductase activity	3.26087	32	0.0023	4	0.0075	0.0243614	Rpia,Pdia3,Ebp,P4hb
GO:0019887	4		protein kinase regulator activity	2.76471	48	0.0034	5	0.0094	0.0244944	Prkar1b,Wnk1,Ccni,Camk2n2,Trib3
GO:0051239	4,3		regulation of multicellular organismal process	1.29132	645	0.0484	33	0.0625	0.024514	Il27ra,Ttl,Hdac9,Ulk1,Nrp1,Smurf1,Chrna7,Zeb1,Limk1,Fst,Erap1,Procr,Chrnb2,Pparg,Sema4d,Vash1,Serpinf1,Rb1,Zfp36,Rel,Isl1,Ngfr,Enpp1,H47,H2-M3,Stxbp1,Dmpk,Cd276,Pax6,Thra,Clptm1,Id2,Etv5
GO:0007167	7,6		enzyme linked receptor protein signaling pathway	1.51887	282	0.0212	17	0.0322	0.0247109	Ulk1,Nrp1,Bmpr2,Bambi,Zeb1,Chst11,Fst,Akap7,Wfikkn2,Amhr2,Ptprn,Ngfr,Tgfbr1,Acvrl1,Myo1e,Ltbp3,Akap3
GO:0044432	9,8,7,6,5,4		endoplasmic reticulum part	2.06154	96	0.0065	8	0.0134	0.0247213	Itpr1,Ebp,Asph,H13,Prkcsh,H47,Rrbp1,Ganab
GO:0005905	7,6,5		coated pit	3.35	30	0.002	4	0.0067	0.0248656	Snap91,Ap2a2,Picalm,Cltb
GO:0009887	5,6,4		organ morphogenesis	1.25853	742	0.0557	37	0.0701	0.0253186	Foxd1,Tbx20,Egln1,Nrp1,Bmpr2,Pou2f1,Gsk3b,Angptl6,Ercc2,Zeb1,Prkar1b,Chst11,Fst,Erap1,Pparg,Srf,Vash1,Serpinf1,Id3,Atp7a,Prkci,Ift172,Egfl7,Tgfb1i1,Spry2,Isl1,Ngfr,Tgfbr1,Acvrl1,Myo1e,Gdf11,Otx1,Jag2,Pax6,Thra,Wwox,Etv5
GO:0001501	5		skeletal system development	1.51174	284	0.0213	17	0.0322	0.0258165	Ptn,Cbfb,Smurf1,Ercc2,Zeb1,Chst11,Bmp1,Atp7a,Pdlim7,Tgfbr1,Enpp1,Gla,Jag2,Cd276,Thra,Wwox,Ltbp3
GO:0042552	13,9,11,5,8		myelination	3.30435	31	0.0023	4	0.0076	0.0259078	Ercc2,Pmp22,Cd9,Serinc5
GO:0002822	7,6		regulation of adaptive immune response based on somatic recombination of immune receptors built from immunoglobulin superfamily domains	2.71429	47	0.0035	5	0.0095	0.0272521	Il27ra,Tap2,B2m,H2-K1,H2-M3
GO:0002819	6,5		regulation of adaptive immune response	2.71429	47	0.0035	5	0.0095	0.0272521	Il27ra,Tap2,B2m,H2-K1,H2-M3
GO:0006644	5,6		phospholipid metabolic process	1.81731	139	0.0104	10	0.0189	0.0272625	Lpgat1,Pip4k2b,Smpd1,Fig4,Ptdss2,Lpcat3,Pip5k1a,Ptdss1,Smpdl3b,Serinc5
GO:0008234	6		cysteine-type peptidase activity	1.89888	126	0.0089	9	0.0169	0.0274494	Usp11,Ufsp1,Ctso,Usp10,Otub2,Ctsz,Usp22,Usp18,Capn5
GO:0005085	5		guanyl-nucleotide exchange factor activity	1.89888	126	0.0089	9	0.0169	0.0274494	Ankrd27,Sos2,Rgnef,Abr,Sh2d3c,Arhgef17,Arhgef2,Arhgef18,Madd
GO:0007033	4		vacuole organization	4.07143	18	0.0014	3	0.0057	0.0275911	Fig4,Tpp1,Gba
GO:0050801	6		ion homeostasis	1.55191	244	0.0183	15	0.0284	0.0278563	Slc30a1,Itpr1,Chrna7,Ercc2,Pkd2,Pmp22,Chrnb2,Atp7a,Slc9a8,Nucb2,Prnp,Cd9,Serinc5,Dmpk,Ppard
GO:0005886	5,4		plasma membrane	1.08525	2441	0.1654	107	0.1795	0.0280008	Mcam,Gng3,Bbs9,Snap91,Gng2,Tmem173,Gba2,Tnfaip1,Bcap31,Gpr124,Pskh1,Kiss1r,Nrp1,Slc30a1,Mfap3,Rhoc,Tro,Mst1r,Tmed1,Fam120a,Clcn5,Pip4k2b,Lims2,Slco3a1,Cdsn,Cd248,Ap2a2,Adcyap1r1,Cd63,Il17rd,Chrna7,Plaur,Add1,Lphn2,H2-Q8,Cadm1,Pkd2,Gng8,Cdc42ep5,Limk1,Pnn,Htr3a,Slc12a5,Chrnb2,Htr6,Acy3,Slc36a1,Adcy6,Atp7a,Prkci,Dennd1a,B2m,Rgnef,Tgfb1i1,Amhr2,Pip5k1a,Anxa4,H2-D1,Kctd6,Ptprn,Unc5c,Picalm,Igdcc4,Spr…
GO:0019199	7,6		transmembrane receptor protein kinase activity	2.35417	68	0.0048	6	0.0113	0.0283903	Bmpr2,Mst1r,Amhr2,Tgfbr1,Acvrl1,Tyro3
GO:0008283	3		cell proliferation	1.28166	610	0.0458	31	0.0587	0.0284801	D17Wsu104e,Gng2,Ptn,Tbx20,Kiss1r,Gsk3b,Ercc2,Zeb1,Prkar1b,Ifitm3,Chst11,Fst,Chrnb2,Pparg,Vash1,Uhrf2,Asph,Rpl29,Cd81,Rb1,Ngfr,Cd9,Gdf11,Cd276,Cat,Pax6,Ppard,Numbl,Ambra1,Sparc,Cntfr
GO:0051128	4,3		regulation of cellular component organization	1.54348	245	0.0184	15	0.0284	0.0285098	Ttl,Ulk1,Nrp1,Cdc42ep5,Limk1,Chrnb2,Sema4d,Mtap4,Avil,Tgfbr1,Gsn,Cd47,Arhgef18,Cdc42se2,Ncan
GO:0048646	3,5,4		anatomical structure formation involved in morphogenesis	1.43426	334	0.0251	19	0.036	0.0289723	Tbx20,Egln1,Ulk1,Nrp1,Bmpr2,Pou2f1,Angptl6,Ercc2,Pmp22,Erap1,Srf,Vash1,Serpinf1,Atp7a,Ift172,Egfl7,Acvrl1,Cd9,Agfg1
GO:0008374	7		O-acyltransferase activity	3.125	34	0.0024	4	0.0075	0.0291152	Dgat1,Cpt1b,Lpcat3,Cpt1a
GO:0055114	3		oxidation reduction	1.27887	612	0.0459	31	0.0587	0.0291816	Blvrb,Egln1,Adh5,Aldh7a1,Srxn1,G6pd2,Acads,Tmx4,Pxdn,Sumf1,Blvra,Frrs1,Por,Plod1,Txndc12,Cyb561d2,Loxl2,Sc5d,P4htm,Asph,Plod3,Hsd17b11,Gpd2,P4ha1,Hmox1,Cpox,Me1,Kdm4a,Phyhd1,Cat,Wwox
GO:0022405	5		hair cycle process	2.63889	48	0.0036	5	0.0095	0.0292232	Ercc2,Fst,Atp7a,Ngfr,Ppard
GO:0022404	4		molting cycle process	2.63889	48	0.0036	5	0.0095	0.0292232	Ercc2,Fst,Atp7a,Ngfr,Ppard
GO:0001942	8,7,9,6		hair follicle development	2.63889	48	0.0036	5	0.0095	0.0292232	Ercc2,Fst,Atp7a,Ngfr,Ppard
GO:0051188	5		cofactor biosynthetic process	2.14516	83	0.0062	7	0.0133	0.0292267	Dlat,Nmnat1,Pank3,Acss2,Coq5,Nfu1,Cpox
GO:0004672	6		protein kinase activity	1.32609	522	0.0368	26	0.0488	0.0292452	Map4k4,Pskh1,Ulk1,Bmpr2,Stradb,Mst1r,Stk10,Ulk4,Gsk3b,Limk1,Ttbk1,Wnk1,Prkci,Mknk1,Amhr2,Stk32a,Tgfbr1,Acvrl1,Tlk2,Scyl2,Mapk10,Clk2,Dmpk,Csnk1e,Tyro3,Trib3
GO:0048518	4,2,3		positive regulation of biological process	1.16515	1170	0.0878	54	0.1023	0.0293685	D17Wsu104e,Etv1,Foxd1,Tbx20,Dgki,Tcea1,Il27ra,Emilin1,Jmy,Bmpr2,Cbfb,Tap2,Pdia3,Tex261,Pou2f1,Gsk3b,Chrna7,Zeb1,Cadm1,Limk1,Shisa5,Fst,Erap1,Chrnb2,Pparg,Samd4,Sema4d,Srf,Prkci,B2m,Arntl,Cd81,Rb1,Rel,H2-K1,Isl1,Ngfr,Calcoco1,Tgfbr1,H2-M3,Cd47,Lpar2,Cfp,Cd276,Cat,Pax6,Nr4a1,Ppard,Wwox,Ambra1,Id2,Cntfr,Etv5,Clock
GO:0016791	6		phosphatase activity	1.61589	215	0.0151	13	0.0244	0.0297251	Inpp5a,D3Bwg0562e,Ptpla,Ppm1j,Ptprs,Ppm1h,Acp6,Acpl2,Cdc25b,Mtmr3,Ptprn,Acp1,Eya3
GO:0009986	4,3		cell surface	1.56667	221	0.015	14	0.0235	0.0298282	Kiss1r,Bmpr2,Sdc1,Slco3a1,Chrna7,Chrnb2,H2-D1,H2-K1,Acvrl1,Enpp1,H2-M3,Cd276,Clptm1,Gpr125
GO:0044238	3		primary metabolic process	1.02583	5883	0.4413	239	0.4527	0.0308527	Ube2l3,Lpgat1,Etv1,Map4k4,Foxd1,Prcp,Dlat,Etv6,Inpp5a,Pafah1b2,Tbx20,Gba2,Tcea1,Il27ra,Adh5,Nmnat1,Usp11,Stbd1,Cpvl,Ttl,Gadd45b,Zkscan17,Hdac9,Ppih,Pskh1,Pctp,Padi3,Ulk1,G6pd2,Mamdc2,Rpia,Jmy,Immp2l,Bmpr2,Gyg,Stradb,Pofut2,Scg5,Lbh,Disp1,Ppp1r10,Cbfb,Acads,Akna,Gls2,Smurf1,Maz,Ppfibp2,Dda1,Mettl8,Mst1r,St18,Stk10,Ppm1j,Pip4k2b,Lonp1,Frrs1,Baz1a,Ptprs,Zmat5,Ufsp1,Ulk4,Lass6,Syvn1,Sox12,Pou2f1,Carh…
GO:0042440	3		pigment metabolic process	3.04	33	0.0025	4	0.0076	0.03109	Blvra,Hmox1,Cpox,Ddt
GO:0006986	4,5		response to unfolded protein	3.04	33	0.0025	4	0.0076	0.03109	Syvn1,Ppp1r15a,Atf6b,Ddit3
GO:0044248	4		cellular catabolic process	1.21546	810	0.0608	39	0.0739	0.0311683	Ube2l3,Dlat,Gba2,Adh5,Usp11,Rpia,Smurf1,Dda1,Pxdn,Blvra,Lonp1,Frrs1,Ufsp1,Gstm4,Syvn1,Smpd1,Fbxl16,Fbxo21,Ddah2,Usp10,Otub2,Map1lc3a,Got1,Ube3b,Uhrf2,Mylip,Usp22,Usp18,Zfp36,Hmox1,Ctsd,Tulp4,Gla,Smpdl3b,Ube2f,Cat,Ppard,Ambra1,Hace1
GO:0004725	8		protein tyrosine phosphatase activity	2.07937	89	0.0063	7	0.0131	0.0311945	Ptpla,Ptprs,Cdc25b,Mtmr3,Ptprn,Acp1,Eya3
GO:0019210	4		kinase inhibitor activity	4	20	0.0014	3	0.0056	0.0313962	Wnk1,Camk2n2,Trib3
GO:0042168	6,7,4		heme metabolic process	4.07143	19	0.0014	3	0.0057	0.0314722	Blvra,Hmox1,Cpox
GO:0031346	6,4,5		positive regulation of cell projection organization	4.07143	19	0.0014	3	0.0057	0.0314722	Limk1,Sema4d,Tgfbr1
GO:0002285	6,5		lymphocyte activation during immune response	4.07143	19	0.0014	3	0.0057	0.0314722	Atp7a,Gadd45g,H2-M3
GO:0050728	7,8,5,6		negative regulation of inflammatory response	4.07143	19	0.0014	3	0.0057	0.0314722	Chrna7,Zfp36,Cd276
GO:0005044	6		scavenger receptor activity	3	35	0.0025	4	0.0075	0.0316444	Loxl2,Enpp3,Enpp1,A430110N23Rik
GO:0004702	8,5		receptor signaling protein serine/threonine kinase activity	2.54054	52	0.0037	5	0.0094	0.0319317	Bmpr2,Amhr2,Tgfbr1,Acvrl1,Mapk10
GO:0042391	8,6		regulation of membrane potential	1.94872	104	0.0078	8	0.0152	0.0319922	Chrna7,Ercc2,Pmp22,Chrnb2,Cd9,Serinc5,Dmpk,Ppard
GO:0006468	9,7,8		protein amino acid phosphorylation	1.25466	644	0.0483	32	0.0606	0.0320783	Map4k4,Gadd45b,Pskh1,Ulk1,Bmpr2,Stradb,Mst1r,Stk10,Ulk4,Gsk3b,Prkar1b,Limk1,Ttbk1,Wnk1,Prkci,Mknk1,Amhr2,Stk32a,Gadd45g,Rorc,Tgfbr1,Acvrl1,Tlk2,Scyl2,Mapk10,Lpar2,Clk2,Dmpk,Csnk1e,Tyro3,Madd,Trib3
GO:0046914	6		transition metal ion binding	1.08452	2285	0.1609	93	0.1745	0.0321012	Trim21,Sqstm1,Tcea1,Egln1,Adh5,Nmnat1,Zkscan17,Stac2,Slc30a1,Bmpr2,Trim68,Ppp1r10,Maz,Morc1,St18,Pxdn,Blvra,Lims2,Frrs1,Baz1a,Por,Zmat5,Atmin,Syvn1,Plod1,Zfp385a,Ercc2,Zeb1,Agap1,Rnf26,Zfp689,Whsc1,Zdhhc12,Limk1,Cyb561d2,Sirt2,Csrp2,Erap1,Pparg,Adam15,Bmp1,Trim66,Acy3,Loxl2,Sc5d,P4htm,Atp7a,Uhrf2,Asph,Mylip,Usp22,Prkci,Slc39a9,Nfu1,Rgnef,Sirt6,Tgfb1i1,Plod3,Amhr2,Mtmr3,Zfp36,Rorc,Pdlim7,Adarb1,P4…
GO:0046649	5,4		lymphocyte activation	1.51064	251	0.0188	15	0.0284	0.0325838	Il27ra,Hdac9,Cbfb,Hs1bp3,Chrna7,Ifnz,Zeb1,Chrnb2,Atp7a,Cd81,Gadd45g,Rorc,H2-M3,Cd276,Clptm1
GO:0042633	4		hair cycle	2.5	50	0.0038	5	0.0095	0.0333683	Ercc2,Fst,Atp7a,Ngfr,Ppard
GO:0042303	3		molting cycle	2.5	50	0.0038	5	0.0095	0.0333683	Ercc2,Fst,Atp7a,Ngfr,Ppard
GO:0022892	3		substrate-specific transporter activity	1.21622	788	0.0555	36	0.0675	0.0341816	Tnpo2,Cox4i2,Tnfaip1,Slc30a1,Disp1,Itpr1,Slc35a2,Tap2,Slc26a2,Clcn5,Slco3a1,Slc39a1,Ap2a2,Slc10a3,Chrna7,Pkd2,Htr3a,Slc12a5,Chrnb2,Slc7a14,Slc36a1,Slc35a5,Atp7a,Slc39a9,Kctd6,Mttp,Slc44a1,Slc9a8,Atp6v1a,Clcn2,Ano6,Fxyd5,M6pr,Sec61a1,Atp6v0b,Stard5
GO:0045321	4,3		leukocyte activation	1.46377	276	0.0207	16	0.0303	0.0345181	Il27ra,Ndrg1,Hdac9,Cbfb,Hs1bp3,Chrna7,Ifnz,Zeb1,Chrnb2,Atp7a,Cd81,Gadd45g,Rorc,H2-M3,Cd276,Clptm1
GO:0005506	7		iron ion binding	1.43694	315	0.0222	17	0.0319	0.0345918	Egln1,Pxdn,Frrs1,Por,Plod1,Ercc2,Cyb561d2,Sc5d,P4htm,Asph,Nfu1,Plod3,P4ha1,Hmox1,Kdm4a,Phyhd1,Cat
GO:0022610	2		biological adhesion	1.2775	533	0.04	27	0.0511	0.0353822	Mcam,Igfbp7,Emilin1,Nrp1,Tro,Ptprs,Cadm1,Pnn,Itgb1bp1,Rpl29,Scarb2,Thbs3,Itgb5,Dcbld2,Icam2,Lamc1,Clstn3,Cd47,Cd9,Cyfip2,Jag2,Ppard,Thra,Parvb,Cdh24,Ncan,Tyro3
GO:0007155	3		cell adhesion	1.2775	533	0.04	27	0.0511	0.0353822	Mcam,Igfbp7,Emilin1,Nrp1,Tro,Ptprs,Cadm1,Pnn,Itgb1bp1,Rpl29,Scarb2,Thbs3,Itgb5,Dcbld2,Icam2,Lamc1,Clstn3,Cd47,Cd9,Cyfip2,Jag2,Ppard,Thra,Parvb,Cdh24,Ncan,Tyro3
GO:0016790	5		thiolester hydrolase activity	2.01538	92	0.0065	7	0.0131	0.0353892	Usp11,Ufsp1,Usp10,Usp22,Usp18,Ppt2,Acot2
GO:0009888	5,6,4		tissue development	1.2511	605	0.0454	30	0.0568	0.0354199	Foxd1,Ptn,Egln1,Hdac9,Nrp1,Bmpr2,Sdc1,Mettl8,Ercc2,Zeb1,Chst11,Fst,Pparg,Bmp1,Id3,Atp7a,Ift172,Tgfb1i1,Rb1,Hdac1,Mesdc2,Isl1,Ngfr,Gla,Jag2,Cd276,Pax6,Ppard,Thra,Etv5
GO:0033189	6,8		response to vitamin A	3.8	20	0.0015	3	0.0057	0.0355658	Slc10a3,Mest,Clk2
GO:0001818	6,4,5		negative regulation of cytokine production	3.8	20	0.0015	3	0.0057	0.0355658	Chrna7,Pparg,H47
GO:0032526	7,9		response to retinoic acid	3.8	20	0.0015	3	0.0057	0.0355658	Slc10a3,Mest,Clk2
GO:0043565	5		sequence-specific DNA binding	1.32515	463	0.0326	23	0.0432	0.0356316	Etv1,Foxd1,Etv6,Lonp1,Pole4,Lass6,Pou2f1,Zeb1,Pparg,Srf,Rorc,Atf6b,Isl1,Ddit3,Nr1d1,Nfil3,Otx1,Nr1d2,Pax6,Nr4a1,Ppard,Thra,Etv5
GO:0005834	8,7,6,4		heterotrimeric G-protein complex	2.91304	34	0.0023	4	0.0067	0.0357102	Gng3,Gng2,Gng8,Gng5
GO:0031267	6		small GTPase binding	2.47368	54	0.0038	5	0.0094	0.0360093	Dgki,Gga2,Ralbp1,Dennd5a,Pard6a
GO:0031410	8,7,6,5,4		cytoplasmic vesicle	1.36585	363	0.0246	20	0.0336	0.0363251	Nrsn1,Tmed10,Rab11fip1,Ulk1,Scg5,Ap2a2,Angptl6,Cadm1,Ifitm3,Map1lc3a,Atp7a,Dennd1a,Picalm,Cltb,Scyl2,Ambra1,Syp,Agfg1,Bace1,Syngr2
GO:0043170	3		macromolecule metabolic process	1.00161	4965	0.3725	197	0.3731	0.0365957	Ube2l3,Etv1,Map4k4,Foxd1,Prcp,Dlat,Etv6,Tbx20,Tcea1,Il27ra,Adh5,Usp11,Cpvl,Ttl,Gadd45b,Zkscan17,Hdac9,Ppih,Pskh1,Padi3,Ulk1,Mamdc2,Rpia,Jmy,Immp2l,Bmpr2,Gyg,Stradb,Scg5,Lbh,Disp1,Ppp1r10,Cbfb,Akna,Smurf1,Maz,Ppfibp2,Dda1,Mettl8,Mst1r,St18,Stk10,Ppm1j,Lonp1,Baz1a,Ptprs,Zmat5,Ufsp1,Ulk4,Lass6,Syvn1,Sox12,Pou2f1,Carhsp1,Ctso,Taf1d,Gsk3b,Dnajb11,Fbxl16,Add1,Ercc2,Ttll3,Nrip2,Zeb1,Ppm1h,Prkar1b,Nsf,Fb…
GO:0016050	4		vesicle organization	2.92308	35	0.0026	4	0.0076	0.036708	Snap91,Picalm,Ctsd,Stxbp1
GO:0043283	4		biopolymer metabolic process	1.00305	4807	0.3606	191	0.3617	0.0367957	Ube2l3,Etv1,Map4k4,Foxd1,Prcp,Etv6,Tbx20,Tcea1,Il27ra,Adh5,Usp11,Cpvl,Ttl,Gadd45b,Zkscan17,Hdac9,Ppih,Pskh1,Padi3,Ulk1,Mamdc2,Jmy,Immp2l,Bmpr2,Gyg,Stradb,Scg5,Lbh,Disp1,Ppp1r10,Cbfb,Akna,Smurf1,Maz,Ppfibp2,Dda1,Mettl8,Mst1r,St18,Stk10,Ppm1j,Lonp1,Baz1a,Ptprs,Zmat5,Ufsp1,Ulk4,Lass6,Syvn1,Sox12,Pou2f1,Carhsp1,Ctso,Taf1d,Gsk3b,Dnajb11,Fbxl16,Ercc2,Ttll3,Nrip2,Zeb1,Ppm1h,Prkar1b,Nsf,Fbxo21,Chst11,Zfp…
GO:0004721	7		phosphoprotein phosphatase activity	1.77895	135	0.0095	9	0.0169	0.0370249	Ptpla,Ppm1j,Ptprs,Ppm1h,Cdc25b,Mtmr3,Ptprn,Acp1,Eya3
GO:0006605	7,6,8		protein targeting	1.77083	128	0.0096	9	0.017	0.0370393	Tnpo2,Immp2l,Mtx2,Gsk3b,Cry2,Arntl,Ywhag,Folr1,Syngr2
GO:0030176	8,12,11,10,9,7,6		integral to endoplasmic reticulum membrane	3.57143	20	0.0014	3	0.005	0.0371858	Asph,H47,Rrbp1
GO:0016481	8,9,6,7		negative regulation of transcription	1.4185	303	0.0227	17	0.0322	0.0374648	Tbx20,Zkscan17,Hdac9,St18,Pou2f1,Nrip2,Zeb1,Sirt2,Pparg,Trim66,Id3,Sirt6,Rb1,Hdac1,Ppard,Thra,Id2
GO:0009101	6		glycoprotein biosynthetic process	1.98507	89	0.0067	7	0.0133	0.0381236	St8sia3,Atp7a,Prkcsh,Galnt7,B3galt1,Ganab,Pomgnt1
GO:0016298	5		lipase activity	2.17308	74	0.0052	6	0.0113	0.0382512	Pafah1b2,Smpd1,Abhd12,Pla2g6,Pld3,Smpdl3b
GO:0048878	5		chemical homeostasis	1.40611	305	0.0229	17	0.0322	0.0387938	Slc30a1,Itpr1,Chrna7,Ercc2,Pkd2,Pmp22,Chrnb2,Got1,Atp7a,Mttp,Slc9a8,Nucb2,Prnp,Cd9,Serinc5,Dmpk,Ppard
GO:0048522	5,3,4		positive regulation of cellular process	1.14543	1036	0.0777	47	0.089	0.0389242	D17Wsu104e,Etv1,Foxd1,Tbx20,Dgki,Tcea1,Emilin1,Jmy,Bmpr2,Cbfb,Tap2,Pdia3,Tex261,Pou2f1,Zeb1,Cadm1,Limk1,Shisa5,Chrnb2,Pparg,Samd4,Sema4d,Srf,B2m,Arntl,Cd81,Rb1,Rel,H2-K1,Isl1,Ngfr,Calcoco1,Tgfbr1,H2-M3,Cd47,Lpar2,Cd276,Cat,Pax6,Nr4a1,Ppard,Wwox,Ambra1,Id2,Cntfr,Etv5,Clock
GO:0030098	6,8,9,7,5		lymphocyte differentiation	1.73469	130	0.0098	9	0.017	0.0394814	Hdac9,Cbfb,Hs1bp3,Ifnz,Zeb1,Atp7a,Gadd45g,Rorc,Clptm1
GO:0043005	5,4	1	neuron projection	1.68	148	0.01	10	0.0168	0.0395127	Nrsn1,Ulk1,Nrp1,Gsk3b,Cadm1,Atp7a,Dennd1a,Dpysl2,Arhgef2,Bace1
GO:0016830	4		carbon-carbon lyase activity	2.77778	38	0.0027	4	0.0075	0.0397966	Hmgcll1,Got1,Cry2,Ddt
GO:0006984	7,6		ER-nuclear signaling pathway	3.5625	21	0.0016	3	0.0057	0.0398568	Gsk3b,Ppp1r15a,Ddit3
GO:0034976	5		response to endoplasmic reticulum stress	3.5625	21	0.0016	3	0.0057	0.0398568	Gsk3b,Ppp1r15a,Ddit3
GO:0030199	5		collagen fibril organization	3.5625	21	0.0016	3	0.0057	0.0398568	Atp7a,P4ha1,Tgfbr1
GO:0044242	5,6		cellular lipid catabolic process	2.375	53	0.004	5	0.0095	0.0400621	Gba2,Smpd1,Gla,Smpdl3b,Ppard
GO:0031667	5		response to nutrient levels	2.375	53	0.004	5	0.0095	0.0400621	Slc10a3,Chrna7,Mest,Ctsd,Clk2
GO:0006979	4		response to oxidative stress	2.375	53	0.004	5	0.0095	0.0400621	Srxn1,Pxdn,Ercc2,Prnp,Cat
GO:0030659	6,10,9,8,7,5		cytoplasmic vesicle membrane	2.4	52	0.0035	5	0.0084	0.0400813	Tmed10,Ulk1,Dennd1a,Cltb,Syp
GO:0048475	5,4		coated membrane	2.4	52	0.0035	5	0.0084	0.0400813	Snap91,Ap2a2,Gga2,Picalm,Cltb
GO:0030117	8,7,6,5,4		membrane coat	2.4	52	0.0035	5	0.0084	0.0400813	Snap91,Ap2a2,Gga2,Picalm,Cltb
GO:0009056	3		catabolic process	1.11111	1296	0.0972	57	0.108	0.0402587	Ube2l3,Prcp,Dlat,Pafah1b2,Gba2,Adh5,Usp11,Cpvl,Rpia,Immp2l,Smurf1,Dda1,Pxdn,Blvra,Lonp1,Frrs1,Ufsp1,Gstm4,Syvn1,Ctso,Smpd1,Fbxl16,Nsf,Fbxo21,Ddah2,Usp10,Otub2,Map1lc3a,Erap1,Pla2g6,Adam15,Bmp1,Got1,Ube3b,Ctsz,Uhrf2,Mylip,Usp22,Usp18,Arntl,Pld3,Zfp36,Capn5,Hmox1,Tpp1,Ctsd,Tulp4,Pcolce,Gla,Smpdl3b,Ube2f,Cat,Ppard,Ambra1,Mmp15,Bace1,Hace1
GO:0002521	5,7,8,6		leukocyte differentiation	1.6	173	0.013	11	0.0208	0.0403442	Hdac9,Cbfb,Hs1bp3,Ifnz,Zeb1,Atp7a,Rb1,Gadd45g,Rorc,Clptm1,Id2
GO:0031982	3		vesicle	1.33865	371	0.0251	20	0.0336	0.0409949	Nrsn1,Tmed10,Rab11fip1,Ulk1,Scg5,Ap2a2,Angptl6,Cadm1,Ifitm3,Map1lc3a,Atp7a,Dennd1a,Picalm,Cltb,Scyl2,Ambra1,Syp,Agfg1,Bace1,Syngr2
GO:0044255	4,5		cellular lipid metabolic process	1.24331	548	0.0411	27	0.0511	0.0418803	Lpgat1,Gba2,Adh5,Pctp,Acads,Pip4k2b,Lass6,Smpd1,Fig4,Ptdss2,Ebp,Cpt1b,Sc5d,Lpcat3,Pip5k1a,Cpt1a,Mttp,Hsd17b11,Ptdss1,Acot2,Gla,Smpdl3b,Serinc5,Cat,Ppard,Gba,Stard5
GO:0051020	5		GTPase binding	2.35	57	0.004	5	0.0094	0.0425332	Dgki,Gga2,Ralbp1,Dennd5a,Pard6a
GO:0010558	7,5,6		negative regulation of macromolecule biosynthetic process	1.35857	334	0.0251	18	0.0341	0.0426519	Tbx20,Zkscan17,Hdac9,St18,Pou2f1,Nrip2,Zeb1,Sirt2,Pparg,Trim66,Id3,Sirt6,Rb1,Hdac1,Cd276,Ppard,Thra,Id2
GO:0050767	7,6,8,5	4	regulation of neurogenesis	1.80952	112	0.0084	8	0.0152	0.0428437	Ttl,Ulk1,Nrp1,Limk1,Chrnb2,Sema4d,Isl1,Pax6
GO:0032559	6		adenyl ribonucleotide binding	1.10374	1328	0.0935	55	0.1032	0.0430658	Ube2l3,Map4k4,Nmnat1,Ttl,Pskh1,Uckl1,Srxn1,Kif21b,Ulk1,Ddx58,Bmpr2,Stradb,Tap2,Mst1r,Stk10,Clcn5,Pip4k2b,Pank3,Lonp1,Oasl2,Ulk4,Acss2,Gsk3b,Kif2a,Ercc2,Xylb,Prkar1b,Nsf,Limk1,Adcy6,Ttbk1,Atp7a,Wnk1,Prkci,Mknk1,Nadk,Amhr2,Pip5k1a,Itm2c,Stk32a,Atp6v1a,Tgfbr1,Acvrl1,Tlk2,Scyl2,Mapk10,Myo1e,Clk2,Dmpk,Wars,Ube2f,Csnk1e,Iars,Tyro3,Trib3
GO:0046915	8		transition metal ion transmembrane transporter activity	3.5	23	0.0016	3	0.0056	0.0435064	Slc30a1,Slc39a1,Atp7a
GO:0002697	6,4,5		regulation of immune effector process	2.07273	73	0.0055	6	0.0114	0.043663	Il27ra,Tap2,Cadm1,B2m,H2-K1,H2-M3
GO:0033273	5,7		response to vitamin	3.35294	22	0.0017	3	0.0057	0.0443295	Slc10a3,Mest,Clk2
GO:0006487	8,6,9,7		protein amino acid N-linked glycosylation	3.35294	22	0.0017	3	0.0057	0.0443295	Prkcsh,Ganab,Pomgnt1
GO:0006829	8,9		zinc ion transport	3.35294	22	0.0017	3	0.0057	0.0443295	Slc30a1,Slc39a1,Slc39a9
GO:0065009	3		regulation of molecular function	1.30065	408	0.0306	21	0.0398	0.0444246	Dgki,Gadd45b,Gadd45a,Wdr67,Tbc1d20,Ercc2,Pkd2,Agap1,Adcy6,Atp7a,Cdc25b,Gadd45g,Spry2,Ralbp1,Rabgap1,Lpar2,Cat,Nr4a1,Agfg1,Madd,Trib3
GO:0006897	5,4,6		endocytosis	1.56391	177	0.0133	11	0.0208	0.0445229	Ulk1,Clcn5,Ap2a2,Chrna7,Epn2,Dennd1a,Picalm,Stxbp1,Cd47,Syp,Cdc42se2
GO:0010324	4		membrane invagination	1.56391	177	0.0133	11	0.0208	0.0445229	Ulk1,Clcn5,Ap2a2,Chrna7,Epn2,Dennd1a,Picalm,Stxbp1,Cd47,Syp,Cdc42se2
GO:0008415	6		acyltransferase activity	1.62069	164	0.0116	10	0.0188	0.0447327	Lpgat1,Dlat,Mettl8,Lass6,Zdhhc12,Dgat1,Cpt1b,Lpcat3,Cpt1a,Clock
GO:0019207	3		kinase regulator activity	2.29268	58	0.0041	5	0.0094	0.044808	Prkar1b,Wnk1,Ccni,Camk2n2,Trib3
GO:0045454	5,6,4		cell redox homeostasis	2.31707	55	0.0041	5	0.0095	0.0448142	Tmx4,Pdia3,Txndc12,Ddit3,P4hb
GO:0019222	4,3		regulation of metabolic process	1.01773	2406	0.1805	97	0.1837	0.0448537	Ube2l3,Etv1,Foxd1,Etv6,Tbx20,Tcea1,Il27ra,Gadd45b,Zkscan17,Hdac9,Jmy,Bmpr2,Lbh,Cbfb,Akna,Maz,St18,Gadd45a,Baz1a,Lass6,Sox12,Pou2f1,Carhsp1,Taf1d,Ercc2,Nrip2,Zeb1,Prkar1b,Pkd2,Zfp689,Whsc1,Pnn,Sirt2,Ppp1r15a,Chrnb2,Pparg,Samd4,Apba1,Trim66,Srf,Adcy6,Smarcc2,Id3,Atp7a,Usp22,Cry2,Cdc25b,Mknk1,Sirt6,Arntl,Rb1,Ascc2,Gatc,Gadd45g,Zfp36,Rel,Spry2,Rorc,Atf6b,Hdac1,Mtap4,Isl1,Ddit3,Ngfr,Calcoco1,Avil,Tgfb…
GO:0015630	9,8,7,6		microtubule cytoskeleton	1.36364	308	0.0209	17	0.0285	0.0449736	Sarm1,Ttl,Kif21b,Kif2a,Ttll3,Pkd2,Map1lc3a,Sirt2,Procr,Ift172,Rb1,Spry2,Mtap4,Lrrc49,Arhgef2,Tubg2,AW555464
GO:0016192	3,4,5		vesicle-mediated transport	1.29642	409	0.0307	21	0.0398	0.0449916	Ankrd27,Tmed10,Snap91,Bcap29,Bcap31,Ulk1,Napb,Clcn5,Ap2a2,Chrna7,Epn2,Gga2,Ergic2,Dennd1a,Picalm,Cltb,Gsn,Stxbp1,Cd47,Syp,Cdc42se2
GO:0006950	3		response to stress	1.12242	1035	0.0776	46	0.0871	0.0450442	Map4k4,Sarm1,Tmem173,Il27ra,Adh5,Hdac9,Srxn1,Tollip,Ddx58,Jmy,Stradb,Itpr1,Gadd45a,Pxdn,Rbbp5,Atmin,Syvn1,Gsk3b,Chrna7,Ercc2,Cadm1,Cdc42ep5,Procr,Ppp1r15a,Chrnb2,Pparg,Cry2,B2m,Mknk1,Zfp36,H2-K1,Atf6b,Ddit3,Avil,H47,Tlk2,Prnp,Ctsd,H2-M3,Mapk10,Cfp,Cd276,Cat,Ppard,Tlr12,Eya3
GO:0002682	4,3		regulation of immune system process	1.41294	268	0.0201	15	0.0284	0.04532	Il27ra,Tap2,Zeb1,Cadm1,Chrnb2,B2m,Cd81,Rb1,Zfp36,H2-K1,H2-M3,Cfp,Cd276,Clptm1,Id2
GO:0005524	7		ATP binding	1.09514	1313	0.0925	54	0.1013	0.0454127	Ube2l3,Map4k4,Nmnat1,Ttl,Pskh1,Uckl1,Srxn1,Kif21b,Ulk1,Ddx58,Bmpr2,Stradb,Tap2,Mst1r,Stk10,Clcn5,Pip4k2b,Pank3,Lonp1,Oasl2,Ulk4,Acss2,Gsk3b,Kif2a,Ercc2,Xylb,Nsf,Limk1,Adcy6,Ttbk1,Atp7a,Wnk1,Prkci,Mknk1,Nadk,Amhr2,Pip5k1a,Itm2c,Stk32a,Atp6v1a,Tgfbr1,Acvrl1,Tlk2,Scyl2,Mapk10,Myo1e,Clk2,Dmpk,Wars,Ube2f,Csnk1e,Iars,Tyro3,Trib3
GO:0002237	5,4,6		response to molecule of bacterial origin	2.62069	38	0.0029	4	0.0076	0.0458682	Adh5,Tap2,B2m,H2-M3
GO:0031323	5,4		regulation of cellular metabolic process	1.01693	2283	0.1713	92	0.1742	0.045885	Etv1,Foxd1,Etv6,Tbx20,Tcea1,Il27ra,Gadd45b,Zkscan17,Hdac9,Jmy,Bmpr2,Lbh,Cbfb,Akna,Maz,St18,Gadd45a,Baz1a,Lass6,Sox12,Pou2f1,Carhsp1,Taf1d,Ercc2,Nrip2,Zeb1,Prkar1b,Pkd2,Zfp689,Whsc1,Pnn,Sirt2,Ppp1r15a,Chrnb2,Pparg,Samd4,Trim66,Srf,Adcy6,Smarcc2,Id3,Atp7a,Usp22,Cry2,Cdc25b,Mknk1,Sirt6,Arntl,Rb1,Ascc2,Gatc,Gadd45g,Zfp36,Rel,Spry2,Rorc,Atf6b,Hdac1,Mtap4,Isl1,Ddit3,Calcoco1,Avil,Zfp652,Sfmbt2,Nr1d1,Nf…
GO:0008233	4		peptidase activity	1.24403	536	0.0377	25	0.0469	0.0459446	Prcp,Usp11,Cpvl,Immp2l,Lonp1,Ufsp1,Ctso,Nsf,Usp10,Otub2,Erap1,Adam15,Bmp1,Ctsz,Usp22,Parl,Usp18,H13,Capn5,Tpp1,Spint1,Ctsd,Bace2,Mmp15,Bace1
GO:0070011	5		peptidase activity, acting on L-amino acid peptides	1.24654	512	0.0361	24	0.045	0.0468105	Prcp,Usp11,Cpvl,Immp2l,Lonp1,Ufsp1,Ctso,Nsf,Usp10,Otub2,Erap1,Adam15,Bmp1,Ctsz,Usp22,Parl,Usp18,H13,Capn5,Tpp1,Ctsd,Bace2,Mmp15,Bace1
GO:0016747	5		transferase activity, transferring acyl groups other than amino-acyl groups	1.60684	166	0.0117	10	0.0188	0.0469649	Lpgat1,Dlat,Mettl8,Lass6,Zdhhc12,Dgat1,Cpt1b,Lpcat3,Cpt1a,Clock
GO:0016023	9,8,7,6,5		cytoplasmic membrane-bounded vesicle	1.46309	220	0.0149	13	0.0218	0.0471226	Nrsn1,Tmed10,Ulk1,Scg5,Ap2a2,Angptl6,Cadm1,Ifitm3,Dennd1a,Cltb,Syp,Agfg1,Syngr2
GO:0001775	3		cell activation	1.37104	294	0.0221	16	0.0303	0.0474315	Il27ra,Ndrg1,Hdac9,Cbfb,Hs1bp3,Chrna7,Ifnz,Zeb1,Chrnb2,Atp7a,Cd81,Gadd45g,Rorc,H2-M3,Cd276,Clptm1
GO:0048729	6,5,7,4		tissue morphogenesis	1.37104	294	0.0221	16	0.0303	0.0474315	Foxd1,Egln1,Nrp1,Bmpr2,Ercc2,Zeb1,Fst,Pparg,Id3,Atp7a,Ift172,Tgfb1i1,Ngfr,Jag2,Pax6,Etv5
GO:0030425	6,5	3	dendrite	2.27027	55	0.0037	5	0.0084	0.047438	Gsk3b,Cadm1,Dennd1a,Dpysl2,Arhgef2
GO:0007411	7,9,8,4,12,10,13,11,5	1	axon guidance	1.87324	95	0.0071	7	0.0133	0.0480508	Etv1,Foxd1,Nrp1,Slit2,Isl1,Ngfr,Pax6
GO:0006869	4,5		lipid transport	1.87324	95	0.0071	7	0.0133	0.0480508	Pctp,Cpt1b,Pparg,Mttp,Spns1,Ppard,Stard5
GO:0016879	4		ligase activity, forming carbon-nitrogen bonds	1.59322	167	0.0118	10	0.0188	0.0480945	Ube2l3,Ttl,Smurf1,Syvn1,Ttll3,Ube4a,Ube3b,Uhrf2,Ube2f,Hace1
GO:0031327	7,5,6		negative regulation of cellular biosynthetic process	1.32685	343	0.0257	18	0.0341	0.0486045	Tbx20,Zkscan17,Hdac9,St18,Pou2f1,Nrip2,Zeb1,Sirt2,Pparg,Trim66,Id3,Sirt6,Rb1,Hdac1,Cd276,Ppard,Thra,Id2
GO:0007264	7,6		small GTPase mediated signal transduction	1.30909	367	0.0275	19	0.036	0.0486251	Dgki,Ulk1,Sos2,Rhoc,Wdr67,Tbc1d20,Agap1,Cdc42ep5,Rgnef,Abr,Sipa1l2,Sh2d3c,Ralbp1,Arhgef17,Rabgap1,Lpar2,Arhgef2,Arhgef18,Agfg1
GO:0004857	3		enzyme inhibitor activity	1.52593	191	0.0135	11	0.0206	0.0488848	Dgki,Scg5,Ppp1r10,Pi16,Serpinf1,Wnk1,Wfikkn2,Spint2,Spint1,Camk2n2,Trib3
GO:0045596	6,5,4		negative regulation of cell differentiation	1.58824	159	0.0119	10	0.0189	0.048938	Ulk1,Nrp1,Zeb1,Fst,Tgfb1i1,Zfp36,Isl1,Enpp1,Gdf11,Pax6
GO:0007584	4,6		response to nutrient	3.35294	23	0.0017	3	0.0057	0.0489678	Slc10a3,Mest,Clk2
GO:0002366	5,4		leukocyte activation during immune response	3.35294	23	0.0017	3	0.0057	0.0489678	Atp7a,Gadd45g,H2-M3
GO:0002263	4		cell activation during immune response	3.35294	23	0.0017	3	0.0057	0.0489678	Atp7a,Gadd45g,H2-M3
GO:0030554	5		adenyl nucleotide binding	1.07354	1390	0.0979	56	0.1051	0.0490352	Ube2l3,Map4k4,Nmnat1,Ttl,Pskh1,Uckl1,Srxn1,Kif21b,Ulk1,Ddx58,Bmpr2,Stradb,Acads,Tap2,Mst1r,Stk10,Clcn5,Pip4k2b,Pank3,Lonp1,Oasl2,Ulk4,Acss2,Gsk3b,Kif2a,Ercc2,Xylb,Prkar1b,Nsf,Limk1,Adcy6,Ttbk1,Atp7a,Wnk1,Prkci,Mknk1,Nadk,Amhr2,Pip5k1a,Itm2c,Stk32a,Atp6v1a,Tgfbr1,Acvrl1,Tlk2,Scyl2,Mapk10,Myo1e,Clk2,Dmpk,Wars,Ube2f,Csnk1e,Iars,Tyro3,Trib3
GO:0010646	5,4		regulation of cell communication	1.20519	565	0.0424	27	0.0511	0.0493734	Dgki,Ulk1,Scg5,Sos2,Wdr67,Tbc1d20,Chrna7,Arrb1,Zeb1,Agap1,Chst11,Chrnb2,Rgnef,Abr,Sipa1l2,Spry2,Ngfr,Ralbp1,Arhgef17,Rabgap1,Stxbp1,Lpar2,Arhgef2,Cat,Ppard,Arhgef18,Agfg1
GO:0050896	2		response to stimulus	1.00335	1988	0.1491	79	0.1496	0.0495906	Etv1,Map4k4,Ptn,Sqstm1,Sarm1,Dgki,Tmem173,Il27ra,Adh5,Hdac9,Bcap31,Srxn1,Tollip,Ddx58,Jmy,Stradb,Itpr1,Tap2,Gadd45a,Pxdn,Slit2,Rbbp5,Oasl2,Gstm4,Atmin,Syvn1,Slc10a3,Gsk3b,Chrna7,Fig4,Arrb1,Ercc2,Ifnz,H2-Q8,Cadm1,Prkar1b,Pkd2,Cdc42ep5,Erap1,Procr,Ppp1r15a,Chrnb2,Pparg,Apba1,Vash1,Id3,Atp7a,Cry2,Prkci,B2m,Enpp3,Mknk1,H2-D1,Gadd45g,Zfp36,H2-K1,Atf6b,Hmox1,Ddit3,Mest,Ngfr,Avil,Tgfbr1,Enpp1,H47,Tlk2,P…
GO:0007010	4		cytoskeleton organization	1.35874	297	0.0223	16	0.0303	0.049689	Ttl,Stradb,Gadd45a,Prkci,Fhdc1,Rgnef,Fhod1,Pdlim7,Mtap4,Avil,Arhgef17,Gsn,Arhgef2,Dbn1,Arhgef18,Agfg1
GO:0016563	3	2	transcription activator activity	1.52593	192	0.0135	11	0.0206	0.0499233	Etv1,Tbx20,Jmy,Lbh,Cbfb,Pou2f1,Pparg,Calcoco1,Nr4a1,Maged1,Etv5
GO:0016757	4		transferase activity, transferring glycosyl groups	1.48026	216	0.0152	12	0.0225	0.0501466	Parp9,Glt8d2,Gyg,Pofut2,Gtdc1,St8sia3,Alg1,Gys1,Sirt6,Galnt7,B3galt1,Pomgnt1
GO:0006629	4		lipid metabolic process	1.17842	643	0.0482	30	0.0568	0.0503679	Lpgat1,Pafah1b2,Gba2,Adh5,Pctp,Acads,Pip4k2b,Lass6,Smpd1,Fig4,Ptdss2,Ebp,Cpt1b,Pla2g6,Sc5d,Lpcat3,Pip5k1a,Cpt1a,Pld3,Mttp,Hsd17b11,Ptdss1,Acot2,Gla,Smpdl3b,Serinc5,Cat,Ppard,Gba,Stard5
GO:0016044	3		membrane organization	1.40957	251	0.0188	14	0.0265	0.0504172	Snap91,Ulk1,Clcn5,Ap2a2,Chrna7,Epn2,Dennd1a,Picalm,Oxa1l,Stxbp1,Cd47,Cd9,Syp,Cdc42se2
GO:0009890	6,4,5		negative regulation of biosynthetic process	1.31154	346	0.026	18	0.0341	0.0506164	Tbx20,Zkscan17,Hdac9,St18,Pou2f1,Nrip2,Zeb1,Sirt2,Pparg,Trim66,Id3,Sirt6,Rb1,Hdac1,Cd276,Ppard,Thra,Id2
GO:0019898	6,5,4		extrinsic to membrane	1.98039	75	0.0051	6	0.0101	0.0506604	Gng3,Gng2,Sarm1,Gng8,Mylip,Gng5
GO:0045934	7,5,6		negative regulation of nucleobase, nucleoside, nucleotide and nucleic acid metabolic process	1.33058	323	0.0242	17	0.0322	0.0513118	Tbx20,Zkscan17,Hdac9,St18,Pou2f1,Nrip2,Zeb1,Sirt2,Pparg,Trim66,Id3,Sirt6,Rb1,Hdac1,Ppard,Thra,Id2
GO:0019226	5	1	transmission of nerve impulse	1.43023	229	0.0172	13	0.0246	0.0514795	Chrna7,Ercc2,Slc12a5,Pmp22,Chrnb2,Apba1,Stxbp1,Cd9,Serinc5,Dmpk,Ppard,Syp,Ncan
GO:0001822	5,6		kidney development	1.82192	97	0.0073	7	0.0133	0.0515497	Foxd1,Slit2,Pkd2,Anxa4,Tgfbr1,Myo1e,Gdf11
GO:0050790	4		regulation of catalytic activity	1.30651	348	0.0261	18	0.0341	0.0519617	Dgki,Gadd45b,Gadd45a,Wdr67,Tbc1d20,Agap1,Adcy6,Atp7a,Cdc25b,Gadd45g,Spry2,Ralbp1,Rabgap1,Lpar2,Nr4a1,Agfg1,Madd,Trib3
GO:0044433	9,8,7,6,5,4		cytoplasmic vesicle part	2.15385	57	0.0039	5	0.0084	0.0525995	Tmed10,Ulk1,Dennd1a,Cltb,Syp
GO:0030528	2		transcription regulator activity	1.1021	1015	0.0715	42	0.0788	0.0526242	Etv1,Foxd1,Etv6,Sqstm1,Tbx20,Tcea1,Hdac9,Jmy,Lbh,Ppp1r10,Cbfb,St18,Lass6,Pou2f1,Nrip2,Zeb1,Pparg,Trim66,Srf,Id3,Arntl,Rb1,Rel,Rorc,Atf6b,Hdac1,Isl1,Ddit3,Calcoco1,Nr1d1,Nfil3,Otx1,Nr1d2,Pax6,Nr4a1,Ppard,Thra,Maged1,Id2,Etv5,Clock,Trib3
GO:0031988	4		membrane-bounded vesicle	1.42484	226	0.0153	13	0.0218	0.0528118	Nrsn1,Tmed10,Ulk1,Scg5,Ap2a2,Angptl6,Cadm1,Ifitm3,Dennd1a,Cltb,Syp,Agfg1,Syngr2
GO:0006470	9,7,8		protein amino acid dephosphorylation	1.7973	98	0.0074	7	0.0133	0.0533294	Ppm1j,Ptprs,Ppm1h,Cdc25b,Ptprn,Acp1,Eya3
GO:0022891	4		substrate-specific transmembrane transporter activity	1.16322	687	0.0484	30	0.0563	0.0534282	Cox4i2,Tnfaip1,Slc30a1,Itpr1,Slc35a2,Slc26a2,Clcn5,Slco3a1,Slc39a1,Slc10a3,Chrna7,Pkd2,Htr3a,Slc12a5,Chrnb2,Slc7a14,Slc36a1,Slc35a5,Atp7a,Slc39a9,Kctd6,Slc44a1,Slc9a8,Atp6v1a,Clcn2,Ano6,Fxyd5,M6pr,Sec61a1,Atp6v0b
GO:0016568	6		chromatin modification	1.45513	208	0.0156	12	0.0227	0.0534753	Hdac9,Mettl8,Baz1a,Whsc1,Smarcc2,Usp22,Rb1,Hdac1,Tlk2,Kdm4a,Rcor1,Eya3
GO:0043588	8,7,9,6		skin development	3.16667	24	0.0018	3	0.0057	0.0537553	Ercc2,Atp7a,Ngfr
GO:0006090	7		pyruvate metabolic process	3.16667	24	0.0018	3	0.0057	0.0537553	Dlat,Gpd2,Acn9
GO:0032649	6,5		regulation of interferon-gamma production	3.16667	24	0.0018	3	0.0057	0.0537553	Il27ra,H2-M3,Cd276
GO:0016746	4		transferase activity, transferring acyl groups	1.55372	172	0.0121	10	0.0188	0.0538587	Lpgat1,Dlat,Mettl8,Lass6,Zdhhc12,Dgat1,Cpt1b,Lpcat3,Cpt1a,Clock
GO:0016051	4,5		carbohydrate biosynthetic process	1.9322	78	0.0059	6	0.0114	0.0538907	Gyg,Chst11,Gys1,Gpd2,Acn9,B3galt1
GO:0042175	5,6,4		nuclear envelope-endoplasmic reticulum network	1.77273	97	0.0066	7	0.0117	0.0549325	Itpr1,Ebp,Asph,H13,Nucb2,H47,Rrbp1
GO:0008146	5		sulfotransferase activity	2.5	43	0.003	4	0.0075	0.0550006	Gal3st3,Tpst1,Chst11,Chst15
GO:0031324	6,4,5		negative regulation of cellular metabolic process	1.24375	427	0.032	21	0.0398	0.0552736	Tbx20,Zkscan17,Hdac9,St18,Pou2f1,Nrip2,Zeb1,Sirt2,Pparg,Trim66,Id3,Sirt6,Rb1,Hdac1,Mtap4,Avil,Gsn,Cd276,Ppard,Thra,Id2
GO:0010629	7,5,6		negative regulation of gene expression	1.30364	329	0.0247	17	0.0322	0.0556031	Tbx20,Zkscan17,Hdac9,St18,Pou2f1,Nrip2,Zeb1,Sirt2,Pparg,Trim66,Id3,Sirt6,Rb1,Hdac1,Ppard,Thra,Id2
GO:0006996	3		organelle organization	1.08976	950	0.0713	41	0.0777	0.056112	Hps3,Snap91,Ttl,Hdac9,Immp2l,Stradb,Mettl8,Gadd45a,Baz1a,Mtx2,Fig4,Whsc1,Sirt2,Smarcc2,Atp7a,Usp22,Prkci,Fhdc1,Cdc25b,Rgnef,Rb1,Picalm,Fhod1,Pdlim7,Hdac1,Mtap4,Tpp1,Avil,Tlk2,Arhgef17,Ctsd,Gsn,Stxbp1,Kdm4a,Arhgef2,Dbn1,Rcor1,Arhgef18,Gba,Agfg1,Eya3
GO:0016042	4,5		lipid catabolic process	1.67033	121	0.0091	8	0.0152	0.0564865	Pafah1b2,Gba2,Smpd1,Pla2g6,Pld3,Gla,Smpdl3b,Ppard
GO:0045892	9,8,10,7,6		negative regulation of transcription, DNA-dependent	1.36598	258	0.0194	14	0.0265	0.0565379	Tbx20,Zkscan17,Hdac9,St18,Nrip2,Zeb1,Sirt2,Pparg,Trim66,Id3,Sirt6,Rb1,Ppard,Id2
GO:0050662	4		coenzyme binding	1.66667	128	0.009	8	0.015	0.0570036	Dlat,Blvrb,Acads,Por,Acbd6,Sirt2,Sirt6,Me1
GO:0051253	8,7,6,5		negative regulation of RNA metabolic process	1.36598	259	0.0194	14	0.0265	0.0574185	Tbx20,Zkscan17,Hdac9,St18,Nrip2,Zeb1,Sirt2,Pparg,Trim66,Id3,Sirt6,Rb1,Ppard,Id2
GO:0009108	6		coenzyme biosynthetic process	2.11111	60	0.0045	5	0.0095	0.0575452	Dlat,Nmnat1,Pank3,Acss2,Coq5
GO:0042995	4,3		cell projection	1.20625	473	0.032	23	0.0386	0.0578557	Nrsn1,Bbs9,Ulk1,Nrp1,Ift122,Gsk3b,Ttll3,Cadm1,Pkd2,Slc12a5,Atp7a,Dennd1a,Ift172,Pdlim7,Basp1,Icam2,Spag4,Gsn,Dpysl2,Arhgef2,Agfg1,Bace1,Akap3
GO:0044459	6,5,4		plasma membrane part	1.052	1107	0.075	47	0.0789	0.0579236	Gng3,Snap91,Gng2,Tnfaip1,Kiss1r,Lims2,Slco3a1,Cdsn,Ap2a2,Chrna7,H2-Q8,Cadm1,Gng8,Limk1,Pnn,Htr3a,Chrnb2,Acy3,Prkci,Dennd1a,B2m,Tgfb1i1,Amhr2,Anxa4,H2-D1,Kctd6,Picalm,Igdcc4,H2-K1,Itgb5,Tanc1,Cltb,Icam2,Odz3,H2-M3,Cd47,Serinc5,Arhgef2,Cyfip2,Gng5,Cd276,Pard6a,Parvb,Clptm1,Syp,Cdh24,Gpr125
GO:0030099	5,7,8,6		myeloid cell differentiation	1.65217	122	0.0092	8	0.0152	0.0580707	Tcea1,Mfsd7b,Cbfb,Add1,Ercc2,Rb1,Zfp36,Id2
GO:0043062	3		extracellular structure organization	1.57407	144	0.0108	9	0.017	0.0581242	Emilin1,Ercc2,Cadm1,Chrnb2,Atp7a,P4ha1,Tgfbr1,Spint1,Ncan
GO:0070085	5		glycosylation	1.9	80	0.006	6	0.0114	0.0581793	St8sia3,Prkcsh,Galnt7,B3galt1,Ganab,Pomgnt1
GO:0006486	7,5,8,6		protein amino acid glycosylation	1.9	80	0.006	6	0.0114	0.0581793	St8sia3,Prkcsh,Galnt7,B3galt1,Ganab,Pomgnt1
GO:0016485	7,6		protein processing	1.9	80	0.006	6	0.0114	0.0581793	Immp2l,Scg5,Disp1,Ift172,Cfp,Ncstn
GO:0043413	6		biopolymer glycosylation	1.9	80	0.006	6	0.0114	0.0581793	St8sia3,Prkcsh,Galnt7,B3galt1,Ganab,Pomgnt1
GO:0009966	6,5		regulation of signal transduction	1.20442	483	0.0362	23	0.0436	0.0582822	Dgki,Ulk1,Sos2,Wdr67,Tbc1d20,Arrb1,Zeb1,Agap1,Chst11,Rgnef,Abr,Sipa1l2,Spry2,Ngfr,Ralbp1,Arhgef17,Rabgap1,Lpar2,Arhgef2,Cat,Ppard,Arhgef18,Agfg1
GO:0031348	6,7,4,5		negative regulation of defense response	3	25	0.0019	3	0.0057	0.0586754	Chrna7,Zfp36,Cd276
GO:0009100	5		glycoprotein metabolic process	1.75	101	0.0076	7	0.0133	0.0587737	St8sia3,Atp7a,Prkcsh,Galnt7,B3galt1,Ganab,Pomgnt1
GO:0005215	2		transporter activity	1.08444	959	0.0675	39	0.0732	0.0589939	Tnpo2,Cox4i2,Tnfaip1,Slc30a1,Disp1,Itpr1,Slc35a2,Tap2,Slc26a2,Clcn5,Slco3a1,Slc39a1,Ap2a2,Slc10a3,Chrna7,Pkd2,Htr3a,Slc12a5,Chrnb2,Slc7a14,Slc36a1,Slc35a5,Atp7a,Slc39a9,Kctd6,Mttp,Slc44a1,Slc9a8,Atp6v1a,Clcn2,Ano6,Fxyd5,M6pr,Sec61a1,Atp6v0b,Slc25a30,Syp,Folr1,Stard5
GO:0009607	3		response to biotic stimulus	1.38202	237	0.0178	13	0.0246	0.0590622	Il27ra,Adh5,Ddx58,Tap2,Syvn1,Gsk3b,Ifnz,Ppp1r15a,B2m,H2-K1,Atf6b,Ddit3,H2-M3
GO:0006357	9,8,10,7		regulation of transcription from RNA polymerase II promoter	1.17662	536	0.0402	25	0.0473	0.0590981	Foxd1,Tcea1,Zkscan17,Hdac9,Jmy,Lbh,Cbfb,St18,Pou2f1,Nrip2,Zeb1,Pparg,Srf,Id3,Arntl,Rb1,Isl1,Calcoco1,Otx1,Pax6,Nr4a1,Ppard,Maged1,Id2,Clock
GO:0022804	4		active transmembrane transporter activity	1.32547	301	0.0212	15	0.0281	0.0592889	Slc35a2,Tap2,Slc26a2,Clcn5,Slc10a3,Slc12a5,Slc7a14,Slc36a1,Slc35a5,Atp7a,Slc44a1,Slc9a8,Atp6v1a,Sec61a1,Atp6v0b
GO:0003712	5,3	1	transcription cofactor activity	1.63043	130	0.0092	8	0.015	0.0600152	Sqstm1,Hdac9,Jmy,Cbfb,Hdac1,Calcoco1,Maged1,Trib3
GO:0030665	8,12,11,10,9,7		clathrin coated vesicle membrane	2.94118	25	0.0017	3	0.005	0.0610964	Dennd1a,Cltb,Syp
GO:0016627	4		oxidoreductase activity, acting on the CH-CH group of donors	2.34375	45	0.0032	4	0.0075	0.0615329	Blvrb,Acads,Blvra,Cpox
GO:0065008	3		regulation of biological quality	1.05159	1008	0.0756	42	0.0795	0.0616138	Igfbp7,Tcea1,Adh5,Slc30a1,Mfsd7b,Scg5,Tmx4,Itpr1,Tro,Pdia3,Txndc12,Chrna7,Add1,Ercc2,Pkd2,Cdc42ep5,Pmp22,Procr,Chrnb2,Got1,Srf,Atp7a,Cd81,Rb1,Mttp,Gatc,Slc9a8,Ddit3,Nucb2,Avil,Prnp,Gsn,Cd9,Serinc5,P4hb,Dmpk,Ppard,Pard6a,Arhgef18,Id2,Cdc42se2,Ncan
GO:0044431	9,8,7,6,5,4		Golgi apparatus part	1.5	166	0.0112	10	0.0168	0.0616522	Tmed10,Bcap31,Slc35a2,Gga2,St8sia3,Slc35a5,Atp7a,Cltb,B3galt1,Pomgnt1
GO:0005874	10,9,8,7,6,5		microtubule	1.39583	212	0.0144	12	0.0201	0.0619027	Sarm1,Ttl,Kif21b,Kif2a,Map1lc3a,Sirt2,Spry2,Mtap4,Lrrc49,Arhgef2,Tubg2,AW555464
GO:0018193	8,7		peptidyl-amino acid modification	1.54545	147	0.011	9	0.017	0.0623641	Adh5,Padi3,Mamdc2,Gsk3b,Atp7a,Asph,P4ha1,Clk2,P4hb
GO:0006366	9,7,8		transcription from RNA polymerase II promoter	1.14953	570	0.0428	26	0.0492	0.0624896	Foxd1,Tcea1,Zkscan17,Hdac9,Jmy,Lbh,Cbfb,St18,Pou2f1,Nrip2,Zeb1,Pparg,Srf,Id3,Arntl,Rb1,Isl1,Ddit3,Calcoco1,Otx1,Pax6,Nr4a1,Ppard,Maged1,Id2,Clock
GO:0010605	6,4,5		negative regulation of macromolecule metabolic process	1.20606	440	0.033	21	0.0398	0.0625359	Tbx20,Zkscan17,Hdac9,St18,Pou2f1,Nrip2,Zeb1,Sirt2,Pparg,Trim66,Id3,Sirt6,Rb1,Hdac1,Mtap4,Avil,Gsn,Cd276,Ppard,Thra,Id2
GO:0030036	5,4		actin cytoskeleton organization	1.47656	170	0.0128	10	0.0189	0.0626161	Prkci,Fhdc1,Fhod1,Pdlim7,Avil,Arhgef17,Gsn,Arhgef2,Dbn1,Arhgef18
GO:0012506	5,6,4		vesicle membrane	2.04878	61	0.0041	5	0.0084	0.0634221	Tmed10,Ulk1,Dennd1a,Cltb,Syp
GO:0034330	3		cell junction organization	2.85	26	0.002	3	0.0057	0.0637114	Cd9,Numbl,Pard6a
GO:0006029	5,7,6		proteoglycan metabolic process	2.85	26	0.002	3	0.0057	0.0637114	Mamdc2,Chst11,Sgsh
GO:0033013	5		tetrapyrrole metabolic process	2.85	26	0.002	3	0.0057	0.0637114	Blvra,Hmox1,Cpox
GO:0006778	5,6		porphyrin metabolic process	2.85	26	0.002	3	0.0057	0.0637114	Blvra,Hmox1,Cpox
GO:0008081	6		phosphoric diester hydrolase activity	2.04348	66	0.0046	5	0.0094	0.0644517	Smpd1,Enpp3,Pld3,Enpp1,Smpdl3b
GO:0051960	5,6,4	1	regulation of nervous system development	1.6	126	0.0095	8	0.0152	0.0644996	Ttl,Ulk1,Nrp1,Limk1,Chrnb2,Sema4d,Isl1,Pax6
GO:0001701	6,7		in utero embryonic development	1.35165	243	0.0182	13	0.0246	0.0647938	Egln1,Slc30a1,Mfsd7b,Syvn1,Add1,Ercc2,Pkd2,Apba1,Srf,Tgfbr1,Acvrl1,Spint1,Myo1e
GO:0030855	5,8,7,9,6		epithelial cell differentiation	2.02128	63	0.0047	5	0.0095	0.0656429	Zeb1,Pparg,Id3,Tgfb1i1,Pax6
GO:0005996	5,6		monosaccharide metabolic process	1.6	127	0.0095	8	0.0152	0.0661248	Dlat,G6pd2,Rpia,Pofut2,Xylb,Fuca1,Gpd2,Acn9
GO:0021510	4,6,7		spinal cord development	2.30303	44	0.0033	4	0.0076	0.0662652	Ercc2,Isl1,Gdf11,Pax6
GO:0009790	3,4		embryonic development	1.11345	635	0.0476	28	0.053	0.0666118	Tbx20,Egln1,Tnfaip1,Nrp1,Slc30a1,Bmpr2,Mfsd7b,Disp1,Syvn1,Pou2f1,Add1,Ercc2,Zeb1,Pkd2,Chst11,Apba1,Srf,Ift172,Tgfb1i1,Spry2,Tgfbr1,Acvrl1,Spint1,Myo1e,Otx1,Jag2,Pax6,Ambra1
GO:0033365	6		protein localization in organelle	1.80952	84	0.0063	6	0.0114	0.0670091	Tnpo2,Immp2l,Mtx2,Cry2,Arntl,Pax6
GO:0051604	6,5		protein maturation	1.80952	84	0.0063	6	0.0114	0.0670091	Immp2l,Scg5,Disp1,Ift172,Cfp,Ncstn
GO:0030182	7,8,5		neuron differentiation	1.20805	397	0.0298	19	0.036	0.0673803	Etv1,Foxd1,Ttl,Ulk1,Nrp1,Slit2,Fig4,Limk1,Chrnb2,Sema4d,Atp7a,Prkci,Rgnef,Isl1,Ngfr,Tgfbr1,Stxbp1,Pax6,Numbl
GO:0022857	3		transmembrane transporter activity	1.0838	762	0.0537	31	0.0582	0.0675077	Cox4i2,Tnfaip1,Slc30a1,Itpr1,Slc35a2,Tap2,Slc26a2,Clcn5,Slco3a1,Slc39a1,Slc10a3,Chrna7,Pkd2,Htr3a,Slc12a5,Chrnb2,Slc7a14,Slc36a1,Slc35a5,Atp7a,Slc39a9,Kctd6,Slc44a1,Slc9a8,Atp6v1a,Clcn2,Ano6,Fxyd5,M6pr,Sec61a1,Atp6v0b
GO:0007242	6,5		intracellular signaling cascade	1.02128	940	0.0705	38	0.072	0.0678277	Map4k4,Dgki,Gadd45b,Stac2,Ulk1,Stradb,Sos2,Rhoc,Wdr67,Gsk3b,Tbc1d20,Pkd2,Agap1,Cdc42ep5,Ppp1r15a,Adcy6,Prkci,Rgnef,Mknk1,Abr,Gadd45g,Zfp36,Sipa1l2,Sh2d3c,Ddit3,Calcoco1,Ralbp1,Arhgef17,Rabgap1,Tulp4,Mapk10,Lpar2,Arhgef2,Cat,Ppard,Arhgef18,Agfg1,Madd
GO:0000139	5,10,9,8,7,6,4		Golgi membrane	1.67143	104	0.007	7	0.0117	0.0681717	Bcap31,Slc35a2,St8sia3,Slc35a5,Cltb,B3galt1,Pomgnt1
GO:0006672	8,9		ceramide metabolic process	2.85	27	0.002	3	0.0057	0.0688469	Gba2,Lass6,Gla
GO:0031301	9,8,7,6,5		integral to organelle membrane	1.95349	63	0.0043	5	0.0084	0.0690274	St8sia3,Asph,H47,Rrbp1,Syp
GO:0030163	6,5		protein catabolic process	1.02556	887	0.0665	36	0.0682	0.0693313	Ube2l3,Prcp,Usp11,Cpvl,Immp2l,Smurf1,Dda1,Lonp1,Ufsp1,Syvn1,Ctso,Fbxl16,Nsf,Fbxo21,Usp10,Otub2,Map1lc3a,Erap1,Adam15,Bmp1,Ube3b,Ctsz,Uhrf2,Mylip,Usp22,Usp18,Arntl,Capn5,Tpp1,Ctsd,Tulp4,Pcolce,Ube2f,Mmp15,Bace1,Hace1
GO:0006508	7,6		proteolysis	1.0295	858	0.0644	35	0.0663	0.0699032	Ube2l3,Prcp,Usp11,Cpvl,Immp2l,Smurf1,Dda1,Lonp1,Ufsp1,Syvn1,Ctso,Fbxl16,Nsf,Fbxo21,Usp10,Otub2,Map1lc3a,Erap1,Adam15,Bmp1,Ube3b,Ctsz,Uhrf2,Mylip,Usp22,Usp18,Capn5,Tpp1,Ctsd,Tulp4,Pcolce,Ube2f,Mmp15,Bace1,Hace1
GO:0019842	3		vitamin binding	1.6375	113	0.008	7	0.0131	0.070201	Egln1,Plod1,Got1,P4htm,Plod3,P4ha1,Folr1
GO:0006732	5		coenzyme metabolic process	1.55102	130	0.0098	8	0.0152	0.0710272	Dlat,Nmnat1,Rpia,Pank3,Acss2,Coq5,Acot2,Folr1
GO:0034637	5,6		cellular carbohydrate biosynthetic process	1.93878	65	0.0049	5	0.0095	0.0711775	Gyg,Chst11,Gys1,Gpd2,Acn9
GO:0015082	8		di-, tri-valent inorganic cation transmembrane transporter activity	2.8	29	0.002	3	0.0056	0.071416	Slc30a1,Slc39a1,Atp7a
GO:0005925	10,11,9,8		focal adhesion	2.77778	27	0.0018	3	0.005	0.07157	Lims2,Limk1,Tgfb1i1
GO:0003700	5,3		transcription factor activity	1.09267	659	0.0464	27	0.0507	0.0718722	Etv1,Foxd1,Etv6,Tbx20,St18,Lass6,Pou2f1,Zeb1,Pparg,Srf,Arntl,Rel,Rorc,Atf6b,Hdac1,Isl1,Ddit3,Nr1d1,Nfil3,Otx1,Nr1d2,Pax6,Nr4a1,Ppard,Thra,Etv5,Clock
GO:0022890	7		inorganic cation transmembrane transporter activity	1.6375	114	0.008	7	0.0131	0.0720007	Cox4i2,Slc30a1,Slc39a1,Atp7a,Slc9a8,Atp6v1a,Atp6v0b
GO:0005057	4		receptor signaling protein activity	1.76562	91	0.0064	6	0.0113	0.0720836	Bmpr2,Amhr2,Sh2d3c,Tgfbr1,Acvrl1,Mapk10
GO:0048514	6,7,8,5		blood vessel morphogenesis	1.36842	202	0.0152	11	0.0208	0.0726617	Tbx20,Nrp1,Angptl6,Erap1,Vash1,Serpinf1,Atp7a,Egfl7,Tgfbr1,Acvrl1,Myo1e
GO:0042127	5,4		regulation of cell proliferation	1.16615	433	0.0325	20	0.0379	0.0727506	D17Wsu104e,Kiss1r,Zeb1,Ifitm3,Chst11,Chrnb2,Pparg,Vash1,Asph,Cd81,Rb1,Ngfr,Cd9,Gdf11,Cd276,Pax6,Ppard,Ambra1,Sparc,Cntfr
GO:0015075	5		ion transmembrane transporter activity	1.09663	632	0.0445	26	0.0488	0.0727527	Cox4i2,Tnfaip1,Slc30a1,Itpr1,Slc35a2,Slc26a2,Clcn5,Slco3a1,Slc39a1,Slc10a3,Chrna7,Pkd2,Htr3a,Slc12a5,Chrnb2,Slc36a1,Slc35a5,Atp7a,Slc39a9,Kctd6,Slc9a8,Atp6v1a,Clcn2,Ano6,Fxyd5,Atp6v0b
GO:0019861	5,4		flagellum	2.23333	45	0.003	4	0.0067	0.0730419	Ift122,Ift172,Spag4,Akap3
GO:0009892	5,3,4		negative regulation of metabolic process	1.15029	461	0.0346	21	0.0398	0.0732527	Tbx20,Zkscan17,Hdac9,St18,Pou2f1,Nrip2,Zeb1,Sirt2,Pparg,Trim66,Id3,Sirt6,Rb1,Hdac1,Mtap4,Avil,Gsn,Cd276,Ppard,Thra,Id2
GO:0006914	5		autophagy	2.71429	28	0.0021	3	0.0057	0.0740655	Map1lc3a,Ctsd,Ambra1
GO:0005099	5,6		Ras GTPase activator activity	2.14286	49	0.0035	4	0.0075	0.0751345	Wdr67,Tbc1d20,Ralbp1,Rabgap1
GO:0060284	6,5		regulation of cell development	1.52	133	0.01	8	0.0152	0.0759481	Ttl,Ulk1,Nrp1,Limk1,Chrnb2,Sema4d,Isl1,Pax6
GO:0007507	5,6		heart development	1.35065	205	0.0154	11	0.0208	0.0760631	Tbx20,Egln1,Hdac9,Nrp1,Pkd2,Srf,Id3,Gys1,Isl1,Tgfbr1,Id2
GO:0051287	5		NAD or NADH binding	2.66667	30	0.0021	3	0.0056	0.0763831	Sirt2,Sirt6,Me1
GO:0006807	3		nitrogen compound metabolic process	1.23478	307	0.023	15	0.0284	0.076575	Padi3,Mamdc2,Gls2,Frrs1,Chst11,Ddah2,Chrnb2,Got1,Atp7a,P4ha1,H2-M3,Myo1e,P4hb,Wars,Iars
GO:0000287	6		magnesium ion binding	1.1903	380	0.0268	17	0.0319	0.0768247	Nt5dc3,Nmnat1,Ttl,Ppa2,Srxn1,Gal3st3,Bmpr2,Ercc2,Nsf,Adcy6,Atp7a,Amhr2,Stk32a,Tgfbr1,Acvrl1,Dmpk,Eya3
GO:0022008	5,6		neurogenesis	1.13068	469	0.0352	21	0.0398	0.0768287	Etv1,Foxd1,Ttl,Ulk1,Nrp1,Slit2,Fig4,Ercc2,Limk1,Chrnb2,Sema4d,Atp7a,Prkci,Rgnef,Isl1,Ngfr,Tgfbr1,Stxbp1,Pax6,Numbl,Prdm8
GO:0007243	7,6		protein kinase cascade	1.28125	256	0.0192	13	0.0246	0.0769708	Map4k4,Gadd45b,Stradb,Pkd2,Cdc42ep5,Mknk1,Gadd45g,Zfp36,Mapk10,Lpar2,Cat,Ppard,Madd
GO:0010926	2		anatomical structure formation	1.01855	718	0.0539	29	0.0549	0.0770985	Tnpo2,Snap91,Tbx20,Egln1,Ulk1,Nrp1,Bmpr2,Mtss1l,Pou2f1,Angptl6,Ercc2,Pmp22,Erap1,Srf,Vash1,Serpinf1,Atp7a,Ift172,Egfl7,Picalm,Avil,Tgfbr1,Acvrl1,Prnp,Ctsd,Gsn,Cd9,Tubg2,Agfg1
GO:0001817	5,4		regulation of cytokine production	1.60241	111	0.0083	7	0.0133	0.0776462	Il27ra,Chrna7,Pparg,Rel,H47,H2-M3,Cd276
GO:0015837	4,5		amine transport	1.70149	89	0.0067	6	0.0114	0.0783484	Chrna7,Chrnb2,Apba1,Slc7a14,Slc36a1,Slc44a1
GO:0016782	4		transferase activity, transferring sulfur-containing groups	2.14286	50	0.0035	4	0.0075	0.0786148	Gal3st3,Tpst1,Chst11,Chst15
GO:0005507	7		copper ion binding	2.14286	50	0.0035	4	0.0075	0.0786148	Loxl2,Atp7a,Prnp,Sparc
GO:0030029	3		actin filament-based process	1.37956	183	0.0137	10	0.0189	0.0791322	Prkci,Fhdc1,Fhod1,Pdlim7,Avil,Arhgef17,Gsn,Arhgef2,Dbn1,Arhgef18
GO:0046519	7,8		sphingoid metabolic process	2.59091	29	0.0022	3	0.0057	0.079351	Gba2,Lass6,Gla
GO:0006650	6,7		glycerophospholipid metabolic process	1.86275	68	0.0051	5	0.0095	0.079615	Pip4k2b,Fig4,Ptdss2,Pip5k1a,Ptdss1
GO:0005096	4,5		GTPase activator activity	1.4322	168	0.0118	9	0.0169	0.0798204	Ankrd27,Wdr67,Tbc1d20,Agap1,Abr,Sipa1l2,Ralbp1,Rabgap1,Agfg1
GO:0016564	3		transcription repressor activity	1.4322	168	0.0118	9	0.0169	0.0798204	Hdac9,St18,Pparg,Trim66,Rb1,Hdac1,Ppard,Thra,Trib3
GO:0006811	4,5		ion transport	1.0159	670	0.0503	27	0.0511	0.0798554	Tnfaip1,Slc30a1,Itpr1,Slc26a2,Clcn5,Slco3a1,Slc39a1,Slc10a3,Chrna7,Pkd2,Nsf,Htr3a,Slc12a5,Chrnb2,Slc36a1,Atp7a,Wnk1,Slc39a9,Kctd6,Slc9a8,Atp6v1a,Clcn2,Ano6,Fxyd5,Stim2,Dmpk,Atp6v0b
GO:0045941	8,9,6,7		positive regulation of transcription	1.15593	393	0.0295	18	0.0341	0.0802227	Etv1,Foxd1,Tbx20,Tcea1,Cbfb,Pou2f1,Zeb1,Pparg,Srf,Arntl,Rb1,Rel,Isl1,Calcoco1,Pax6,Nr4a1,Etv5,Clock
GO:0016324	5,7,6,4		apical plasma membrane	1.86667	67	0.0045	5	0.0084	0.0804817	Slco3a1,Chrna7,Acy3,Prkci,Anxa4
GO:0045859	10,7,9		regulation of protein kinase activity	1.4902	136	0.0102	8	0.0152	0.0808593	Gadd45b,Gadd45a,Cdc25b,Gadd45g,Spry2,Lpar2,Madd,Trib3
GO:0043009	5,6		chordate embryonic development	1.15203	395	0.0296	18	0.0341	0.0812691	Egln1,Slc30a1,Mfsd7b,Syvn1,Add1,Ercc2,Zeb1,Pkd2,Chst11,Apba1,Srf,Ift172,Tgfbr1,Acvrl1,Spint1,Myo1e,Pax6,Ambra1
GO:0031328	7,5,6		positive regulation of cellular biosynthetic process	1.11799	452	0.0339	20	0.0379	0.0815209	Etv1,Foxd1,Tbx20,Tcea1,Cbfb,Pou2f1,Zeb1,Pparg,Samd4,Srf,Arntl,Rb1,Rel,Isl1,Calcoco1,H2-M3,Pax6,Nr4a1,Etv5,Clock
GO:0009891	6,4,5		positive regulation of biosynthetic process	1.11471	453	0.034	20	0.0379	0.081922	Etv1,Foxd1,Tbx20,Tcea1,Cbfb,Pou2f1,Zeb1,Pparg,Samd4,Srf,Arntl,Rb1,Rel,Isl1,Calcoco1,H2-M3,Pax6,Nr4a1,Etv5,Clock
GO:0044455	11,10,9,12,8,7,6,5,4		mitochondrial membrane part	2.5	29	0.002	3	0.005	0.0823544	Cox4i2,Sarm1,Immp2l
GO:0009991	4		response to extracellular stimulus	1.82692	69	0.0052	5	0.0095	0.08245	Slc10a3,Chrna7,Mest,Ctsd,Clk2
GO:0010033	4		response to organic substance	1.82692	69	0.0052	5	0.0095	0.08245	Sarm1,Chrna7,Chrnb2,Pparg,Tgfbr1
GO:0009792	4,5		embryonic development ending in birth or egg hatching	1.14047	398	0.0299	18	0.0341	0.0827876	Egln1,Slc30a1,Mfsd7b,Syvn1,Add1,Ercc2,Zeb1,Pkd2,Chst11,Apba1,Srf,Ift172,Tgfbr1,Acvrl1,Spint1,Myo1e,Pax6,Ambra1
GO:0034641	4		cellular nitrogen compound metabolic process	1.2212	289	0.0217	14	0.0265	0.0828946	Padi3,Mamdc2,Gls2,Frrs1,Chst11,Ddah2,Chrnb2,Got1,Atp7a,P4ha1,H2-M3,P4hb,Wars,Iars
GO:0006082	4		organic acid metabolic process	1.125	427	0.032	19	0.036	0.0830728	Dlat,Padi3,Acads,Gls2,Frrs1,Ddah2,Cpt1b,Got1,Sc5d,Atp7a,Cpt1a,Acot2,Gpd2,Acn9,Me1,Wars,Ppard,Folr1,Iars
GO:0019752	5		carboxylic acid metabolic process	1.125	427	0.032	19	0.036	0.0830728	Dlat,Padi3,Acads,Gls2,Frrs1,Ddah2,Cpt1b,Got1,Sc5d,Atp7a,Cpt1a,Acot2,Gpd2,Acn9,Me1,Wars,Ppard,Folr1,Iars
GO:0010628	7,5,6		positive regulation of gene expression	1.13289	401	0.0301	18	0.0341	0.084242	Etv1,Foxd1,Tbx20,Tcea1,Cbfb,Pou2f1,Zeb1,Pparg,Srf,Arntl,Rb1,Rel,Isl1,Calcoco1,Pax6,Nr4a1,Etv5,Clock
GO:0046631	7,6		alpha-beta T cell activation	2.05405	49	0.0037	4	0.0076	0.0845733	Atp7a,Gadd45g,Rorc,H2-M3
GO:0050778	6,4,5		positive regulation of immune response	1.54651	115	0.0086	7	0.0133	0.0852816	Il27ra,Tap2,Cadm1,B2m,H2-K1,H2-M3,Cfp
GO:0017016	7		Ras GTPase binding	2.02703	52	0.0037	4	0.0075	0.0856328	Dgki,Ralbp1,Dennd5a,Pard6a
GO:0010557	7,5,6		positive regulation of macromolecule biosynthetic process	1.10429	434	0.0326	19	0.036	0.0859289	Etv1,Foxd1,Tbx20,Tcea1,Cbfb,Pou2f1,Zeb1,Pparg,Samd4,Srf,Arntl,Rb1,Rel,Isl1,Calcoco1,Pax6,Nr4a1,Etv5,Clock
GO:0042802	4		identical protein binding	1.33333	200	0.0141	10	0.0188	0.0871415	Adh5,Emilin1,Nrp1,Sumf1,Sumf2,Cadm1,Trim66,Acy3,Prrc1,Nr4a1
GO:0001816	3		cytokine production	1.44762	140	0.0105	8	0.0152	0.0873444	Il27ra,Chrna7,Pparg,Gadd45g,Rel,H47,H2-M3,Cd276
GO:0045893	9,8,10,7,6		positive regulation of transcription, DNA-dependent	1.15209	351	0.0263	16	0.0303	0.0877244	Foxd1,Tbx20,Tcea1,Cbfb,Pou2f1,Zeb1,Pparg,Srf,Arntl,Rb1,Rel,Isl1,Calcoco1,Pax6,Nr4a1,Clock
GO:0048699	6,7		generation of neurons	1.09091	440	0.033	19	0.036	0.088081	Etv1,Foxd1,Ttl,Ulk1,Nrp1,Slit2,Fig4,Limk1,Chrnb2,Sema4d,Atp7a,Prkci,Rgnef,Isl1,Ngfr,Tgfbr1,Stxbp1,Pax6,Numbl
GO:0051254	8,7,6,5		positive regulation of RNA metabolic process	1.14773	352	0.0264	16	0.0303	0.0882764	Foxd1,Tbx20,Tcea1,Cbfb,Pou2f1,Zeb1,Pparg,Srf,Arntl,Rb1,Rel,Isl1,Calcoco1,Pax6,Nr4a1,Clock
GO:0008324	6		cation transmembrane transporter activity	1.08537	466	0.0328	19	0.0356	0.0885104	Cox4i2,Tnfaip1,Slc30a1,Itpr1,Slc35a2,Slc39a1,Slc10a3,Chrna7,Pkd2,Slc12a5,Chrnb2,Slc36a1,Slc35a5,Atp7a,Slc39a9,Kctd6,Slc9a8,Atp6v1a,Atp6v0b
GO:0045935	7,5,6		positive regulation of nucleobase, nucleoside, nucleotide and nucleic acid metabolic process	1.10714	411	0.0308	18	0.0341	0.0885909	Etv1,Foxd1,Tbx20,Tcea1,Cbfb,Pou2f1,Zeb1,Pparg,Srf,Arntl,Rb1,Rel,Isl1,Calcoco1,Pax6,Nr4a1,Etv5,Clock
GO:0043549	9,6,8		regulation of kinase activity	1.43396	141	0.0106	8	0.0152	0.0889476	Gadd45b,Gadd45a,Cdc25b,Gadd45g,Spry2,Lpar2,Madd,Trib3
GO:0030136	11,10,9,8,7		clathrin-coated vesicle	1.78723	70	0.0047	5	0.0084	0.0891708	Cadm1,Dennd1a,Cltb,Syp,Syngr2
GO:0019899	4		enzyme binding	1.42857	149	0.0105	8	0.015	0.0892414	Dgki,Pkd2,Gga2,Akap7,Ralbp1,Dennd5a,Pard6a,Trib3
GO:0032879	4,3		regulation of localization	1.18304	298	0.0224	14	0.0265	0.089541	Kiss1r,Nrp1,Scg5,Gsk3b,Chrna7,Pkd2,Chrnb2,Prkci,Egfl7,Unc5c,Cd47,Dmpk,Pax6,Ppard
GO:0031325	6,4,5		positive regulation of cellular metabolic process	1.02577	517	0.0388	21	0.0398	0.0896969	Etv1,Foxd1,Tbx20,Tcea1,Bmpr2,Cbfb,Pou2f1,Zeb1,Pparg,Samd4,Srf,Arntl,Rb1,Rel,Isl1,Calcoco1,H2-M3,Pax6,Nr4a1,Etv5,Clock
GO:0009308	5		cellular amine metabolic process	1.21182	271	0.0203	13	0.0246	0.0898312	Padi3,Mamdc2,Gls2,Frrs1,Chst11,Ddah2,Chrnb2,Got1,Atp7a,P4ha1,P4hb,Wars,Iars
GO:0043242	6,7,4,5		negative regulation of protein complex disassembly	2.47826	31	0.0023	3	0.0057	0.0900603	Mtap4,Avil,Gsn
GO:0046165	5		alcohol biosynthetic process	2.47826	31	0.0023	3	0.0057	0.0900603	Got1,Gpd2,Acn9
GO:0045087	4,5		innate immune response	1.49438	118	0.0089	7	0.0133	0.0909555	Sarm1,Tmem173,Ddx58,Cadm1,H2-M3,Cfp,Tlr12
GO:0007389	4,3		pattern specification process	1.2	273	0.0205	13	0.0246	0.091398	Tbx20,Nrp1,Bmpr2,Disp1,Zeb1,Pkd2,Fst,Asph,Ift172,Tgfbr1,Gdf11,Otx1,Pax6
GO:0001568	6,7		blood vessel development	1.22703	246	0.0185	12	0.0227	0.0915453	Tbx20,Nrp1,Angptl6,Erap1,Vash1,Serpinf1,Atp7a,Egfl7,Tgfbr1,Acvrl1,Spint1,Myo1e
GO:0019897	7,6,5		extrinsic to plasma membrane	1.97059	50	0.0034	4	0.0067	0.091941	Gng3,Gng2,Gng8,Gng5
GO:0003723	4		RNA binding	1.01902	523	0.0368	20	0.0375	0.0919903	Trim21,Pcbp3,Dis3l2,Ddx58,Ppp1r10,Fam120a,Oasl2,Msi1,Snord87,Rgnef,Mettl1,Zfp36,Prkcsh,Adarb1,Msi2,Nxf7,Csdc2,Rbpms,Pabpc4,Naf1
GO:0048730	7,6,8,9,5		epidermis morphogenesis	2	51	0.0038	4	0.0076	0.0920348	Ercc2,Fst,Atp7a,Ngfr
GO:0030217	7,9,10,8,6		T cell differentiation	1.60563	95	0.0071	6	0.0114	0.0920493	Hs1bp3,Zeb1,Atp7a,Gadd45g,Rorc,Clptm1
GO:0021700	3		developmental maturation	1.60563	95	0.0071	6	0.0114	0.0920493	Cbfb,Ercc2,Cdc25b,Stxbp1,Gdf11,Ppard
GO:0004620	6		phospholipase activity	1.97368	54	0.0038	4	0.0075	0.0926916	Smpd1,Pla2g6,Pld3,Smpdl3b
GO:0030003	8,6		cellular cation homeostasis	1.49438	119	0.0089	7	0.0133	0.0928294	Slc30a1,Itpr1,Pkd2,Atp7a,Slc9a8,Nucb2,Prnp
GO:0031967	8,7,6,5,3,4		organelle envelope	1.04248	451	0.0306	19	0.0319	0.0929277	Tnpo2,Cox4i2,Sarm1,Tmem173,Immp2l,Itpr1,Tor1aip1,Mtx2,Shisa5,Cpt1b,Parl,Cpt1a,Gpd2,Acn9,Oxa1l,Nucb2,Slc25a1,Spns1,Slc25a30
GO:0031975	2		envelope	1.04248	452	0.0306	19	0.0319	0.0930934	Tnpo2,Cox4i2,Sarm1,Tmem173,Immp2l,Itpr1,Tor1aip1,Mtx2,Shisa5,Cpt1b,Parl,Cpt1a,Gpd2,Acn9,Oxa1l,Nucb2,Slc25a1,Spns1,Slc25a30
GO:0005924	9,10,8,7		cell-substrate adherens junction	2.38095	31	0.0021	3	0.005	0.0933159	Lims2,Limk1,Tgfb1i1
GO:0051338	5		regulation of transferase activity	1.40741	144	0.0108	8	0.0152	0.0936981	Gadd45b,Gadd45a,Cdc25b,Gadd45g,Spry2,Lpar2,Madd,Trib3
GO:0001525	4,6,7,8,9,5		angiogenesis	1.40741	144	0.0108	8	0.0152	0.0936981	Tbx20,Nrp1,Angptl6,Erap1,Vash1,Serpinf1,Egfl7,Acvrl1
GO:0048592	6,7,8,5	1	eye morphogenesis	1.72727	73	0.0055	5	0.0095	0.0938108	Pou2f1,Zeb1,Prkci,Gdf11,Pax6
GO:0070647	8,7		protein modification by small protein conjugation or removal	1.72727	73	0.0055	5	0.0095	0.0938108	Smurf1,Ube4a,Uhrf2,Usp22,Ube2f
GO:0005789	6,10,9,8,7,5,4		endoplasmic reticulum membrane	1.57812	94	0.0064	6	0.0101	0.0939361	Itpr1,Ebp,Asph,H13,H47,Rrbp1
GO:0030198	4		extracellular matrix organization	1.58333	96	0.0072	6	0.0114	0.0943134	Emilin1,Ercc2,Atp7a,P4ha1,Tgfbr1,Spint1
GO:0043632	6		modification-dependent macromolecule catabolic process	1.01124	474	0.0356	19	0.036	0.0945869	Ube2l3,Usp11,Smurf1,Dda1,Ufsp1,Syvn1,Fbxl16,Fbxo21,Usp10,Otub2,Map1lc3a,Ube3b,Uhrf2,Mylip,Usp22,Usp18,Tulp4,Ube2f,Hace1
GO:0019941	9,7,8		modification-dependent protein catabolic process	1.01124	474	0.0356	19	0.036	0.0945869	Ube2l3,Usp11,Smurf1,Dda1,Ufsp1,Syvn1,Fbxl16,Fbxo21,Usp10,Otub2,Map1lc3a,Ube3b,Uhrf2,Mylip,Usp22,Usp18,Tulp4,Ube2f,Hace1
GO:0055085	3,4,5		transmembrane transport	1.47778	120	0.009	7	0.0133	0.0946922	Tram1,Pkd2,Atp7a,Atp6v1a,Rrbp1,Sec61a1,Atp6v0b
GO:0045597	6,5,4		positive regulation of cell differentiation	1.3945	145	0.0109	8	0.0152	0.0952587	Limk1,Pparg,Sema4d,Srf,Rb1,Cd276,Pax6,Id2
GO:0032102	6,4,5		negative regulation of response to external stimulus	2.375	32	0.0024	3	0.0057	0.0954538	Chrna7,Zfp36,Cd276
GO:0021954	9,6,10,7,8		central nervous system neuron development	2.375	32	0.0024	3	0.0057	0.0954538	Chrnb2,Atp7a,Rgnef
GO:0001944	5,6		vasculature development	1.20745	251	0.0188	12	0.0227	0.0958317	Tbx20,Nrp1,Angptl6,Erap1,Vash1,Serpinf1,Atp7a,Egfl7,Tgfbr1,Acvrl1,Spint1,Myo1e
GO:0042325	8,7		regulation of phosphorylation	1.2381	224	0.0168	11	0.0208	0.0961584	Gadd45b,Bmpr2,Gadd45a,Prkar1b,Atp7a,Cdc25b,Gadd45g,Spry2,Lpar2,Madd,Trib3
GO:0019992	4		diacylglycerol binding	1.92308	55	0.0039	4	0.0075	0.0962231	Stac2,Prkci,Rgnef,Arhgef2
GO:0008654	5,6,7		phospholipid biosynthetic process	1.69643	74	0.0056	5	0.0095	0.0966396	Lpgat1,Ptdss2,Lpcat3,Ptdss1,Serinc5
GO:0031347	6,5		regulation of defense response	1.69643	74	0.0056	5	0.0095	0.0966396	Chrna7,Cadm1,Zfp36,H2-M3,Cd276
GO:0016209	2		antioxidant activity	2.33333	34	0.0024	3	0.0056	0.0966561	Srxn1,Pxdn,Cat
GO:0051336	5		regulation of hydrolase activity	1.38182	146	0.011	8	0.0152	0.0968063	Dgki,Wdr67,Tbc1d20,Agap1,Ralbp1,Rabgap1,Nr4a1,Agfg1
GO:0042110	6,5		T cell activation	1.31783	172	0.0129	9	0.017	0.0973599	Hs1bp3,Chrna7,Zeb1,Atp7a,Gadd45g,Rorc,H2-M3,Cd276,Clptm1
GO:0006952	4		defense response	1.05229	408	0.0306	17	0.0322	0.0976968	Sarm1,Tmem173,Il27ra,Hdac9,Tollip,Ddx58,Chrna7,Cadm1,Pparg,B2m,Zfp36,H2-K1,H47,H2-M3,Cfp,Cd276,Tlr12
GO:0007417	5,6		central nervous system development	1.13734	311	0.0233	14	0.0265	0.0977364	Ulk1,Ercc2,Zeb1,Chrnb2,Atp7a,Rgnef,Abr,Unc5c,Isl1,Ngfr,Gdf11,Otx1,Pax6,Numbl
GO:0070161	8,7,6		anchoring junction	1.71429	73	0.0049	5	0.0084	0.0978365	Lims2,Cdsn,Limk1,Pnn,Tgfb1i1
GO:0005829	8,7,6,5		cytosol	1.10526	336	0.0228	15	0.0252	0.0981731	Nt5dc3,Srxn1,Psmf1,Gstm4,Gsk3b,Agap1,Pparg,Got1,Rpl29,Nfu1,Mknk1,Nadk,Zfp36,Atp6v1a,Bag3
GO:0019220	7,6		regulation of phosphate metabolic process	1.22353	227	0.017	11	0.0208	0.0989822	Gadd45b,Bmpr2,Gadd45a,Prkar1b,Atp7a,Cdc25b,Gadd45g,Spry2,Lpar2,Madd,Trib3
GO:0051174	6,5		regulation of phosphorus metabolic process	1.22353	227	0.017	11	0.0208	0.0989822	Gadd45b,Bmpr2,Gadd45a,Prkar1b,Atp7a,Cdc25b,Gadd45g,Spry2,Lpar2,Madd,Trib3
GO:0016874	3		ligase activity	1.12876	331	0.0233	14	0.0263	0.0990823	Ube2l3,Ttl,Smurf1,Syvn1,Acss2,Ttll3,Ube4a,Ube3b,Uhrf2,Mylip,Wars,Ube2f,Iars,Hace1

## Sheet: Intersection GO
Supplemental Table 3C: Gene ontology categories enriched in genes with significant expression changes in both Paupar and Pax6 knockdown cells
GO_ID	LEVEL(S)	TERM	ENRICH	NB_IN_REF	FREQ_IN_REF	NB_IN_SET	FREQ_IN_SET	P_VALUE (BH corrected)	GENES_IN_SET
GO:0005886	5,4	plasma membrane	1.79021	2441	0.1654	53	0.2961	4.72863e-06	Ace,P2rx7,Asah2,Abca1,Gpr146,Ntrk1,Ache,Vamp3,Ltk,Ghr,Gpr22,Nkain1,Sctr,H60a,Bcl2,Itga1,Megf10,Itgav,Scn9a,Sspn,Lrp1,Sez6l2,Slc39a4,Efna3,Cd40,Atrnl1,Gpr12,Ptprr,Lnpep,Them4,Nrp2,Gfra1,Gna11,Glp1r,Il4ra,Syt1,Entpd3,Cnnm3,Gpr158,Slc22a18,Prickle2,Chrna3,Syt7,Gng4,Gria2,Itga2,Dscaml1,Faim2,Vamp1,Arf5,Slc26a4,Adra2b,Crhr1
GO:0005509	6	calcium ion binding	2.57952	777	0.0547	23	0.1411	1.83281e-05	Fstl4,Slit1,Slit3,Fkbp14,Entpd7,Itga1,Nucb1,Itgav,S100a6,Lrp1,Gas6,Dgkg,Trpc7,Hpca,Fah,Syt1,Galns,Mst1,Myl12b,Syt7,Vcan,Itga2,Masp2
GO:0031224	6,5,4	intrinsic to membrane	1.39241	5329	0.3611	90	0.5028	3.07655e-05	Ace,P2rx7,Asah2,Abca1,Slc2a6,Gpr146,Ntrk1,Mia3,Sdc3,Rnf150,Ache,Gpm6b,Hcn2,Vamp3,Ltk,Ghr,Gpr22,Unc80,Emb,Slc25a33,Tmem106a,Nkain1,9530068E07Rik,Mxra8,Sctr,Entpd7,H60a,Fzd7,Bcl2,Itga1,Pdgfrb,Itfg3,Cyyr1,Megf10,Itgav,Fam163a,Cnga3,Disp2,Scn9a,Ppm1l,Il13ra1,Sspn,Lrp1,Sez6l2,Slc39a4,Efna3,Cd40,Cend1,Mogat2,Trpc7,Golm1,Atrnl1,Gpr12,Ptprr,Lnpep,Nrp2,Gfra1,Tmtc3,Glp1r,Il4ra,Syt1,Tmtc1,Rdh5,Cnnm3,Pnpla6,…
GO:0031418	4	L-ascorbic acid binding	17.5	20	0.0014	4	0.0245	6.77299e-05	P4ha2,Leprel2,Plod2,Dbh
GO:0016021	7,6,5	integral to membrane	1.37638	5212	0.3531	87	0.486	7.26526e-05	Ace,P2rx7,Asah2,Abca1,Slc2a6,Gpr146,Ntrk1,Mia3,Sdc3,Rnf150,Gpm6b,Hcn2,Vamp3,Ltk,Ghr,Gpr22,Unc80,Emb,Slc25a33,Tmem106a,Nkain1,9530068E07Rik,Mxra8,Sctr,Entpd7,H60a,Fzd7,Bcl2,Itga1,Pdgfrb,Itfg3,Cyyr1,Megf10,Itgav,Fam163a,Cnga3,Disp2,Scn9a,Ppm1l,Il13ra1,Sspn,Lrp1,Sez6l2,Slc39a4,Cd40,Cend1,Mogat2,Trpc7,Golm1,Atrnl1,Gpr12,Ptprr,Lnpep,Nrp2,Tmtc3,Glp1r,Il4ra,Syt1,Tmtc1,Rdh5,Cnnm3,Pnpla6,Unc93b1,Gpr158,Sl…
GO:0044425	5,4,3	membrane part	1.33173	5820	0.3943	94	0.5251	0.0001075	Ace,P2rx7,Asah2,Abca1,Slc2a6,Gpr146,Ntrk1,Mia3,Sdc3,Rnf150,Ache,Gpm6b,Hcn2,Vamp3,Ltk,Ghr,Gpr22,Unc80,Emb,Slc25a33,Tmem106a,Nkain1,9530068E07Rik,Mxra8,Sctr,Entpd7,H60a,Fzd7,Bcl2,Itga1,Pdgfrb,Itfg3,Cyyr1,Megf10,Itgav,Fam163a,Cnga3,Disp2,Scn9a,Ppm1l,Il13ra1,Sspn,Lrp1,Sez6l2,Slc39a4,Efna3,Cd40,Cend1,Mogat2,Cplx1,Trpc7,Golm1,Atrnl1,Gpr12,Ptprr,Lnpep,Nrp2,Gfra1,Gna11,Tmtc3,Glp1r,Il4ra,Syt1,Tmtc1,Rdh5,C…
GO:0006909	6,5,7	phagocytosis	10.0938	42	0.0032	5	0.0323	0.0001115	P2rx7,Abca1,Megf10,Itgav,Lrp1
GO:0006807	3	nitrogen compound metabolic process	3.36522	307	0.023	12	0.0774	0.0001865	P4ha2,Ache,Ghr,Auh,H60a,Bcl2,Pdgfrb,Ass1,Fah,Dbh,Glce,Gamt
GO:0007169	8,7	transmembrane receptor protein tyrosine kinase signaling pathway	4.21014	184	0.0138	9	0.0581	0.000241	Ntrk1,Plat,Eif4ebp2,Ltk,Ghr,Angpt2,Pdgfrb,Gfra1,Chrna3
GO:0007167	7,6	enzyme linked receptor protein signaling pathway	3.34906	282	0.0212	11	0.071	0.000345	Tgfb1,Ntrk1,Plat,Eif4ebp2,Ltk,Ghr,Angpt2,Pdgfrb,Ppm1l,Gfra1,Chrna3
GO:0050801	6	ion homeostasis	3.52459	244	0.0183	10	0.0645	0.000435	P2rx7,Tgfb1,Hcn2,Bcl2,Slc39a4,Gpr12,Gna11,Chrna3,Slc24a2,Slc26a4
GO:0046851	7,5,6	negative regulation of bone remodeling	17.6364	14	0.0011	3	0.0194	0.0004948	P2rx7,Tgfb1,Bcl2
GO:0045202	2	synapse	3.20313	283	0.0192	11	0.0615	0.0005061	P2rx7,Ache,Vamp3,Sspn,Cplx1,Syt1,Chrna3,Syt7,Gria2,Faim2,Vamp1
GO:0034104	6,4,5	negative regulation of tissue remodeling	17.6364	15	0.0011	3	0.0194	0.0006114	P2rx7,Tgfb1,Bcl2
GO:0005576	2	extracellular region	1.7478	1510	0.1023	32	0.1788	0.0006182	Ace,Fstl4,Slit1,Tgfb1,Slit3,Chgb,Plat,Npy,Optc,Ache,Ghr,Angpt2,Dkk3,Lgi1,Adamts4,Car6,Lgi3,Cd40,Gas6,Igfbp5,Tgfb3,Adamtsl2,Aebp1,Lgals3bp,Scg3,Il4ra,Mst1,Adm,Tgfbi,Vcan,Masp2,Olfml3
GO:0048878	5	chemical homeostasis	3.10044	305	0.0229	11	0.071	0.0006426	P2rx7,Tgfb1,Hcn2,Bcl2,Slc39a4,Gpr12,Gna11,Dbh,Chrna3,Slc24a2,Slc26a4
GO:0016020	4,3	membrane	1.24116	6842	0.4636	103	0.5754	0.0006435	Ace,P2rx7,Asah2,Abca1,Slc2a6,Gpr146,Ntrk1,Mia3,Sdc3,Rnf150,Ache,Gpm6b,Hcn2,Vamp3,Ltk,Ghr,Gpr22,Unc80,Emb,Slc25a33,Tmem106a,Nkain1,9530068E07Rik,Mxra8,Sctr,Entpd7,H60a,Fzd7,Bcl2,Itga1,Pdgfrb,Nucb1,Itfg3,Cyyr1,Megf10,Itgav,Fam163a,Cnga3,Disp2,Scn9a,Ppm1l,Il13ra1,Sspn,Lrp1,Sez6l2,Slc39a4,Efna3,Cd40,Cend1,Mogat2,Gnpnat1,Cplx1,Trpc7,Golm1,Atrnl1,Gpr12,Ptprr,Lnpep,Them4,Nrp2,Gfra1,Lgals3bp,Gna11,Tmtc3,…
GO:0006873	7,5	cellular ion homeostasis	3.6087	214	0.0161	9	0.0581	0.0006903	P2rx7,Tgfb1,Hcn2,Bcl2,Slc39a4,Gpr12,Gna11,Chrna3,Slc24a2
GO:0032880	5,4	regulation of protein localization	6.87234	63	0.0047	5	0.0323	0.0007255	P2rx7,Tgfb1,Bcl2,Cd40,Slc26a4
GO:0046873	7	metal ion transmembrane transporter activity	3.24339	269	0.0189	10	0.0613	0.0008163	P2rx7,Hcn2,Cnga3,Scn9a,Slc39a4,Trpc7,Kcnn3,Chrna3,Slc24a2,Scn3b
GO:0001505	4,6,7	regulation of neurotransmitter levels	6.59184	65	0.0049	5	0.0323	0.0008334	P2rx7,Ache,Cplx1,Syt1,Chrna3
GO:0055082	6,4	cellular chemical homeostasis	3.5	221	0.0166	9	0.0581	0.0008574	P2rx7,Tgfb1,Hcn2,Bcl2,Slc39a4,Gpr12,Gna11,Chrna3,Slc24a2
GO:0043235	4	receptor complex	6.48837	64	0.0043	5	0.0279	0.0009385	Itga1,Itgav,Chrna3,Gria2,Itga2
GO:0044459	6,5,4	plasma membrane part	1.86267	1107	0.075	25	0.1397	0.0010134	P2rx7,Abca1,Ache,Vamp3,H60a,Bcl2,Itga1,Itgav,Scn9a,Sspn,Lrp1,Slc39a4,Cd40,Gna11,Syt1,Slc22a18,Prickle2,Chrna3,Syt7,Gng4,Gria2,Itga2,Faim2,Vamp1,Slc26a4
GO:0005261	8,7	cation channel activity	3.3865	231	0.0163	9	0.0552	0.0010633	P2rx7,Hcn2,Cnga3,Scn9a,Trpc7,Kcnn3,Chrna3,Slc24a2,Scn3b
GO:0043029	8,5	T cell homeostasis	13.8571	19	0.0014	3	0.0194	0.0012437	P2rx7,Tgfb1,Bcl2
GO:0007269	5,6,7,8,4	neurotransmitter secretion	8.0625	42	0.0032	4	0.0258	0.0012761	P2rx7,Cplx1,Syt1,Chrna3
GO:0006874	10,8	cellular calcium ion homeostasis	5.98148	72	0.0054	5	0.0323	0.0013037	P2rx7,Tgfb1,Bcl2,Gpr12,Slc24a2
GO:0030005	9,7	cellular di-, tri-valent inorganic cation homeostasis	4.77778	108	0.0081	6	0.0387	0.0013575	P2rx7,Tgfb1,Bcl2,Slc39a4,Gpr12,Slc24a2
GO:0055080	7	cation homeostasis	4.03571	149	0.0112	7	0.0452	0.0014278	P2rx7,Tgfb1,Bcl2,Slc39a4,Gpr12,Slc24a2,Slc26a4
GO:0034641	4	cellular nitrogen compound metabolic process	2.97235	289	0.0217	10	0.0645	0.001473	P4ha2,Ache,Ghr,Auh,H60a,Ass1,Fah,Dbh,Glce,Gamt
GO:0019842	3	vitamin binding	4.6	113	0.008	6	0.0368	0.001597	P4ha2,Aldh1l2,Ccbl1,Leprel2,Plod2,Dbh
GO:0055074	9	calcium ion homeostasis	5.66667	76	0.0057	5	0.0323	0.0016448	P2rx7,Tgfb1,Bcl2,Gpr12,Slc24a2
GO:0030318	6,5	melanocyte differentiation	12.125	21	0.0016	3	0.0194	0.0016683	Bcl2,Mitf,Gna11
GO:0050931	5,4	pigment cell differentiation	11.4118	22	0.0017	3	0.0194	0.0019097	Bcl2,Mitf,Gna11
GO:0002822	7,6	regulation of adaptive immune response based on somatic recombination of immune receptors built from immunoglobulin superfamily domains	7.37143	47	0.0035	4	0.0258	0.0019205	P2rx7,Tgfb1,Cd40,Il4ra
GO:0002819	6,5	regulation of adaptive immune response	7.37143	47	0.0035	4	0.0258	0.0019205	P2rx7,Tgfb1,Cd40,Il4ra
GO:0016044	3	membrane organization	3.09043	251	0.0188	9	0.0581	0.0019647	P2rx7,Abca1,Ache,Ghr,Bcl2,Megf10,Itgav,Lrp1,Syt7
GO:0016192	3,4,5	vesicle-mediated transport	2.52117	409	0.0307	12	0.0774	0.001988	P2rx7,Abca1,Mia3,Ache,Vamp3,Ghr,Megf10,Itgav,Lrp1,Cplx1,Vamp1,Arf5
GO:0051240	5,3,4	positive regulation of multicellular organismal process	4.39773	117	0.0088	6	0.0387	0.0020035	P2rx7,H60a,Bcl2,Cd40,Dbh,Slc24a2
GO:0006875	9,7	cellular metal ion homeostasis	5.38333	80	0.006	5	0.0323	0.002045	P2rx7,Tgfb1,Bcl2,Gpr12,Slc24a2
GO:0016706	5	oxidoreductase activity, acting on paired donors, with incorporation or reduction of molecular oxygen, 2-oxoglutarate as one donor, and incorporation of one atom each of oxygen into both donors	11.5	23	0.0016	3	0.0184	0.0020967	P4ha2,Leprel2,Plod2
GO:0030003	8,6	cellular cation homeostasis	4.34831	119	0.0089	6	0.0387	0.002173	P2rx7,Tgfb1,Bcl2,Slc39a4,Gpr12,Slc24a2
GO:0050776	5,4	regulation of immune response	3.70492	162	0.0122	7	0.0452	0.00224	P2rx7,Tgfb1,H60a,Cd40,Il4ra,Unc93b1,Masp2
GO:0055066	8	di-, tri-valent inorganic cation homeostasis	4.3	120	0.009	6	0.0387	0.0022616	P2rx7,Tgfb1,Bcl2,Slc39a4,Gpr12,Slc24a2
GO:0002443	4,5	leukocyte mediated immunity	4.25275	121	0.0091	6	0.0387	0.0023528	P2rx7,Tgfb1,H60a,Cd40,Dbh,Masp2
GO:0055065	8	metal ion homeostasis	4.96923	86	0.0065	5	0.0323	0.0027669	P2rx7,Tgfb1,Bcl2,Gpr12,Slc24a2
GO:0048771	3	tissue remodeling	4.89394	88	0.0066	5	0.0323	0.0030424	P2rx7,Tgfb1,Bcl2,Mitf,Dbh
GO:0008305	9,7,8,6,5	integrin complex	9.88235	25	0.0017	3	0.0168	0.0030986	Itga1,Itgav,Itga2
GO:0009308	5	cellular amine metabolic process	2.86207	271	0.0203	9	0.0581	0.0031628	P4ha2,Ache,Ghr,Auh,Ass1,Fah,Dbh,Glce,Gamt
GO:0002706	8,6,7	regulation of lymphocyte mediated immunity	6.29268	55	0.0041	4	0.0258	0.0033512	P2rx7,Tgfb1,H60a,Cd40
GO:0006897	5,4,6	endocytosis	3.3985	177	0.0133	7	0.0452	0.0035537	P2rx7,Abca1,Ache,Ghr,Megf10,Itgav,Lrp1
GO:0002684	5,3,4	positive regulation of immune system process	3.3985	177	0.0133	7	0.0452	0.0035537	P2rx7,Tgfb1,H60a,Cd40,Il4ra,Unc93b1,Masp2
GO:0010324	4	membrane invagination	3.3985	177	0.0133	7	0.0452	0.0035537	P2rx7,Abca1,Ache,Ghr,Megf10,Itgav,Lrp1
GO:0015075	5	ion transmembrane transporter activity	2.06742	632	0.0445	15	0.092	0.0036425	P2rx7,Abca1,Slc2a6,Hcn2,Cnga3,Scn9a,Slc39a4,Trpc7,Slc22a18,Kcnn3,Chrna3,Gria2,Slc24a2,Scn3b,Slc26a4
GO:0005272	9,8	sodium channel activity	9.2	28	0.002	3	0.0184	0.0036645	Hcn2,Scn9a,Scn3b
GO:0005216	6,7	ion channel activity	2.56485	340	0.0239	10	0.0613	0.0040105	P2rx7,Hcn2,Cnga3,Scn9a,Trpc7,Kcnn3,Chrna3,Gria2,Slc24a2,Scn3b
GO:0044270	5	nitrogen compound catabolic process	5.86364	58	0.0044	4	0.0258	0.0040282	Ache,Auh,Fah,Dbh
GO:0009310	6	amine catabolic process	5.86364	58	0.0044	4	0.0258	0.0040282	Ache,Auh,Fah,Dbh
GO:0046849	4	bone remodeling	5.86364	59	0.0044	4	0.0258	0.004272	P2rx7,Tgfb1,Bcl2,Mitf
GO:0002703	7,5,6	regulation of leukocyte mediated immunity	5.86364	59	0.0044	4	0.0258	0.004272	P2rx7,Tgfb1,H60a,Cd40
GO:0006575	5	cellular amino acid derivative metabolic process	4.42466	97	0.0073	5	0.0323	0.004517	P4ha2,Ache,Ghr,Dbh,Gamt
GO:0019725	5,3	cellular homeostasis	2.68981	288	0.0216	9	0.0581	0.004553	P2rx7,Tgfb1,Hcn2,Bcl2,Slc39a4,Gpr12,Gna11,Chrna3,Slc24a2
GO:0006470	9,7,8	protein amino acid dephosphorylation	4.36486	98	0.0074	5	0.0323	0.0047059	Bcl2,Ptpn13,Ppm1l,Ptprr,Cdc14b
GO:0008324	6	cation transmembrane transporter activity	2.2439	466	0.0328	12	0.0736	0.0047301	P2rx7,Slc2a6,Hcn2,Cnga3,Scn9a,Slc39a4,Trpc7,Slc22a18,Kcnn3,Chrna3,Slc24a2,Scn3b
GO:0022838	6	substrate specific channel activity	2.48178	351	0.0247	10	0.0613	0.0049008	P2rx7,Hcn2,Cnga3,Scn9a,Trpc7,Kcnn3,Chrna3,Gria2,Slc24a2,Scn3b
GO:0002260	7,4	lymphocyte homeostasis	8.43478	31	0.0023	3	0.0194	0.0050263	P2rx7,Tgfb1,Bcl2
GO:0016563	3	transcription activator activity	3.17778	192	0.0135	7	0.0429	0.0050372	Tgfb1,Bcl2,Mitf,Usp21,Rbpjl,Tfdp1,Ascc1
GO:0046903	4,5	secretion	2.86667	240	0.018	8	0.0516	0.0050387	P2rx7,Abca1,Mia3,Vamp3,Cd40,Cplx1,Syt1,Chrna3
GO:0007268	5,6	synaptic transmission	3.16084	190	0.0143	7	0.0452	0.0050797	P2rx7,Ache,Cplx1,Syt1,Chrna3,Gria2,Slc24a2
GO:0006519	4	cellular amino acid and derivative metabolic process	2.85083	241	0.0181	8	0.0516	0.0051531	P4ha2,Ache,Ghr,Auh,Ass1,Fah,Dbh,Gamt
GO:0015267	5	channel activity	2.452	355	0.025	10	0.0613	0.0052579	P2rx7,Hcn2,Cnga3,Scn9a,Trpc7,Kcnn3,Chrna3,Gria2,Slc24a2,Scn3b
GO:0022803	4	passive transmembrane transporter activity	2.452	355	0.025	10	0.0613	0.0052579	P2rx7,Hcn2,Cnga3,Scn9a,Trpc7,Kcnn3,Chrna3,Gria2,Slc24a2,Scn3b
GO:0048066	3	pigmentation during development	8.08333	32	0.0024	3	0.0194	0.0054829	Bcl2,Mitf,Gna11
GO:0042391	8,6	regulation of membrane potential	4.14103	104	0.0078	5	0.0323	0.0059511	P2rx7,Hcn2,Bcl2,Gna11,Chrna3
GO:0002250	4	adaptive immune response	4.08861	105	0.0079	5	0.0323	0.0061778	P2rx7,Tgfb1,Cd40,Il4ra,Masp2
GO:0002460	5	adaptive immune response based on somatic recombination of immune receptors built from immunoglobulin superfamily domains	4.08861	105	0.0079	5	0.0323	0.0061778	P2rx7,Tgfb1,Cd40,Il4ra,Masp2
GO:0006811	4,5	ion transport	1.92445	670	0.0503	15	0.0968	0.0063767	P2rx7,Hcn2,Bcl2,Cnga3,Scn9a,Slc39a4,Trpc7,Cnnm3,Slc22a18,Kcnn3,Chrna3,Gria2,Slc24a2,Scn3b,Slc26a4
GO:0065008	3	regulation of biological quality	1.70635	1008	0.0756	20	0.129	0.0065284	Ace,P2rx7,Tgfb1,Npy,Ache,Hcn2,Bcl2,Pdgfrb,Slc39a4,Cplx1,Gpr12,Igfbp5,Tgfb3,Gna11,Syt1,Mst1,Dbh,Chrna3,Slc24a2,Slc26a4
GO:0016049	5,3	cell growth	5.16	67	0.005	4	0.0258	0.006565	Tgfb1,Bcl2,Igfbp5,Tgfb3
GO:0002449	5,6	lymphocyte mediated immunity	3.98765	108	0.0081	5	0.0323	0.0068917	P2rx7,Tgfb1,H60a,Cd40,Masp2
GO:0009897	5,7,6,4	external side of plasma membrane	3.35	147	0.01	6	0.0335	0.0069559	P2rx7,H60a,Itga1,Itgav,Cd40,Itga2
GO:0033555	3,4	multicellular organismal response to stress	7.46154	35	0.0026	3	0.0194	0.0069897	Bcl2,Scn9a,Dbh
GO:0022891	4	substrate-specific transmembrane transporter activity	1.90083	687	0.0484	15	0.092	0.0070523	P2rx7,Abca1,Slc2a6,Hcn2,Cnga3,Scn9a,Slc39a4,Trpc7,Slc22a18,Kcnn3,Chrna3,Gria2,Slc24a2,Scn3b,Slc26a4
GO:0005215	2	transporter activity	1.72741	959	0.0675	19	0.1166	0.0070708	P2rx7,Abca1,Slc2a6,Hcn2,Aldh1l2,Cnga3,Scn9a,Slc39a4,Cplx1,Trpc7,Syt1,Slc22a18,Kcnn3,Chrna3,Syt7,Gria2,Slc24a2,Scn3b,Slc26a4
GO:0032502	2	developmental process	1.34988	2739	0.2055	43	0.2774	0.0071617	P2rx7,Slit1,Tgfb1,Ntrk1,Slit3,Ache,H60a,Fzd7,Bcl2,Mab21l2,Angpt2,Dkk3,Pdgfrb,Itgav,Scn9a,Lrp1,Zfpm1,Cd40,Mitf,Ski,Igfbp5,Tshz2,Tgfb3,Nrp2,Gfra1,Gna11,Rps6ka2,Il4ra,Pnpla6,Mst1,Dbh,Adm,Prickle2,Chrna3,Gamt,Tmem176b,Vcan,Bnip3,Tfdp1,Bmf,Olfml3,Slc26a4,Adra2b
GO:0022836	6	gated channel activity	2.65405	263	0.0185	8	0.0491	0.007667	P2rx7,Hcn2,Cnga3,Scn9a,Kcnn3,Chrna3,Gria2,Scn3b
GO:0002252	3,4	immune effector process	3.2521	159	0.0119	6	0.0387	0.0081094	P2rx7,Tgfb1,H60a,Cd40,Dbh,Masp2
GO:0002697	6,4,5	regulation of immune effector process	4.69091	73	0.0055	4	0.0258	0.0087034	P2rx7,Tgfb1,H60a,Cd40
GO:0002682	4,3	regulation of immune system process	2.56716	268	0.0201	8	0.0516	0.0089873	P2rx7,Tgfb1,H60a,Cd40,Mitf,Il4ra,Unc93b1,Masp2
GO:0032940	5,3,4,6	secretion by cell	2.80745	214	0.0161	7	0.0452	0.0090115	P2rx7,Mia3,Vamp3,Cd40,Cplx1,Syt1,Chrna3
GO:0051223	7,6,5	regulation of protein transport	6.68966	39	0.0029	3	0.0194	0.0093211	P2rx7,Tgfb1,Cd40
GO:0005887	8,7,6	integral to plasma membrane	2.22709	370	0.0251	10	0.0559	0.0093941	P2rx7,Abca1,H60a,Itga1,Itgav,Scn9a,Slc22a18,Chrna3,Gria2,Itga2
GO:0007275	3	multicellular organismal development	1.36791	2326	0.1745	37	0.2387	0.0095862	P2rx7,Slit1,Tgfb1,Ntrk1,Slit3,Ache,Fzd7,Bcl2,Mab21l2,Angpt2,Dkk3,Pdgfrb,Itgav,Scn9a,Lrp1,Zfpm1,Cd40,Mitf,Ski,Igfbp5,Tshz2,Tgfb3,Nrp2,Gfra1,Gna11,Il4ra,Pnpla6,Mst1,Dbh,Adm,Chrna3,Gamt,Vcan,Tfdp1,Olfml3,Slc26a4,Adra2b
GO:0022892	3	substrate-specific transporter activity	1.76937	788	0.0555	16	0.0982	0.0099365	P2rx7,Abca1,Slc2a6,Hcn2,Aldh1l2,Cnga3,Scn9a,Slc39a4,Trpc7,Slc22a18,Kcnn3,Chrna3,Gria2,Slc24a2,Scn3b,Slc26a4
GO:0016311	6	dephosphorylation	3.62921	119	0.0089	5	0.0323	0.0099594	Bcl2,Ptpn13,Ppm1l,Ptprr,Cdc14b
GO:0051239	4,3	regulation of multicellular organismal process	1.8657	645	0.0484	14	0.0903	0.0100027	P2rx7,Tgfb1,Ghr,H60a,Bcl2,Angpt2,Cd40,Mitf,Glp1r,Il4ra,Dbh,Chrna3,Gamt,Slc24a2
GO:0031325	6,4,5	positive regulation of cellular metabolic process	1.99485	517	0.0388	12	0.0774	0.0102407	P2rx7,Tgfb1,Ghr,H60a,Bcl2,Klf12,Cd40,Mitf,Usp21,Tgfb3,Rbpjl,Tfdp1
GO:0051179	2	localization	1.33385	2579	0.1935	40	0.2581	0.010497	P2rx7,Abca1,Slit1,Slc2a6,Tgfb1,Slit3,Mia3,Plat,Ache,Hcn2,Vamp3,Ghr,Snx8,Slc25a33,Bcl2,Itga1,Megf10,Itgav,Cnga3,Scn9a,Lrp1,Slc39a4,Cd40,Cplx1,Trpc7,Nrp2,Syt1,Cnnm3,Slc22a18,Dbh,Kcnn3,Chrna3,Syt7,Fdxr,Gria2,Slc24a2,Vamp1,Arf5,Scn3b,Slc26a4
GO:0001819	6,4,5	positive regulation of cytokine production	6.25806	41	0.0031	3	0.0194	0.0106252	P2rx7,H60a,Cd40
GO:0019898	6,5,4	extrinsic to membrane	4.37255	75	0.0051	4	0.0223	0.0108809	Ghr,Gfra1,Gna11,Gng4
GO:0005231	9,10	excitatory extracellular ligand-gated ion channel activity	6.13333	42	0.003	3	0.0184	0.0109534	P2rx7,Chrna3,Gria2
GO:0042325	8,7	regulation of phosphorylation	2.69048	224	0.0168	7	0.0452	0.0111244	P2rx7,Ghr,Bcl2,Pdgfrb,Dgkg,Chrna3,Mllt1
GO:0051329	7,5,6	interphase of mitotic cell cycle	6.0625	42	0.0032	3	0.0194	0.0113116	Bcl2,Anp32b,Tfdp1
GO:0043524	9,8,7,6	negative regulation of neuron apoptosis	6.0625	42	0.0032	3	0.0194	0.0113116	Ntrk1,Bcl2,Tgfb3
GO:0051325	6,5	interphase	6.0625	42	0.0032	3	0.0194	0.0113116	Bcl2,Anp32b,Tfdp1
GO:0001776	6,3	leukocyte homeostasis	6.0625	42	0.0032	3	0.0194	0.0113116	P2rx7,Tgfb1,Bcl2
GO:0051234	2,3	establishment of localization	1.36518	2205	0.1654	35	0.2258	0.0114836	P2rx7,Abca1,Slit1,Slc2a6,Tgfb1,Mia3,Ache,Hcn2,Vamp3,Ghr,Snx8,Slc25a33,Bcl2,Megf10,Itgav,Cnga3,Scn9a,Lrp1,Slc39a4,Cd40,Cplx1,Trpc7,Syt1,Cnnm3,Slc22a18,Kcnn3,Chrna3,Syt7,Fdxr,Gria2,Slc24a2,Vamp1,Arf5,Scn3b,Slc26a4
GO:0031226	7,6,5	intrinsic to plasma membrane	2.14176	385	0.0261	10	0.0559	0.0117635	P2rx7,Abca1,H60a,Itga1,Itgav,Scn9a,Slc22a18,Chrna3,Gria2,Itga2
GO:0019220	7,6	regulation of phosphate metabolic process	2.65882	227	0.017	7	0.0452	0.011816	P2rx7,Ghr,Bcl2,Pdgfrb,Dgkg,Chrna3,Mllt1
GO:0051174	6,5	regulation of phosphorus metabolic process	2.65882	227	0.017	7	0.0452	0.011816	P2rx7,Ghr,Bcl2,Pdgfrb,Dgkg,Chrna3,Mllt1
GO:0008361	4	regulation of cell size	4.22951	81	0.0061	4	0.0258	0.0121385	Tgfb1,Bcl2,Igfbp5,Tgfb3
GO:0051251	8,7,6,5	positive regulation of lymphocyte activation	4.22951	81	0.0061	4	0.0258	0.0121385	Tgfb1,H60a,Cd40,Il4ra
GO:0019226	5	transmission of nerve impulse	2.62791	229	0.0172	7	0.0452	0.0122922	P2rx7,Ache,Cplx1,Syt1,Chrna3,Gria2,Slc24a2
GO:0009986	4,3	cell surface	2.60667	221	0.015	7	0.0391	0.0127137	P2rx7,Ache,H60a,Itga1,Itgav,Cd40,Itga2
GO:0030278	5,7,6,8,4	regulation of ossification	5.87879	44	0.0033	3	0.0194	0.0127529	P2rx7,Tgfb1,Bcl2
GO:0070201	6,4,5	regulation of establishment of protein localization	5.87879	44	0.0033	3	0.0194	0.0127529	P2rx7,Tgfb1,Cd40
GO:0051241	5,3,4	negative regulation of multicellular organismal process	4.16129	83	0.0062	4	0.0258	0.0131032	P2rx7,Tgfb1,Bcl2,Slc24a2
GO:0006836	4,5	neurotransmitter transport	4.16129	83	0.0062	4	0.0258	0.0131032	P2rx7,Cplx1,Syt1,Chrna3
GO:0009893	5,3,4	positive regulation of metabolic process	1.91584	538	0.0404	12	0.0774	0.0131096	P2rx7,Tgfb1,Ghr,H60a,Bcl2,Klf12,Cd40,Mitf,Usp21,Tgfb3,Rbpjl,Tfdp1
GO:0060341	5,4	regulation of cellular localization	4.09524	84	0.0063	4	0.0258	0.0136015	P2rx7,Tgfb1,Cd40,Chrna3
GO:0002696	7,6,5,4	positive regulation of leukocyte activation	4.03125	85	0.0064	4	0.0258	0.0141105	Tgfb1,H60a,Cd40,Il4ra
GO:0008219	3	cell death	1.72549	748	0.0561	15	0.0968	0.0141693	P2rx7,Asah2,Tgfb1,Ntrk1,H60a,Bcl2,Cd40,Mitf,Tgfb3,E2f2,Dbh,Bnip3,Tfdp1,Faim2,Bmf
GO:0005515	3	protein binding	1.18523	4998	0.352	68	0.4172	0.0142216	P2rx7,Abca1,P4ha2,Slit1,Cnn2,Tgfb1,Ntrk1,Slit3,Chgb,Sdc3,Rnf150,Npy,Optc,Ache,Eif4ebp2,Hcn2,Daam2,Ghr,Snx8,H60a,Bcl2,Itga1,Angpt2,Lgi1,Ptpn13,Pdgfrb,Elf2,Megf10,Itgav,Cnga3,Ppm1l,Lgi3,Il13ra1,S100a6,Zfpm1,Cd40,Anp32b,Cplx1,Atrnl1,Usp21,Ski,Igfbp5,Tgfb3,Ptprr,Lnpep,Nrp2,Aebp1,Lgals3bp,Rps6ka2,Hpca,Il4ra,Syt1,E2f2,Mapk11,Rbpjl,Kcnn3,Adm,Tgfbi,Gria2,Tfdp1,Itga2,Lrrc55,Ascc1,Bmf,Lrrn4,Mllt1,Mcm2,Adra…
GO:0042592	4	homeostatic process	1.8878	546	0.041	12	0.0774	0.0143297	P2rx7,Tgfb1,Hcn2,Bcl2,Pdgfrb,Slc39a4,Gpr12,Gna11,Dbh,Chrna3,Slc24a2,Slc26a4
GO:0006796	5	phosphate metabolic process	1.63976	892	0.0669	17	0.1097	0.0146139	P2rx7,Tgfb1,Ntrk1,Ltk,Ghr,Bcl2,Ptpn13,Pdgfrb,Ppm1l,Stk24,Dgkg,Ptprr,Rps6ka2,Cdc14b,Mapk11,Chrna3,Mllt1
GO:0006793	4	phosphorus metabolic process	1.63976	892	0.0669	17	0.1097	0.0146139	P2rx7,Tgfb1,Ntrk1,Ltk,Ghr,Bcl2,Ptpn13,Pdgfrb,Ppm1l,Stk24,Dgkg,Ptprr,Rps6ka2,Cdc14b,Mapk11,Chrna3,Mllt1
GO:0022857	3	transmembrane transporter activity	1.71322	762	0.0537	15	0.092	0.0147978	P2rx7,Abca1,Slc2a6,Hcn2,Cnga3,Scn9a,Slc39a4,Trpc7,Slc22a18,Kcnn3,Chrna3,Gria2,Slc24a2,Scn3b,Slc26a4
GO:0007610	3	behavior	2.16791	357	0.0268	9	0.0581	0.0147988	Bcl2,Itga1,Scn9a,Nrp2,Glp1r,Dbh,Chrna3,Slc24a2,Crhr1
GO:0016265	2	death	1.71025	754	0.0566	15	0.0968	0.0149529	P2rx7,Asah2,Tgfb1,Ntrk1,H60a,Bcl2,Cd40,Mitf,Tgfb3,E2f2,Dbh,Bnip3,Tfdp1,Faim2,Bmf
GO:0044421	3,2	extracellular region part	1.76126	656	0.0444	14	0.0782	0.0150169	Slit1,Tgfb1,Slit3,Plat,Optc,Ache,Dkk3,Adamts4,Igfbp5,Tgfb3,Adamtsl2,Lgals3bp,Tgfbi,Vcan
GO:0001934	9,10,11,8,7	positive regulation of protein amino acid phosphorylation	5.54286	47	0.0035	3	0.0194	0.0150839	P2rx7,Ghr,Bcl2
GO:0050867	6,4,5	positive regulation of cell activation	3.96923	87	0.0065	4	0.0258	0.0151603	Tgfb1,H60a,Cd40,Il4ra
GO:0009653	4,3	anatomical structure morphogenesis	1.54306	1115	0.0836	20	0.129	0.0153069	P2rx7,Slit1,Tgfb1,Slit3,Bcl2,Mab21l2,Angpt2,Pdgfrb,Itgav,Ski,Tgfb3,Gfra1,Pnpla6,Dbh,Adm,Prickle2,Chrna3,Gamt,Slc26a4,Adra2b
GO:0006810	3,4	transport	1.33455	2192	0.1644	34	0.2194	0.0158496	P2rx7,Abca1,Slc2a6,Tgfb1,Mia3,Ache,Hcn2,Vamp3,Ghr,Snx8,Slc25a33,Bcl2,Megf10,Itgav,Cnga3,Scn9a,Lrp1,Slc39a4,Cd40,Cplx1,Trpc7,Syt1,Cnnm3,Slc22a18,Kcnn3,Chrna3,Syt7,Fdxr,Gria2,Slc24a2,Vamp1,Arf5,Scn3b,Slc26a4
GO:0009063	6,7	cellular amino acid catabolic process	5.38889	48	0.0036	3	0.0194	0.0159054	Auh,Fah,Dbh
GO:0001894	6,4	tissue homeostasis	5.38889	48	0.0036	3	0.0194	0.0159054	P2rx7,Bcl2,Pdgfrb
GO:0042493	4	response to drug	5.38889	48	0.0036	3	0.0194	0.0159054	P2rx7,Bcl2,Slc22a18
GO:0031012	4,3	extracellular matrix	2.28061	289	0.0196	8	0.0447	0.0160243	Tgfb1,Optc,Adamts4,Tgfb3,Adamtsl2,Lgals3bp,Tgfbi,Vcan
GO:0044456	3,2	synapse part	2.7459	180	0.0122	6	0.0335	0.0161255	Sspn,Syt1,Chrna3,Syt7,Gria2,Faim2
GO:0040008	4,3	regulation of growth	2.72535	189	0.0142	6	0.0387	0.0165054	Tgfb1,Ghr,Bcl2,Gas6,Igfbp5,Gamt
GO:0046850	6,5	regulation of bone remodeling	5.24324	49	0.0037	3	0.0194	0.0167488	P2rx7,Tgfb1,Bcl2
GO:0045937	8,6,7	positive regulation of phosphate metabolic process	5.24324	49	0.0037	3	0.0194	0.0167488	P2rx7,Ghr,Bcl2
GO:0042327	9,7,8	positive regulation of phosphorylation	5.24324	49	0.0037	3	0.0194	0.0167488	P2rx7,Ghr,Bcl2
GO:0010562	7,5,6	positive regulation of phosphorus metabolic process	5.24324	49	0.0037	3	0.0194	0.0167488	P2rx7,Ghr,Bcl2
GO:0001558	5,6,4	regulation of cell growth	5.24324	49	0.0037	3	0.0194	0.0167488	Tgfb1,Bcl2,Igfbp5
GO:0004896	5,6	cytokine receptor activity	5.11111	51	0.0036	3	0.0184	0.0179371	Ghr,Il13ra1,Il4ra
GO:0006887	6,4,5,7	exocytosis	3.73913	92	0.0069	4	0.0258	0.01797	P2rx7,Mia3,Vamp3,Cplx1
GO:0046649	5,4	lymphocyte activation	2.40426	251	0.0188	7	0.0452	0.0183406	P2rx7,Tgfb1,Ntrk1,H60a,Bcl2,Cd40,Il4ra
GO:0048871	5,3	multicellular organismal homeostasis	5.10526	51	0.0038	3	0.0194	0.0185006	P2rx7,Bcl2,Pdgfrb
GO:0006915	5	apoptosis	1.69737	709	0.0532	14	0.0903	0.0185983	P2rx7,Asah2,Ntrk1,H60a,Bcl2,Cd40,Mitf,Tgfb3,E2f2,Dbh,Bnip3,Tfdp1,Faim2,Bmf
GO:0048856	3	anatomical structure development	1.33958	1990	0.1493	31	0.2	0.0186376	P2rx7,Slit1,Tgfb1,Ntrk1,Slit3,Ache,Bcl2,Mab21l2,Angpt2,Pdgfrb,Itgav,Zfpm1,Cd40,Mitf,Ski,Igfbp5,Tgfb3,Nrp2,Gfra1,Gna11,Il4ra,Pnpla6,Dbh,Adm,Prickle2,Chrna3,Gamt,Vcan,Tfdp1,Slc26a4,Adra2b
GO:0022834	7	ligand-gated channel activity	3.60294	96	0.0068	4	0.0245	0.019664	P2rx7,Cnga3,Chrna3,Gria2
GO:0015276	7,8	ligand-gated ion channel activity	3.60294	96	0.0068	4	0.0245	0.019664	P2rx7,Cnga3,Chrna3,Gria2
GO:0005624	6,5	membrane fraction	1.94774	424	0.0287	10	0.0559	0.0196673	P2rx7,Asah2,Vamp3,Bcl2,Lrp1,Lnpep,Pnpla6,Gria2,Slc24a2,Vamp1
GO:0010604	6,4,5	positive regulation of macromolecule metabolic process	1.85864	509	0.0382	11	0.071	0.0196695	P2rx7,Tgfb1,Ghr,Bcl2,Klf12,Cd40,Mitf,Usp21,Tgfb3,Rbpjl,Tfdp1
GO:0012501	4	programmed cell death	1.67532	718	0.0539	14	0.0903	0.0200886	P2rx7,Asah2,Ntrk1,H60a,Bcl2,Cd40,Mitf,Tgfb3,E2f2,Dbh,Bnip3,Tfdp1,Faim2,Bmf
GO:0043473	2	pigmentation	4.85	53	0.004	3	0.0194	0.0203376	Bcl2,Mitf,Gna11
GO:0031401	8,9,6,7	positive regulation of protein modification process	4.85	53	0.004	3	0.0194	0.0203376	P2rx7,Ghr,Bcl2
GO:0018193	8,7	peptidyl-amino acid modification	2.93636	147	0.011	5	0.0323	0.0211445	P4ha2,Ghr,Bcl2,Pdgfrb,Rps6ka2
GO:0034103	5,4	regulation of tissue remodeling	4.73171	54	0.0041	3	0.0194	0.0212874	P2rx7,Tgfb1,Bcl2
GO:0004714	8,7	transmembrane receptor protein tyrosine kinase activity	4.71795	55	0.0039	3	0.0184	0.0215917	Ntrk1,Ltk,Pdgfrb
GO:0030054	7,6,5	cell junction	1.90785	433	0.0293	10	0.0559	0.021856	P2rx7,Ache,Vamp3,Sspn,Syt1,Chrna3,Syt7,Gria2,Faim2,Vamp1
GO:0048518	4,2,3	positive regulation of biological process	1.46925	1170	0.0878	20	0.129	0.0219066	P2rx7,Tgfb1,Ghr,H60a,Bcl2,Mab21l2,Klf12,Cd40,Mitf,Usp21,Tgfb3,Il4ra,Unc93b1,Rbpjl,Dbh,Adm,Slc24a2,Bnip3,Tfdp1,Masp2
GO:0005626	5,4	insoluble fraction	1.89492	435	0.0295	10	0.0559	0.0223608	P2rx7,Asah2,Vamp3,Bcl2,Lrp1,Lnpep,Pnpla6,Gria2,Slc24a2,Vamp1
GO:0048731	4	system development	1.32978	1876	0.1407	29	0.1871	0.0228273	P2rx7,Slit1,Tgfb1,Ntrk1,Slit3,Ache,Bcl2,Mab21l2,Angpt2,Pdgfrb,Itgav,Zfpm1,Cd40,Mitf,Igfbp5,Tgfb3,Nrp2,Gfra1,Gna11,Il4ra,Pnpla6,Dbh,Adm,Chrna3,Gamt,Vcan,Tfdp1,Slc26a4,Adra2b
GO:0048583	4,3	regulation of response to stimulus	2.26	266	0.02	7	0.0452	0.0233226	P2rx7,Tgfb1,H60a,Cd40,Il4ra,Unc93b1,Masp2
GO:0040007	2	growth	2.09756	328	0.0246	8	0.0516	0.023356	Tgfb1,Ghr,Bcl2,Gas6,Igfbp5,Tgfb3,Adm,Gamt
GO:0009887	5,6,4	organ morphogenesis	1.62118	742	0.0557	14	0.0903	0.0243991	P2rx7,Tgfb1,Slit3,Bcl2,Angpt2,Pdgfrb,Itgav,Tgfb3,Pnpla6,Dbh,Adm,Gamt,Slc26a4,Adra2b
GO:0007155	3	cell adhesion	1.775	533	0.04	11	0.071	0.0250151	Bcl2,Itga1,Megf10,Itgav,Nrp2,Aebp1,Lgals3bp,Tgfbi,Vcan,Itga2,Dscaml1
GO:0022610	2	biological adhesion	1.775	533	0.04	11	0.071	0.0250151	Bcl2,Itga1,Megf10,Itgav,Nrp2,Aebp1,Lgals3bp,Tgfbi,Vcan,Itga2,Dscaml1
GO:0032943	5	mononuclear cell proliferation	3.35065	103	0.0077	4	0.0258	0.0250622	P2rx7,Tgfb1,Bcl2,Cd40
GO:0046651	6,5	lymphocyte proliferation	3.35065	103	0.0077	4	0.0258	0.0250622	P2rx7,Tgfb1,Bcl2,Cd40
GO:0045177	4,3	apical part of cell	3.32836	99	0.0067	4	0.0223	0.0252671	Plat,Slc39a4,Myl12b,Slc26a4
GO:0070661	4	leukocyte proliferation	3.26582	105	0.0079	4	0.0258	0.0264818	P2rx7,Tgfb1,Bcl2,Cd40
GO:0001932	8,9,10,7	regulation of protein amino acid phosphorylation	3.26582	105	0.0079	4	0.0258	0.0264818	P2rx7,Ghr,Bcl2,Pdgfrb
GO:0008283	3	cell proliferation	1.68996	610	0.0458	12	0.0774	0.0266702	P2rx7,Asah2,Tgfb1,Bcl2,Mab21l2,S100a6,Cd40,Mitf,Cdca7,Tgfb3,Dbh,Adm
GO:0045321	4,3	leukocyte activation	2.18357	276	0.0207	7	0.0452	0.027023	P2rx7,Tgfb1,Ntrk1,H60a,Bcl2,Cd40,Il4ra
GO:0005230	8,9	extracellular ligand-gated ion channel activity	4.27907	61	0.0043	3	0.0184	0.0276655	P2rx7,Chrna3,Gria2
GO:0043523	8,7	regulation of neuron apoptosis	4.21739	61	0.0046	3	0.0194	0.0284949	Ntrk1,Bcl2,Tgfb3
GO:0042113	6,5	B cell activation	3.18519	108	0.0081	4	0.0258	0.0286832	Tgfb1,Ntrk1,Bcl2,Cd40
GO:0019717	7,6	synaptosome	4.2	59	0.004	3	0.0168	0.0290935	P2rx7,Vamp3,Vamp1
GO:0003001	5,3	generation of a signal involved in cell-cell signaling	3.14634	109	0.0082	4	0.0258	0.0294358	P2rx7,Cplx1,Syt1,Chrna3
GO:0048513	4,5	organ development	1.3391	1541	0.1156	24	0.1548	0.0301291	P2rx7,Tgfb1,Ntrk1,Slit3,Ache,Bcl2,Mab21l2,Angpt2,Pdgfrb,Itgav,Zfpm1,Mitf,Tgfb3,Nrp2,Gna11,Il4ra,Pnpla6,Dbh,Adm,Gamt,Vcan,Tfdp1,Slc26a4,Adra2b
GO:0008237	6	metallopeptidase activity	2.62393	166	0.0117	5	0.0307	0.0302592	Ace,Adamts4,Lnpep,Adamtsl2,Aebp1
GO:0008238	6	exopeptidase activity	4.08889	64	0.0045	3	0.0184	0.0309519	Ace,Lnpep,Aebp1
GO:0051789	4	response to protein stimulus	4.04167	64	0.0048	3	0.0194	0.0318665	P2rx7,Tgfb1,Bcl2
GO:0051213	4	dioxygenase activity	4	65	0.0046	3	0.0184	0.0320823	P4ha2,Leprel2,Plod2
GO:0016702	5	oxidoreductase activity, acting on single donors with incorporation of molecular oxygen, incorporation of two atoms of oxygen	4	65	0.0046	3	0.0184	0.0320823	P4ha2,Leprel2,Plod2
GO:0042221	3	response to chemical stimulus	1.68646	561	0.0421	11	0.071	0.0321591	P2rx7,Tgfb1,Plat,Eif4ebp2,Ghr,Bcl2,Itga1,Nrp2,Slc22a18,Dbh,Chrna3
GO:0000267	4,3	cell fraction	1.74687	473	0.032	10	0.0559	0.0331698	P2rx7,Asah2,Vamp3,Bcl2,Lrp1,Lnpep,Pnpla6,Gria2,Slc24a2,Vamp1
GO:0005578	5,4	proteinaceous extracellular matrix	2.06878	279	0.0189	7	0.0391	0.0331975	Tgfb1,Optc,Adamts4,Adamtsl2,Lgals3bp,Tgfbi,Vcan
GO:0016701	4	oxidoreductase activity, acting on single donors with incorporation of molecular oxygen	4	66	0.0046	3	0.0184	0.0332295	P4ha2,Leprel2,Plod2
GO:0006520	5,6	cellular amino acid metabolic process	2.54331	169	0.0127	5	0.0323	0.0333074	Ghr,Auh,Ass1,Fah,Dbh
GO:0030001	6,7	metal ion transport	1.81562	426	0.032	9	0.0581	0.033732	P2rx7,Hcn2,Bcl2,Scn9a,Slc39a4,Trpc7,Kcnn3,Slc24a2,Scn3b
GO:0050778	6,4,5	positive regulation of immune response	3	115	0.0086	4	0.0258	0.0341427	P2rx7,H60a,Unc93b1,Masp2
GO:0009719	3	response to endogenous stimulus	3	115	0.0086	4	0.0258	0.0341427	Eif4ebp2,Ghr,Bcl2,Dbh
GO:0001775	3	cell activation	2.04525	294	0.0221	7	0.0452	0.0344082	P2rx7,Tgfb1,Ntrk1,H60a,Bcl2,Cd40,Il4ra
GO:0050793	4,3	regulation of developmental process	1.48923	866	0.065	15	0.0968	0.0345052	P2rx7,Tgfb1,Ntrk1,H60a,Bcl2,Angpt2,Cd40,Mitf,Tgfb3,Gna11,Il4ra,Dbh,Chrna3,Bnip3,Bmf
GO:0016064	7,8	immunoglobulin mediated immune response	3.88	67	0.005	3	0.0194	0.0353947	Tgfb1,Cd40,Masp2
GO:0040014	5,4	regulation of multicellular organism growth	3.88	67	0.005	3	0.0194	0.0353947	Ghr,Bcl2,Gamt
GO:0019199	7,6	transmembrane receptor protein kinase activity	3.83333	68	0.0048	3	0.0184	0.0355734	Ntrk1,Ltk,Pdgfrb
GO:0002521	5,7,8,6	leukocyte differentiation	2.48462	173	0.013	5	0.0323	0.0358119	Tgfb1,Ntrk1,Bcl2,Mitf,Il4ra
GO:0042127	5,4	regulation of cell proliferation	1.78769	433	0.0325	9	0.0581	0.03612	Tgfb1,Bcl2,Mab21l2,Cd40,Mitf,Cdca7,Tgfb3,Dbh,Adm
GO:0003013	4	circulatory system process	2.89888	118	0.0089	4	0.0258	0.0366141	Ace,Npy,Glp1r,Dbh
GO:0008015	5	blood circulation	2.89888	118	0.0089	4	0.0258	0.0366141	Ace,Npy,Glp1r,Dbh
GO:0048522	5,3,4	positive regulation of cellular process	1.41184	1036	0.0777	17	0.1097	0.037773	P2rx7,Tgfb1,Ghr,H60a,Bcl2,Mab21l2,Klf12,Cd40,Mitf,Usp21,Tgfb3,Il4ra,Rbpjl,Adm,Slc24a2,Bnip3,Tfdp1
GO:0010033	4	response to organic substance	3.73077	69	0.0052	3	0.0194	0.0378291	P2rx7,Dbh,Chrna3
GO:0051402	6	neuron apoptosis	3.73077	69	0.0052	3	0.0194	0.0378291	Ntrk1,Bcl2,Tgfb3
GO:0019724	6,7	B cell mediated immunity	3.73077	69	0.0052	3	0.0194	0.0378291	Tgfb1,Cd40,Masp2
GO:0043687	8,7	post-translational protein modification	1.43135	961	0.0721	16	0.1032	0.03836	P2rx7,Tgfb1,Ntrk1,Ltk,Ghr,Bcl2,Ptpn13,Pdgfrb,Ppm1l,Stk24,Usp21,Ptprr,Gna11,Rps6ka2,Cdc14b,Mapk11
GO:0045211	5,4,3	postsynaptic membrane	2.82278	117	0.0079	4	0.0223	0.0400834	Sspn,Chrna3,Gria2,Faim2
GO:0051249	7,6,5	regulation of lymphocyte activation	2.77419	124	0.0093	4	0.0258	0.0417771	Tgfb1,H60a,Cd40,Il4ra
GO:0043167	3	ion binding	1.13744	3523	0.2481	46	0.2822	0.0423232	Ace,Fstl4,P4ha2,Slit1,Slit3,Fkbp14,Rnf150,Hcn2,Entpd7,Itga1,Adamts4,Nucb1,Klf12,Itgav,Scn9a,Car6,Ppm1l,S100a6,Lrp1,Zfpm1,Slc39a4,Gas6,Dgkg,Trpc7,Leprel2,Tshz2,Lnpep,Adamtsl2,Aebp1,Rps6ka2,Hpca,Fah,Syt1,Plod2,Galns,Mst1,Dbh,Prickle2,Myl12b,Syt7,Vcan,Itga2,Masp2,Scn3b,Mcm2,Slc26a4
GO:0005488	2	binding	1.05141	9860	0.6944	119	0.7301	0.0426125	Ace,P2rx7,Fstl4,Abca1,P4ha2,Slit1,Cnn2,Tgfb1,Ntrk1,Slit3,Rbm17,Chgb,Sdc3,Fkbp14,Rnf150,Npy,Optc,Ache,Eif4ebp2,Hcn2,Ltk,Daam2,Ghr,Snx8,Slc25a33,Hist1h2bc,Auh,Aldh1l2,Ccbl1,Entpd7,H60a,Bcl2,Tanc2,Itga1,Angpt2,Lgi1,Ptpn13,Adamts4,Pdgfrb,Nucb1,Elf2,Klf12,Megf10,Itgav,Cnga3,Scn9a,Car6,Ppm1l,Lgi3,Pold2,Il13ra1,S100a6,Lrp1,Zfpm1,Slc39a4,Cd40,Mitf,Gas6,Stk24,Anp32b,Cplx1,Tfdp2,Dgkg,Trpc7,Ass1,Atrnl1,Lepr…
GO:0031399	7,8,6	regulation of protein modification process	2.74468	125	0.0094	4	0.0258	0.0426646	P2rx7,Ghr,Bcl2,Pdgfrb
GO:0006464	7,6	protein modification process	1.35789	1140	0.0855	18	0.1161	0.0427141	P2rx7,Abca1,P4ha2,Tgfb1,Ntrk1,Ltk,Ghr,Bcl2,Ptpn13,Pdgfrb,Ppm1l,Stk24,Usp21,Ptprr,Gna11,Rps6ka2,Cdc14b,Mapk11
GO:0016705	4	oxidoreductase activity, acting on paired donors, with incorporation or reduction of molecular oxygen	2.75281	127	0.0089	4	0.0245	0.0430288	P4ha2,Leprel2,Plod2,Dbh
GO:0046872	5	metal ion binding	1.13715	3448	0.2428	45	0.2761	0.0433766	Ace,Fstl4,P4ha2,Slit1,Slit3,Fkbp14,Rnf150,Hcn2,Entpd7,Itga1,Adamts4,Nucb1,Klf12,Itgav,Scn9a,Car6,Ppm1l,S100a6,Lrp1,Zfpm1,Slc39a4,Gas6,Dgkg,Trpc7,Leprel2,Tshz2,Lnpep,Adamtsl2,Aebp1,Rps6ka2,Hpca,Fah,Syt1,Plod2,Galns,Mst1,Dbh,Prickle2,Myl12b,Syt7,Vcan,Itga2,Masp2,Scn3b,Mcm2
GO:0001503	5,7,3	ossification	2.71579	126	0.0095	4	0.0258	0.0435596	P2rx7,Tgfb1,Bcl2,Igfbp5
GO:0051674	3	localization of cell	1.79791	383	0.0287	8	0.0516	0.0436752	Slit1,Tgfb1,Slit3,Plat,Bcl2,Itga1,Nrp2,Dbh
GO:0006928	3,4	cell motion	1.79791	383	0.0287	8	0.0516	0.0436752	Slit1,Tgfb1,Slit3,Plat,Bcl2,Itga1,Nrp2,Dbh
GO:0007229	7,6	integrin-mediated signaling pathway	3.46429	74	0.0056	3	0.0194	0.0441818	Itga1,Itgav,Itga2
GO:0007166	6,5	cell surface receptor linked signal transduction	1.18883	2315	0.1737	32	0.2065	0.0453574	Tgfb1,Gpr146,Ntrk1,Plat,Npy,Eif4ebp2,Ltk,Ghr,Gpr22,Sctr,Fzd7,Itga1,Angpt2,Dkk3,Pdgfrb,Itgav,Ppm1l,Lrp1,Cd40,Mitf,Dgkg,Atrnl1,Gpr12,Gfra1,Gna11,Glp1r,Gpr158,Chrna3,Gng4,Itga2,Adra2b,Crhr1
GO:0003712	5,3	transcription cofactor activity	2.66304	130	0.0092	4	0.0245	0.0457082	Zfpm1,Usp21,Aebp1,Ascc1
GO:0043169	4	cation binding	1.1274	3477	0.2449	45	0.2761	0.0460054	Ace,Fstl4,P4ha2,Slit1,Slit3,Fkbp14,Rnf150,Hcn2,Entpd7,Itga1,Adamts4,Nucb1,Klf12,Itgav,Scn9a,Car6,Ppm1l,S100a6,Lrp1,Zfpm1,Slc39a4,Gas6,Dgkg,Trpc7,Leprel2,Tshz2,Lnpep,Adamtsl2,Aebp1,Rps6ka2,Hpca,Fah,Syt1,Plod2,Galns,Mst1,Dbh,Prickle2,Myl12b,Syt7,Vcan,Itga2,Masp2,Scn3b,Mcm2
GO:0006816	7,8	calcium ion transport	2.65979	129	0.0097	4	0.0258	0.0462875	P2rx7,Bcl2,Trpc7,Slc24a2
GO:0008134	4	transcription factor binding	2.27407	191	0.0135	5	0.0307	0.0463365	Bcl2,Zfpm1,Usp21,Aebp1,Ascc1
GO:0043085	5	positive regulation of catalytic activity	2.27465	189	0.0142	5	0.0323	0.0466171	P2rx7,Bcl2,Dgkg,Gna11,Chrna3
GO:0042981	7,6	regulation of apoptosis	1.67435	462	0.0347	9	0.0581	0.046761	P2rx7,Ntrk1,H60a,Bcl2,Mitf,Tgfb3,Dbh,Bnip3,Bmf
GO:0007611	6,4	learning or memory	3.40351	76	0.0057	3	0.0194	0.0468215	Glp1r,Dbh,Slc24a2
GO:0030098	6,8,9,7,5	lymphocyte differentiation	2.63265	130	0.0098	4	0.0258	0.0472107	Tgfb1,Ntrk1,Bcl2,Il4ra
GO:0002694	6,5,4	regulation of leukocyte activation	2.63265	131	0.0098	4	0.0258	0.0481406	Tgfb1,H60a,Cd40,Il4ra
GO:0046483	4	heterocycle metabolic process	3.34483	77	0.0058	3	0.0194	0.0481609	P4ha2,Ghr,Aldh1l2
GO:0043067	6,5	regulation of programmed cell death	1.65527	468	0.0351	9	0.0581	0.0490929	P2rx7,Ntrk1,H60a,Bcl2,Mitf,Tgfb3,Dbh,Bnip3,Bmf
GO:0050865	5,4	regulation of cell activation	2.58	133	0.01	4	0.0258	0.0500199	Tgfb1,H60a,Cd40,Il4ra
GO:0009611	4	response to wounding	1.8449	327	0.0245	7	0.0452	0.0500491	P2rx7,Tgfb1,Bcl2,Scn9a,Mst1,Syt7,Masp2
GO:0051049	5,4	regulation of transport	2.21233	194	0.0146	5	0.0323	0.0502243	P2rx7,Tgfb1,Bcl2,Cd40,Chrna3
GO:0010941	5,4	regulation of cell death	1.64589	471	0.0353	9	0.0581	0.0502729	P2rx7,Ntrk1,H60a,Bcl2,Mitf,Tgfb3,Dbh,Bnip3,Bmf
GO:0004721	7	phosphoprotein phosphatase activity	2.57895	135	0.0095	4	0.0245	0.0503069	Ptpn13,Ppm1l,Ptprr,Cdc14b
GO:0016310	6	phosphorylation	1.43664	778	0.0584	13	0.0839	0.0507635	P2rx7,Tgfb1,Ntrk1,Ltk,Ghr,Bcl2,Pdgfrb,Stk24,Dgkg,Rps6ka2,Mapk11,Chrna3,Mllt1
GO:0019955	4	cytokine binding	3.28571	80	0.0056	3	0.0184	0.0508675	Ghr,Il13ra1,Il4ra
GO:0060348	4,6	bone development	2.55446	134	0.0101	4	0.0258	0.050969	P2rx7,Tgfb1,Bcl2,Igfbp5
GO:0043412	5	biopolymer modification	1.30891	1182	0.0887	18	0.1161	0.0511661	P2rx7,Abca1,P4ha2,Tgfb1,Ntrk1,Ltk,Ghr,Bcl2,Ptpn13,Pdgfrb,Ppm1l,Stk24,Usp21,Ptprr,Gna11,Rps6ka2,Cdc14b,Mapk11
GO:0045859	10,7,9	regulation of protein kinase activity	2.52941	136	0.0102	4	0.0258	0.0528855	P2rx7,Dgkg,Chrna3,Mllt1
GO:0065007	2	biological regulation	1.05254	6292	0.472	77	0.4968	0.0530899	Ace,P2rx7,Tgfb1,Gpr146,Ntrk1,Plat,Npy,Ache,Eif4ebp2,Hcn2,Ltk,Ghr,Gpr22,Sctr,H60a,Fzd7,Bcl2,Mab21l2,Itga1,Angpt2,Dkk3,Pdgfrb,Elf2,Klf12,Itgav,Ppm1l,Lrp1,Zfpm1,Slc39a4,Cd40,Mitf,Gas6,Garnl3,Dcdc2a,Cplx1,Tfdp2,Dgkg,Cdca7,Atrnl1,Usp21,Gpr12,Igfbp5,Tshz2,Tgfb3,Asb13,Aebp1,Gfra1,Gna11,Setd8,Rps6ka2,Glp1r,Il4ra,Syt1,E2f2,Mapk11,Unc93b1,Rbpjl,Gpr158,Mst1,Dbh,Adm,Chrna3,Gamt,Gng4,Slc24a2,Bnip3,Tfdp1,Itga2…
GO:0032270	7,8,5,6	positive regulation of cellular protein metabolic process	3.18033	81	0.0061	3	0.0194	0.0536402	P2rx7,Ghr,Bcl2
GO:0007154	3	cell communication	1.0952	3612	0.271	46	0.2968	0.0543407	P2rx7,Tgfb1,Gpr146,Ntrk1,Plat,Npy,Ache,Eif4ebp2,Ltk,Ghr,Gpr22,Snx8,Sctr,Fzd7,Itga1,Angpt2,Dkk3,Pdgfrb,Itgav,Ppm1l,Lrp1,Cd40,Mitf,Garnl3,Dcdc2a,Cplx1,Dgkg,Atrnl1,Gpr12,Asb13,Gfra1,Gna11,Rps6ka2,Glp1r,Syt1,Mapk11,Unc93b1,Gpr158,Chrna3,Gng4,Gria2,Slc24a2,Itga2,Arf5,Adra2b,Crhr1
GO:0048589	3	developmental growth	3.12903	82	0.0062	3	0.0194	0.0550384	Tgfb1,Bcl2,Adm
GO:0016477	5,6,4	cell migration	1.935	267	0.02	6	0.0387	0.0550469	Tgfb1,Plat,Bcl2,Itga1,Nrp2,Dbh
GO:0003824	2	catalytic activity	1.06576	4578	0.3224	56	0.3436	0.0559225	Ace,Asah2,Abca1,P4ha2,Ntrk1,Pyroxd2,Rbm17,Plat,Fkbp14,Ache,Ltk,Auh,Aldh1l2,Ccbl1,Entpd7,Ptpn13,Adamts4,Pdgfrb,Car6,Ppm1l,Pold2,Mogat2,Gnpnat1,Stk24,Dgkg,Ass1,Leprel2,Usp21,Ptprr,Lnpep,Adamtsl2,Aebp1,Gna11,Setd8,Rps6ka2,Cdc14b,Fam108c,Gstm1,Fah,Gstm3,Entpd3,Rdh5,Mapk11,Plod2,Pnpla6,Galns,Mst1,Dbh,Myl12b,Glce,Gamt,Fdxr,Fads6,Gng4,Pld4,Masp2
GO:0045935	7,5,6	positive regulation of nucleobase, nucleoside, nucleotide and nucleic acid metabolic process	1.67532	411	0.0308	8	0.0516	0.056049	Tgfb1,Klf12,Cd40,Mitf,Usp21,Tgfb3,Rbpjl,Tfdp1
GO:0048514	6,7,8,5	blood vessel morphogenesis	2.125	202	0.0152	5	0.0323	0.0561888	Angpt2,Itgav,Pnpla6,Dbh,Adra2b
GO:0010926	2	anatomical structure formation	1.43599	718	0.0539	12	0.0774	0.0562563	P2rx7,Ache,Hist1h2bc,Bcl2,Angpt2,Itgav,Tgfb3,Pnpla6,Adm,Chrna3,Mcm2,Adra2b
GO:0043234	3	protein complex	1.25084	1318	0.0893	20	0.1117	0.0562699	Bcl2,Itga1,Itgav,Scn9a,Ppm1l,Cplx1,Tfdp2,Ski,Igfbp5,Gna11,E2f2,Rbpjl,Myl12b,Chrna3,Gng4,Gria2,Tfdp1,Itga2,Ascc1,Mcm2
GO:0016055	7,6	Wnt receptor signaling pathway	2.45714	140	0.0105	4	0.0258	0.0567874	Fzd7,Dkk3,Lrp1,Mitf
GO:0001816	3	cytokine production	2.45714	140	0.0105	4	0.0258	0.0567874	P2rx7,H60a,Cd40,Dbh
GO:0009056	3	catabolic process	1.26132	1296	0.0972	19	0.1226	0.0573601	Ace,P2rx7,Plat,Ache,Auh,Aldh1l2,Entpd7,Adamts4,Usp21,Lnpep,Asb13,Aebp1,Fah,Entpd3,Pnpla6,Mst1,Dbh,Pld4,Masp2
GO:0043549	9,6,8	regulation of kinase activity	2.43396	141	0.0106	4	0.0258	0.0577763	P2rx7,Dgkg,Chrna3,Mllt1
GO:0001654	6,7	eye development	2.43396	141	0.0106	4	0.0258	0.0577763	Ache,Bcl2,Mab21l2,Mitf
GO:0016787	3	hydrolase activity	1.17799	1923	0.1354	26	0.1595	0.0579917	Ace,Asah2,Abca1,Plat,Ache,Entpd7,Ptpn13,Adamts4,Ppm1l,Usp21,Ptprr,Lnpep,Adamtsl2,Aebp1,Gna11,Cdc14b,Fam108c,Fah,Entpd3,Pnpla6,Galns,Mst1,Myl12b,Gng4,Pld4,Masp2
GO:0007507	5,6	heart development	2.0974	205	0.0154	5	0.0323	0.05848	Zfpm1,Nrp2,Gna11,Adm,Vcan
GO:0006812	5,6	cation transport	1.57453	492	0.0369	9	0.0581	0.0587546	P2rx7,Hcn2,Bcl2,Scn9a,Slc39a4,Trpc7,Kcnn3,Slc24a2,Scn3b
GO:0007267	4	cell-cell signaling	1.73846	347	0.026	7	0.0452	0.0605333	P2rx7,Ache,Cplx1,Syt1,Chrna3,Gria2,Slc24a2
GO:0001525	4,6,7,8,9,5	angiogenesis	2.38889	144	0.0108	4	0.0258	0.0607731	Angpt2,Itgav,Pnpla6,Adra2b
GO:0051338	5	regulation of transferase activity	2.38889	144	0.0108	4	0.0258	0.0607731	P2rx7,Dgkg,Chrna3,Mllt1
GO:0019538	5,4	protein metabolic process	1.12473	2447	0.1836	32	0.2065	0.0609172	Ace,P2rx7,Abca1,P4ha2,Tgfb1,Ntrk1,Plat,Fkbp14,Mrrf,Ache,Eif4ebp2,Ltk,Ghr,Bcl2,Rps26,Ptpn13,Adamts4,Pdgfrb,Ppm1l,Stk24,Usp21,Ptprr,Lnpep,Asb13,Aebp1,Gna11,Rps6ka2,Cdc14b,Mapk11,Mst1,Glce,Masp2
GO:0016788	4	hydrolase activity, acting on ester bonds	1.49512	582	0.041	10	0.0613	0.0609337	Ache,Ptpn13,Ppm1l,Usp21,Ptprr,Cdc14b,Entpd3,Pnpla6,Galns,Pld4
GO:0042578	5	phosphoric ester hydrolase activity	1.86802	280	0.0197	6	0.0368	0.0609805	Ptpn13,Ppm1l,Ptprr,Cdc14b,Entpd3,Pld4
GO:0048584	5,3,4	positive regulation of response to stimulus	2.36697	145	0.0109	4	0.0258	0.0617814	P2rx7,H60a,Unc93b1,Masp2
GO:0010648	6,4,5	negative regulation of cell communication	2.36697	145	0.0109	4	0.0258	0.0617814	P2rx7,Dkk3,Lrp1,Slc24a2
GO:0032268	6,7,5	regulation of cellular protein metabolic process	1.85167	278	0.0209	6	0.0387	0.0619567	P2rx7,Ache,Eif4ebp2,Ghr,Bcl2,Pdgfrb
GO:0045893	9,8,10,7,6	positive regulation of transcription, DNA-dependent	1.71863	351	0.0263	7	0.0452	0.0626935	Tgfb1,Klf12,Mitf,Usp21,Tgfb3,Rbpjl,Tfdp1
GO:0050789	3,2	regulation of biological process	1.02163	5977	0.4484	71	0.4581	0.0627007	P2rx7,Tgfb1,Gpr146,Ntrk1,Plat,Npy,Ache,Eif4ebp2,Ltk,Ghr,Gpr22,Sctr,H60a,Fzd7,Bcl2,Mab21l2,Itga1,Angpt2,Dkk3,Pdgfrb,Elf2,Klf12,Itgav,Ppm1l,Lrp1,Zfpm1,Cd40,Mitf,Gas6,Garnl3,Dcdc2a,Tfdp2,Dgkg,Cdca7,Atrnl1,Usp21,Gpr12,Igfbp5,Tshz2,Tgfb3,Asb13,Aebp1,Gfra1,Gna11,Setd8,Rps6ka2,Glp1r,Il4ra,E2f2,Mapk11,Unc93b1,Rbpjl,Gpr158,Dbh,Adm,Chrna3,Gamt,Gng4,Slc24a2,Bnip3,Tfdp1,Itga2,Ascc1,Bmf,Arf5,Masp2,Mllt1,Mcm2,…
GO:0005102	4	receptor binding	1.48068	588	0.0414	10	0.0613	0.063139	Slit1,Tgfb1,Slit3,Npy,H60a,Angpt2,S100a6,Tgfb3,Syt1,Adm
GO:0051254	8,7,6,5	positive regulation of RNA metabolic process	1.71212	352	0.0264	7	0.0452	0.0632361	Tgfb1,Klf12,Mitf,Usp21,Tgfb3,Rbpjl,Tfdp1
GO:0004725	8	protein tyrosine phosphatase activity	2.92063	89	0.0063	3	0.0184	0.0634544	Ptpn13,Ptprr,Cdc14b
GO:0006082	4	organic acid metabolic process	1.6125	427	0.032	8	0.0516	0.0635056	Ghr,Auh,Aldh1l2,Ass1,Fah,Dbh,Gamt,Fads6
GO:0019752	5	carboxylic acid metabolic process	1.6125	427	0.032	8	0.0516	0.0635056	Ghr,Auh,Aldh1l2,Ass1,Fah,Dbh,Gamt,Fads6
GO:0051247	7,6,5	positive regulation of protein metabolic process	2.93939	88	0.0066	3	0.0194	0.0636358	P2rx7,Ghr,Bcl2
GO:0044271	5	nitrogen compound biosynthetic process	2.93939	88	0.0066	3	0.0194	0.0636358	H60a,Ass1,Dbh
GO:0016791	6	phosphatase activity	2.03311	215	0.0151	5	0.0307	0.0641497	Ptpn13,Ppm1l,Ptprr,Cdc14b,Entpd3
GO:0070011	5	peptidase activity, acting on L-amino acid peptides	1.52909	512	0.0361	9	0.0552	0.0643629	Ace,Plat,Adamts4,Usp21,Lnpep,Adamtsl2,Aebp1,Mst1,Masp2
GO:0050794	4,3	regulation of cellular process	1.00395	5740	0.4306	67	0.4323	0.0648998	P2rx7,Tgfb1,Gpr146,Ntrk1,Plat,Npy,Ache,Eif4ebp2,Ltk,Ghr,Gpr22,Sctr,H60a,Fzd7,Bcl2,Mab21l2,Itga1,Angpt2,Dkk3,Pdgfrb,Elf2,Klf12,Itgav,Ppm1l,Lrp1,Zfpm1,Cd40,Mitf,Garnl3,Dcdc2a,Tfdp2,Dgkg,Cdca7,Atrnl1,Usp21,Gpr12,Igfbp5,Tshz2,Tgfb3,Asb13,Aebp1,Gfra1,Gna11,Setd8,Rps6ka2,Glp1r,Il4ra,E2f2,Mapk11,Unc93b1,Rbpjl,Gpr158,Dbh,Adm,Chrna3,Gng4,Slc24a2,Bnip3,Tfdp1,Itga2,Ascc1,Bmf,Arf5,Mllt1,Mcm2,Adra2b,Crhr1
GO:0045860	11,8,10	positive regulation of protein kinase activity	2.89552	89	0.0067	3	0.0194	0.0650997	P2rx7,Dgkg,Chrna3
GO:0001501	5	skeletal system development	1.8169	284	0.0213	6	0.0387	0.0658123	P2rx7,Tgfb1,Bcl2,Pdgfrb,Igfbp5,Gna11
GO:0002376	2	immune system process	1.37478	751	0.0563	12	0.0774	0.0664498	P2rx7,Tgfb1,Ntrk1,H60a,Bcl2,Itga1,Cd40,Mitf,Il4ra,Unc93b1,Dbh,Masp2
GO:0032501	2	multicellular organismal process	1.03683	3982	0.2987	48	0.3097	0.0665471	Ace,P2rx7,Slit1,Tgfb1,Ntrk1,Slit3,Npy,Ache,Ghr,H60a,Fzd7,Bcl2,Mab21l2,Angpt2,Dkk3,Pdgfrb,Itgav,Cnga3,Scn9a,Lrp1,Zfpm1,Cd40,Mitf,Mogat2,Cplx1,Ski,Igfbp5,Tshz2,Tgfb3,Nrp2,Gfra1,Gna11,Glp1r,Il4ra,Syt1,Pnpla6,Mst1,Dbh,Adm,Chrna3,Gamt,Vcan,Gria2,Slc24a2,Tfdp1,Olfml3,Slc26a4,Adra2b
GO:0007165	5,4	signal transduction	1.05885	3330	0.2498	41	0.2645	0.0666976	P2rx7,Tgfb1,Gpr146,Ntrk1,Plat,Npy,Ache,Eif4ebp2,Ltk,Ghr,Gpr22,Sctr,Fzd7,Itga1,Angpt2,Dkk3,Pdgfrb,Itgav,Ppm1l,Lrp1,Cd40,Mitf,Garnl3,Dcdc2a,Dgkg,Atrnl1,Gpr12,Asb13,Gfra1,Gna11,Rps6ka2,Glp1r,Mapk11,Unc93b1,Gpr158,Chrna3,Gng4,Itga2,Arf5,Adra2b,Crhr1
GO:0004871	3	signal transducer activity	1.0942	2548	0.1794	32	0.1963	0.0675605	P2rx7,Gpr146,Ntrk1,Ltk,Ghr,Gpr22,Gpr155,Sctr,Fzd7,Itga1,Pdgfrb,Itgav,Il13ra1,Lrp1,Cd40,Trpc7,Gpr12,Ptprr,Nrp2,Gfra1,Lgals3bp,Gna11,Glp1r,Il4ra,Mapk11,Gpr158,Chrna3,Gng4,Gria2,Itga2,Adra2b,Crhr1
GO:0060089	2	molecular transducer activity	1.0942	2548	0.1794	32	0.1963	0.0675605	P2rx7,Gpr146,Ntrk1,Ltk,Ghr,Gpr22,Gpr155,Sctr,Fzd7,Itga1,Pdgfrb,Itgav,Il13ra1,Lrp1,Cd40,Trpc7,Gpr12,Ptprr,Nrp2,Gfra1,Lgals3bp,Gna11,Glp1r,Il4ra,Mapk11,Gpr158,Chrna3,Gng4,Gria2,Itga2,Adra2b,Crhr1
GO:0032991	2	macromolecular complex	1.14041	1808	0.1225	25	0.1397	0.0679623	Rbm17,Hist1h2bc,Bcl2,Itga1,Rps26,Itgav,Scn9a,Ppm1l,Cplx1,Tfdp2,Ski,Igfbp5,Lsm3,Gna11,Rps6ka2,E2f2,Rbpjl,Myl12b,Chrna3,Gng4,Gria2,Tfdp1,Itga2,Ascc1,Mcm2
GO:0005667	13,12,11,10,9,8,7,4,6	transcription factor complex	1.96479	209	0.0142	5	0.0279	0.0687107	Tfdp2,E2f2,Rbpjl,Tfdp1,Ascc1
GO:0044057	5,4	regulation of system process	2.26316	152	0.0114	4	0.0258	0.0689567	Glp1r,Dbh,Chrna3,Slc24a2
GO:0044093	4	positive regulation of molecular function	1.94578	221	0.0166	5	0.0323	0.0710949	P2rx7,Bcl2,Dgkg,Gna11,Chrna3
GO:0006955	3	immune response	1.55422	443	0.0332	8	0.0516	0.0711203	P2rx7,Tgfb1,H60a,Cd40,Il4ra,Unc93b1,Dbh,Masp2
GO:0004872	4	receptor activity	1.08941	2319	0.1633	29	0.1779	0.0722951	P2rx7,Gpr146,Ntrk1,Ltk,Ghr,Gpr22,Gpr155,Sctr,Fzd7,Itga1,Pdgfrb,Itgav,Il13ra1,Lrp1,Cd40,Trpc7,Gpr12,Ptprr,Nrp2,Gfra1,Lgals3bp,Glp1r,Il4ra,Gpr158,Chrna3,Gria2,Itga2,Adra2b,Crhr1
GO:0051046	6,5	regulation of secretion	2.73239	94	0.0071	3	0.0194	0.0725288	P2rx7,Cd40,Chrna3
GO:0033674	10,7,9	positive regulation of kinase activity	2.73239	94	0.0071	3	0.0194	0.0725288	P2rx7,Dgkg,Chrna3
GO:0005783	8,7,6,5	endoplasmic reticulum	1.33201	743	0.0503	12	0.067	0.0737606	P4ha2,Mia3,Fkbp14,Ltk,Bcl2,Sez6l2,Mogat2,Ghdc,Leprel2,Plod2,Pnpla6,Unc93b1
GO:0051347	6	positive regulation of transferase activity	2.73239	95	0.0071	3	0.0194	0.0740338	P2rx7,Dgkg,Chrna3
GO:0030217	7,9,10,8,6	T cell differentiation	2.73239	95	0.0071	3	0.0194	0.0740338	Tgfb1,Bcl2,Il4ra
GO:0008233	4	peptidase activity	1.46419	536	0.0377	9	0.0552	0.0743072	Ace,Plat,Adamts4,Usp21,Lnpep,Adamtsl2,Aebp1,Mst1,Masp2
GO:0008284	6,4,5	positive regulation of cell proliferation	1.91124	225	0.0169	5	0.0323	0.0743274	Tgfb1,Bcl2,Mab21l2,Cd40,Adm
GO:0032879	4,3	regulation of localization	1.72768	298	0.0224	6	0.0387	0.0749738	P2rx7,Tgfb1,Bcl2,Cd40,Chrna3,Slc26a4
GO:0031328	7,5,6	positive regulation of cellular biosynthetic process	1.52212	452	0.0339	8	0.0516	0.0754342	Tgfb1,H60a,Klf12,Mitf,Usp21,Tgfb3,Rbpjl,Tfdp1
GO:0048870	4,5,3	cell motility	1.72768	299	0.0224	6	0.0387	0.0756343	Tgfb1,Plat,Bcl2,Itga1,Nrp2,Dbh
GO:0009891	6,4,5	positive regulation of biosynthetic process	1.51765	453	0.034	8	0.0516	0.0759138	Tgfb1,H60a,Klf12,Mitf,Usp21,Tgfb3,Rbpjl,Tfdp1
GO:0051649	4,3	establishment of localization in cell	1.39913	615	0.0461	10	0.0645	0.0760724	P2rx7,Slit1,Tgfb1,Mia3,Vamp3,Bcl2,Cd40,Cplx1,Syt1,Chrna3
GO:0015674	6,7	di-, tri-valent inorganic cation transport	2.16807	159	0.0119	4	0.0258	0.076298	P2rx7,Bcl2,Trpc7,Slc24a2
GO:0006725	4	cellular aromatic compound metabolic process	2.65753	97	0.0073	3	0.0194	0.0770599	Aldh1l2,Fah,Dbh
GO:0031410	8,7,6,5,4	cytoplasmic vesicle	1.58943	363	0.0246	7	0.0391	0.0779295	Plat,Entpd7,Slc39a4,Syt1,Dbh,Syt7,Vamp1
GO:0009605	3	response to external stimulus	1.43812	539	0.0404	9	0.0581	0.0784462	P2rx7,Tgfb1,Bcl2,Itga1,Scn9a,Nrp2,Mst1,Syt7,Masp2
GO:0009725	4	response to hormone stimulus	2.62162	98	0.0074	3	0.0194	0.0785803	Eif4ebp2,Ghr,Bcl2
GO:0031323	5,4	regulation of cellular metabolic process	1.05429	2283	0.1713	28	0.1806	0.0796338	P2rx7,Tgfb1,Ache,Eif4ebp2,Ghr,H60a,Bcl2,Pdgfrb,Elf2,Klf12,Zfpm1,Cd40,Mitf,Tfdp2,Dgkg,Cdca7,Usp21,Tshz2,Tgfb3,Aebp1,Setd8,E2f2,Rbpjl,Chrna3,Tfdp1,Ascc1,Mllt1,Mcm2
GO:0031402	7	sodium ion binding	2.59155	101	0.0071	3	0.0184	0.0812025	Hcn2,Scn9a,Scn3b
GO:0035264	3	multicellular organism growth	2.58667	100	0.0075	3	0.0194	0.0816338	Ghr,Bcl2,Gamt
GO:0016043	2	cellular component organization	1.10085	1718	0.1289	22	0.1419	0.0819844	P2rx7,Abca1,Slit1,Cnn2,Slit3,Ache,Daam2,Ghr,Hist1h2bc,Bcl2,Megf10,Itgav,Lrp1,Usp21,Tgfb3,Setd8,Rps6ka2,Tgfbi,Prickle2,Chrna3,Syt7,Mcm2
GO:0044267	6,5	cellular protein metabolic process	1.06821	2013	0.151	25	0.1613	0.0819912	P2rx7,Abca1,P4ha2,Tgfb1,Ntrk1,Fkbp14,Mrrf,Ache,Eif4ebp2,Ltk,Ghr,Bcl2,Rps26,Ptpn13,Pdgfrb,Ppm1l,Stk24,Usp21,Ptprr,Asb13,Gna11,Rps6ka2,Cdc14b,Mapk11,Glce
GO:0051093	5,3,4	negative regulation of developmental process	1.55862	386	0.029	7	0.0452	0.0820375	Tgfb1,Ntrk1,Bcl2,Angpt2,Mitf,Tgfb3,Il4ra
GO:0031982	3	vesicle	1.55777	371	0.0251	7	0.0391	0.0825562	Plat,Entpd7,Slc39a4,Syt1,Dbh,Syt7,Vamp1
GO:0019222	4,3	regulation of metabolic process	1.00055	2406	0.1805	28	0.1806	0.0835194	P2rx7,Tgfb1,Ache,Eif4ebp2,Ghr,H60a,Bcl2,Pdgfrb,Elf2,Klf12,Zfpm1,Cd40,Mitf,Tfdp2,Dgkg,Cdca7,Usp21,Tshz2,Tgfb3,Aebp1,Setd8,E2f2,Rbpjl,Chrna3,Tfdp1,Ascc1,Mllt1,Mcm2
GO:0005529	4	sugar binding	2.05882	169	0.0119	4	0.0245	0.0846639	Atrnl1,Layn,Vcan,Masp2
GO:0045941	8,9,6,7	positive regulation of transcription	1.5322	393	0.0295	7	0.0452	0.0859224	Tgfb1,Klf12,Mitf,Usp21,Tgfb3,Rbpjl,Tfdp1
GO:0006468	9,7,8	protein amino acid phosphorylation	1.3354	644	0.0483	10	0.0645	0.0867298	P2rx7,Tgfb1,Ntrk1,Ltk,Ghr,Bcl2,Pdgfrb,Stk24,Rps6ka2,Mapk11
GO:0030528	2	transcription regulator activity	1.2014	1015	0.0715	14	0.0859	0.0874997	Tgfb1,Bcl2,Elf2,Klf12,Zfpm1,Mitf,Tfdp2,Usp21,Tshz2,Aebp1,E2f2,Rbpjl,Tfdp1,Ascc1
GO:0030030	3	cell projection organization	1.61925	318	0.0239	6	0.0387	0.088229	P2rx7,Slit1,Slit3,Bcl2,Tgfb3,Chrna3
GO:0042110	6,5	T cell activation	2	172	0.0129	4	0.0258	0.0901911	P2rx7,Tgfb1,Bcl2,Il4ra
GO:0002520	5,3	immune system development	1.60581	321	0.0241	6	0.0387	0.0902124	Tgfb1,Ntrk1,Bcl2,Cd40,Mitf,Il4ra
GO:0051641	3	cellular localization	1.31365	654	0.0491	10	0.0645	0.0902844	P2rx7,Slit1,Tgfb1,Mia3,Vamp3,Bcl2,Cd40,Cplx1,Syt1,Chrna3
GO:0010628	7,5,6	positive regulation of gene expression	1.50166	401	0.0301	7	0.0452	0.0903338	Tgfb1,Klf12,Mitf,Usp21,Tgfb3,Rbpjl,Tfdp1
GO:0060562	8,7,6,9,5	epithelial tube morphogenesis	2.425	106	0.008	3	0.0194	0.09087	Tgfb1,Bcl2,Adm
GO:0001568	6,7	blood vessel development	1.74595	246	0.0185	5	0.0323	0.0915185	Angpt2,Itgav,Pnpla6,Dbh,Adra2b
GO:0005615	4,3	extracellular space	1.49237	387	0.0262	7	0.0391	0.0917329	Slit1,Slit3,Plat,Ache,Dkk3,Igfbp5,Tgfbi
GO:0000278	4	mitotic cell cycle	1.74595	247	0.0185	5	0.0323	0.0923385	Bcl2,Anp32b,Setd8,Rps6ka2,Tfdp1
GO:0060249	5	anatomical structure homeostasis	2.425	107	0.008	3	0.0194	0.0924166	P2rx7,Bcl2,Pdgfrb
GO:0065009	3	regulation of molecular function	1.47712	408	0.0306	7	0.0452	0.0941557	P2rx7,Tgfb1,Bcl2,Dgkg,Gna11,Chrna3,Mllt1
GO:0006952	4	defense response	1.47712	408	0.0306	7	0.0452	0.0941557	P2rx7,Tgfb1,H60a,Bcl2,Scn9a,Unc93b1,Masp2
GO:0001944	5,6	vasculature development	1.71809	251	0.0188	5	0.0323	0.0956127	Angpt2,Itgav,Pnpla6,Dbh,Adra2b
GO:0022603	5,4	regulation of anatomical structure morphogenesis	1.92537	178	0.0134	4	0.0258	0.0966419	Tgfb1,Bcl2,Angpt2,Chrna3
GO:0001817	5,4	regulation of cytokine production	2.33735	111	0.0083	3	0.0194	0.0986112	P2rx7,H60a,Cd40
GO:0000902	4,5,6	cell morphogenesis	1.54183	334	0.0251	6	0.0387	0.0987291	P2rx7,Slit1,Slit3,Bcl2,Prickle2,Chrna3
GO:0051246	6,5	regulation of protein metabolic process	1.54183	335	0.0251	6	0.0387	0.099377	P2rx7,Ache,Eif4ebp2,Ghr,Bcl2,Pdgfrb
GO:0007243	7,6	protein kinase cascade	1.68229	256	0.0192	5	0.0323	0.0996866	P2rx7,Ppm1l,Rps6ka2,Mapk11,Adra2b
