# Supplementary material for: The long non-coding RNA Paupar regulates the expression of both local and distal genes
Source: EMBO J. 2014 Feb 1;33(4):296–311. doi: 10.1002/embj.201386225 (PMC3983687; doi:10.1002/embj.201386225)
Supplement: Supplementary file 11 [file embj0033-0296-sd11.xlsx]

## Sheet: paupar peaks
Supplemental Table 4: Paupar binding sites and their intersections with known genes, cis-regulatory elements and DNAse I HS sites
Paupar peak details (mm10)					Genes associated with peaks (using GREAT promoter definition, mm10)							Paupar knockdown		Pax6 knockdown		ctcf					enhancer					h3k27ac					h3k4me3					polII					DNAse I HS Cerebellum			DNAse I HS Cerebrum			DNAse I HS ESC
contig	start	end	id	score	ensembl ID	gene_name	contig	gene_start	gene_end	strand	Array probe ID	log_fold	qvalue	log_fold	qvalue	cerebellum	cortex	e14_5_brain	kidney	mESC	cerebellum	cortex	e14_5_brain	kidney	mESC	cerebellum	cortex	kidney	e14_5_brain	mESC	cerebellum	cortex	e14_5_brain	kidney	mESC	cerebellum	cortex	e14_5_brain	kidney	mESC_polII_peak	DnaseCbellumC57bl6MAdult8wksHotspotsRep2_broad	DnaseCbellumC57bl6MAdult8wksHotspotsRep3_broad	DnaseCerebellumC57bl6MAdult8wksHotspotsRep1_broad	DnaseCerebrumC57bl6MAdult8wksHotspotsRep1_broad	DnaseCerebrumC57bl6MAdult8wksHotspotsRep2_broad	DnaseCerebrumC57bl6MAdult8wksHotspotsRep3_broad	DnaseEscj7S129MEHotspotsRep1_broad	DnaseEscj7S129MEHotspotsRep2_broad	DnaseEse14129olaMEHotspotsRep1_broad
chr1	6859090	6859276	0	12.55	ENSMUSG00000033740	St18	1	6487231	6860940	1	10344679			-0.240703	0.0831127	1	1	1		1																					1	1	1	1	1	1	1	1	1
chr1	6859090	6859276	0	12.55	ENSMUSG00000051285	Pcmtd1	1	7088920	7173626	1	10344707	-0.169217	0.460072	0.0191027	0.95276	1	1	1		1																					1	1	1	1	1	1	1	1	1
chr1	7131628	7131814	1	7.39	ENSMUSG00000051285	Pcmtd1	1	7088920	7173626	1	10344707	-0.169217	0.460072	0.0191027	0.95276																													1	1				1
chr1	13172209	13172557	2	8.45	ENSMUSG00000005886	Ncoa2	1	13139105	13374083	-1	10353135			0.0579062	0.64936									1
chr1	13172209	13172557	2	8.45	ENSMUSG00000042414	Prdm14	1	13113457	13127163	-1														1
chr1	16818228	16818532	3	5.78	ENSMUSG00000042686	Jph1	1	16994938	17097889	-1	10353311	0.307201	0.173223	0.153149	0.372194
chr1	16818228	16818532	3	5.78	ENSMUSG00000042686	Jph1	1	16994938	17097889	-1	10353309	0.352246	0.121222	0.220384	0.349581
chr1	16818228	16818532	3	5.78	ENSMUSG00000091020	Gm5828	1	16768270	16770138	-1	10608677			0.0863288	0.550789
chr1	17082600	17083006	4	9.48	ENSMUSG00000042686	Jph1	1	16994938	17097889	-1	10353311	0.307201	0.173223	0.153149	0.372194																										1	1	1				1
chr1	17082600	17083006	4	9.48	ENSMUSG00000042686	Jph1	1	16994938	17097889	-1	10353309	0.352246	0.121222	0.220384	0.349581																										1	1	1				1
chr1	17082600	17083006	4	9.48	ENSMUSG00000091020	Gm5828	1	16768270	16770138	-1	10608677			0.0863288	0.550789																										1	1	1				1
chr1	17823682	17823995	5	7.44	ENSMUSG00000025774	Crisp4	1	18115191	18145902	-1
chr1	17823682	17823995	5	7.44	ENSMUSG00000025776	Crispld1	1	17727045	17766344	1
chr1	25565162	25565667	6	12.62	ENSMUSG00000033569	Bai3	1	25067476	25829707	-1
chr1	25565162	25565667	6	12.62	ENSMUSG00000073725	Lmbrd1	1	24678544	24766299	1	10345141	-0.458141	0.0310812	-0.0553502	0.868918
chr1	26762995	26763490	7	8.28	ENSMUSG00000033569	Bai3	1	25067476	25829707	-1
chr1	28855362	28855828	8	27.81
chr1	28856465	28857219	9	21.54
chr1	29516240	29516420	10	6.69
chr1	33814401	33815317	11	28.12	ENSMUSG00000042197	Zfp451	1	33760472	33814595	-1	10353754			0.162909	0.357136			1													1	1				1	1	1	1	1	1	1	1	1	1	1	1	1	1
chr1	34241124	34241350	12	6.7	ENSMUSG00000026131	Dst	1	34011825	34308650	1	10345241	-0.391486	0.0848797	-0.149205	0.438389																														1
chr1	34241124	34241350	12	6.7	ENSMUSG00000042111	Ccdc115	1	34436671	34439672	-1	10353783	0.155204	0.502279	0.0247244	0.889459																														1
chr1	34323519	34323929	13	14.77	ENSMUSG00000026131	Dst	1	34011825	34308650	1	10345241	-0.391486	0.0848797	-0.149205	0.438389																													1	1	1	1	1	1
chr1	34323519	34323929	13	14.77	ENSMUSG00000042111	Ccdc115	1	34436671	34439672	-1	10353783	0.155204	0.502279	0.0247244	0.889459																													1	1	1	1	1	1
chr1	35805384	35807883	14	19.72	ENSMUSG00000026123	Plekhb2	1	34849976	34879580	1	10345423	0.0391893	0.883263	0.250821	0.297569																										1	1	1	1	1		1	1	1
chr1	35805384	35807883	14	19.72	ENSMUSG00000045216	Hs6st1	1	36068400	36106446	1	10345442	0.175172	0.443078	0.178129	0.24481																										1	1	1	1	1		1	1	1
chr1	36039246	36039773	15	13.91	ENSMUSG00000045216	Hs6st1	1	36068400	36106446	1	10345442	0.175172	0.443078	0.178129	0.24481
chr1	36062293	36063405	16	15.98	ENSMUSG00000045216	Hs6st1	1	36068400	36106446	1	10345442	0.175172	0.443078	0.178129	0.24481																									1			1				1	1	1
chr1	36130139	36130753	17	13.79	ENSMUSG00000037470	Uggt1	1	36141530	36244305	-1	10353803			-0.239334	0.0936444						1			1																	1	1	1	1		1	1	1
chr1	36130139	36130753	17	13.79	ENSMUSG00000045216	Hs6st1	1	36068400	36106446	1	10345442	0.175172	0.443078	0.178129	0.24481						1			1																	1	1	1	1		1	1	1
chr1	36620257	36621616	18	15.8	ENSMUSG00000026121	Sema4c	1	36548642	36558349	-1	10353899			-0.285629	0.0514783																																	1
chr1	36620257	36621616	18	15.8	ENSMUSG00000061518	Cox5b	1	36691487	36693385	1	10408044			-0.0273005	0.890345																																	1
chr1	36620257	36621616	18	15.8	ENSMUSG00000061518	Cox5b	1	36691487	36693385	1	10345504			-0.0302521	0.861748																																	1
chr1	36723294	36724284	19	8.63	ENSMUSG00000026117	Zap70	1	36761861	36782816	1	10345509	0.151996	0.507688																															1		1
chr1	36723294	36724284	19	8.63	ENSMUSG00000037351	Actr1b	1	36699202	36714422	-1	10353934	0.179753	0.439485	0.0320577	0.888348																													1		1
chr1	37029100	37029553	20	54.79	ENSMUSG00000026114	Cnga3	1	37218336	37263384	1	10345571	-0.567179	0.00705546	-0.384132	0.0473838														1		1	1	1	1	1			1				1		1	1	1	1	1	1
chr1	37029100	37029553	20	54.79	ENSMUSG00000080054	Rpl12-ps1	1	36957893	36958517	-1	10438583			-0.0144435	0.934506														1		1	1	1	1	1			1				1		1	1	1	1	1	1
chr1	37029100	37029553	20	54.79	ENSMUSG00000080054	Rpl12-ps1	1	36957893	36958517	-1	10496032			0.000153192	0.999321														1		1	1	1	1	1			1				1		1	1	1	1	1	1
chr1	37029100	37029553	20	54.79	ENSMUSG00000080054	Rpl12-ps1	1	36957893	36958517	-1	10373519			0.000765433	0.997212														1		1	1	1	1	1			1				1		1	1	1	1	1	1
chr1	37029100	37029553	20	54.79	ENSMUSG00000080054	Rpl12-ps1	1	36957893	36958517	-1	10368504			0.000950104	0.996849														1		1	1	1	1	1			1				1		1	1	1	1	1	1
chr1	37029100	37029553	20	54.79	ENSMUSG00000080054	Rpl12-ps1	1	36957893	36958517	-1	10389162			0.00303154	0.986033														1		1	1	1	1	1			1				1		1	1	1	1	1	1
chr1	37029100	37029553	20	54.79	ENSMUSG00000080054	Rpl12-ps1	1	36957893	36958517	-1	10606261			0.00527023	0.975931														1		1	1	1	1	1			1				1		1	1	1	1	1	1
chr1	37342997	37343472	21	7.11	ENSMUSG00000026111	Unc50	1	37430170	37439124	1	10345608	-0.037616	0.883344	-0.230687	0.300784																												1					1
chr1	37342997	37343472	21	7.11	ENSMUSG00000026113	Inpp4a	1	37299865	37410736	1	10345580	-0.131374	0.580643	0.118963	0.367187																												1					1
chr1	37639057	37639771	22	14.18	ENSMUSG00000026110	Mgat4a	1	37439340	37541016	-1						1	1	1	1	1		1		1																	1	1	1	1	1	1	1	1	1
chr1	37639057	37639771	22	14.18	ENSMUSG00000060771	Tsga10	1	37754572	37865298	-1						1	1	1	1	1		1		1																	1	1	1	1	1	1	1	1	1
chr1	37673636	37673943	23	10.49	ENSMUSG00000026110	Mgat4a	1	37439340	37541016	-1																	1
chr1	37673636	37673943	23	10.49	ENSMUSG00000060771	Tsga10	1	37754572	37865298	-1																	1
chr1	37892454	37893290	24	9.36	ENSMUSG00000026087	Mrpl30	1	37890477	37898535	1	10345620	-0.604823	0.00644965	0.0270151	0.872917																																1	1
chr1	37892454	37893290	24	9.36	ENSMUSG00000026088	Mitd1	1	37874801	37890411	-1	10354054			-0.123221	0.658791																																1	1
chr1	37892454	37893290	24	9.36	ENSMUSG00000061584	Lyg2	1	37905921	37916493	-1	10354065	0.325121	0.157965																																		1	1
chr1	37903278	37903612	25	13.79	ENSMUSG00000026087	Mrpl30	1	37890477	37898535	1	10345620	-0.604823	0.00644965	0.0270151	0.872917		1	1	1																							1		1	1	1	1	1	1
chr1	37903278	37903612	25	13.79	ENSMUSG00000061584	Lyg2	1	37905921	37916493	-1	10354065	0.325121	0.157965				1	1	1																							1		1	1	1	1	1	1
chr1	38613692	38614679	26	11.5	ENSMUSG00000026082	Rev1	1	38052787	38129662	-1	10354085			-0.062626	0.573089																																1		1
chr1	38613692	38614679	26	11.5	ENSMUSG00000037138	Aff3	1	38177326	38664955	-1																																					1		1
chr1	39819159	39819641	27	14.76	ENSMUSG00000026074	Map4k4	1	39900913	40026310	1	10345715			0.262449	0.082032
chr1	39819159	39819641	27	14.76	ENSMUSG00000057173	Rfx8	1	39665306	39720997	-1	10354216	0.130707	0.576908
chr1	40643544	40643901	28	13.57	ENSMUSG00000026062	Slc9a2	1	40681712	40768885	1																																	1
chr1	40643544	40643901	28	13.57	ENSMUSG00000026065	Slc9a4	1	40580227	40630731	1																																	1
chr1	41096625	41096961	29	8.53	ENSMUSG00000079588	Tmem182	1	40805601	40855944	1	10345869	0.14578	0.542528																																		1	1
chr1	41375618	41375984	30	10.35	ENSMUSG00000079588	Tmem182	1	40805601	40855944	1	10345869	0.14578	0.542528																																			1
chr1	41889709	41890200	31	27.32	ENSMUSG00000045515	Pou3f3	1	42697146	42700207	1	10345879	0.332038	0.142253																															1	1	1
chr1	41913819	41914474	32	19.26	ENSMUSG00000045515	Pou3f3	1	42697146	42700207	1	10345879	0.332038	0.142253
chr1	42053455	42053751	33	12.99	ENSMUSG00000045515	Pou3f3	1	42697146	42700207	1	10345879	0.332038	0.142253
chr1	42167947	42168502	34	8.2	ENSMUSG00000045515	Pou3f3	1	42697146	42700207	1	10345879	0.332038	0.142253																																		1	1	1
chr1	42544743	42547264	35	42.14	ENSMUSG00000045515	Pou3f3	1	42697146	42700207	1	10345879	0.332038	0.142253																															1	1	1
chr1	42659871	42660522	36	10.69	ENSMUSG00000045515	Pou3f3	1	42697146	42700207	1	10345879	0.332038	0.142253
chr1	43474240	43474466	37	10.33	ENSMUSG00000026051	1500015O10Rik	1	43730602	43742578	1																															1	1	1	1	1	1
chr1	43474240	43474466	37	10.33	ENSMUSG00000066877	Nck2	1	43445751	43570515	1	10345913			0.0192872	0.892035																										1	1	1	1	1	1
chr1	43982627	43983017	38	18.13	ENSMUSG00000041763	Tpp2	1	43934002	44002999	1	10345930			0.106832	0.330442
chr1	43982627	43983017	38	18.13	ENSMUSG00000047343	Mettl21c	1	44009408	44020034	-1
chr1	44021906	44022630	39	7.78	ENSMUSG00000047343	Mettl21c	1	44009408	44020034	-1
chr1	44922384	44922719	40	9.81	ENSMUSG00000026043	Col3a1	1	45311538	45349706	1	10346015	0.0974509	0.682816																																			1
chr1	44922384	44922719	40	9.81	ENSMUSG00000056870	Gulp1	1	44551511	44796833	1	10346000	0.0440463	0.860255																																			1
chr1	45861203	45861913	41	10.87	ENSMUSG00000025993	Slc40a1	1	45908070	45925594	-1														1																						1	1
chr1	45861203	45861913	41	10.87	ENSMUSG00000025995	Wdr75	1	45795166	45823619	1	10346074			0.0406084	0.756435									1																						1	1
chr1	47474284	47474616	42	9.99	ENSMUSG00000025986	Slc39a10	1	46807544	46854046	-1	10354389	-0.360469	0.105012	-0.175806	0.174241
chr1	50883167	50884017	43	34.58	ENSMUSG00000026109	Tmeff2	1	50900647	51187270	1	10346150	-0.209999	0.426545	-0.113388	0.378775
chr1	51271974	51272394	44	27.3	ENSMUSG00000026109	Tmeff2	1	50900647	51187270	1	10346150	-0.209999	0.426545	-0.113388	0.378775																																	1	1
chr1	51271974	51272394	44	27.3	ENSMUSG00000045954	Sdpr	1	51289126	51302959	1	10346164	-0.287262	0.25945	-0.223905	0.136393																																	1	1
chr1	51285061	51285938	45	8.4	ENSMUSG00000045954	Sdpr	1	51289126	51302959	1	10346164	-0.287262	0.25945	-0.223905	0.136393																												1
chr1	51326228	51326792	46	12.83	ENSMUSG00000026107	Nabp1	1	51469498	51478399	-1	10354418	-0.425954	0.0472908	-0.339206	0.0595001							1																						1	1	1
chr1	51326228	51326792	46	12.83	ENSMUSG00000045954	Sdpr	1	51289126	51302959	1	10346164	-0.287262	0.25945	-0.223905	0.136393							1																						1	1	1
chr1	51328487	51329139	47	7.65	ENSMUSG00000026107	Nabp1	1	51469498	51478399	-1	10354418	-0.425954	0.0472908	-0.339206	0.0595001						1																				1	1	1	1				1
chr1	51328487	51329139	47	7.65	ENSMUSG00000045954	Sdpr	1	51289126	51302959	1	10346164	-0.287262	0.25945	-0.223905	0.136393						1																				1	1	1	1				1
chr1	51896556	51897161	48	9.74	ENSMUSG00000018417	Myo1b	1	51749765	51916071	-1	10354432	-0.166813	0.475451	0.144808	0.381214																													1		1	1	1	1
chr1	51896556	51897161	48	9.74	ENSMUSG00000026107	Nabp1	1	51469498	51478399	-1	10354418	-0.425954	0.0472908	-0.339206	0.0595001																													1		1	1	1	1
chr1	51974352	51975402	49	8.95	ENSMUSG00000062939	Stat4	1	51987148	52107188	1																																	1
chr1	51974352	51975402	49	8.95	ENSMUSG00000072324	Gm8420	1	51940650	51941261	-1	10354470			0.0462669	0.694278																												1
chr1	52366178	52366673	50	8.05	ENSMUSG00000002881	Nab1	1	52457294	52500679	-1	10354494	-0.319874	0.16108	-0.0201793	0.910838																											1		1	1	1
chr1	52366178	52366673	50	8.05	ENSMUSG00000026103	Gls	1	52163448	52233232	-1	10354472	-0.224018	0.321241	-0.151863	0.37174																											1		1	1	1
chr1	59601398	59601797	51	10.29	ENSMUSG00000026021	Sumo1	1	59639434	59670834	-1	10490078	0.0742339	0.766058	-0.00499204	0.985148
chr1	59601398	59601797	51	10.29	ENSMUSG00000026021	Sumo1	1	59639434	59670834	-1	10355017	0.0766909	0.75789	-0.0167679	0.948563
chr1	59601398	59601797	51	10.29	ENSMUSG00000041075	Fzd7	1	59482147	59486947	1	10346607	-0.535478	0.0176431	-0.407334	0.0687812
chr1	61865999	61866981	52	18.08	ENSMUSG00000025969	Nrp2	1	62703285	62818695	1	10346843	-0.425231	0.0496665	-0.331972	0.037303
chr1	61865999	61866981	52	18.08	ENSMUSG00000052062	Pard3b	1	61638824	62642284	1	10346810	0.148231	0.529988
chr1	62548926	62549097	53	8.12	ENSMUSG00000025969	Nrp2	1	62703285	62818695	1	10346843	-0.425231	0.0496665	-0.331972	0.037303
chr1	62548926	62549097	53	8.12	ENSMUSG00000052062	Pard3b	1	61638824	62642284	1	10346810	0.148231	0.529988
chr1	62702416	62702617	54	16.38	ENSMUSG00000025969	Nrp2	1	62703285	62818695	1	10346843	-0.425231	0.0496665	-0.331972	0.037303																										1	1		1		1		1	1
chr1	63185025	63185350	55	13.43	ENSMUSG00000025967	Eef1b2	1	63176825	63180486	1	10346867			0.0510601	0.658791																																1
chr1	63185025	63185350	55	13.43	ENSMUSG00000025967	Eef1b2	1	63176825	63180486	1	10346876	0.371821	0.101532																																		1
chr1	63185025	63185350	55	13.43	ENSMUSG00000046856	Gpr1	1	63182691	63214543	-1																																					1
chr1	63658078	63659334	56	12.67	ENSMUSG00000025964	Adam23	1	63445891	63596515	1	10346882	-0.439827	0.0421444	-0.120126	0.448325	1	1	1	1	1			1																		1	1	1	1	1	1	1	1	1
chr1	63658078	63659334	56	12.67	ENSMUSG00000069085	Dytn	1	63622851	63686927	-1	10355117	0.164891	0.474454			1	1	1	1	1			1																		1	1	1	1	1	1	1	1	1
chr1	64090147	64090999	57	14.87	ENSMUSG00000025959	Klf7	1	64029447	64122282	-1	10355141	-0.164191	0.48684	0.0946538	0.350779								1																			1					1	1	1
chr1	64090147	64090999	57	14.87	ENSMUSG00000025962	Fastkd2	1	63730614	63754655	1	10346914	0.146022	0.55065	-0.156127	0.647503								1																			1					1	1	1
chr1	64828313	64828807	58	13.69	ENSMUSG00000045005	Fzd5	1	64730560	64737750	-1	10355152			-0.0961268	0.479728
chr1	64828313	64828807	58	13.69	ENSMUSG00000051344	Plekhm3	1	64785983	64956824	-1	10355162			0.0680784	0.72482
chr1	64855547	64856039	59	9.26	ENSMUSG00000045005	Fzd5	1	64730560	64737750	-1	10355152			-0.0961268	0.479728																															1
chr1	64855547	64856039	59	9.26	ENSMUSG00000051344	Plekhm3	1	64785983	64956824	-1	10355162			0.0680784	0.72482																															1
chr1	65186046	65186427	60	17.98	ENSMUSG00000025949	Pikfyve	1	65186750	65274012	1	10346970	-0.330877	0.136717	0.105038	0.432133											1	1	1	1	1		1	1								1	1	1	1	1	1	1	1	1
chr1	65186046	65186427	60	17.98	ENSMUSG00000025950	Idh1	1	65158616	65186479	-1	10355214	-0.642687	0.00257294	0.0335396	0.896422											1	1	1	1	1		1	1								1	1	1	1	1	1	1	1	1
chr1	66496772	66498015	61	22.98	ENSMUSG00000015222	Mtap2	1	66175273	66442583	1	10347036	-0.110123	0.662722	0.134793	0.245918																													1			1	1
chr1	66496772	66498015	61	22.98	ENSMUSG00000026005	Rpe	1	66700831	66719805	1	10347106			0.0837876	0.752107																													1			1	1
chr1	71754252	71755302	62	30.08	ENSMUSG00000026193	Fn1	1	71585523	71653171	-1	10355403			-0.0901521	0.539644																												1
chr1	71754252	71755302	62	30.08	ENSMUSG00000039395	Mreg	1	72159233	72212307	-1	10355456			0.100873	0.555088																												1
chr1	72219071	72219536	63	9.14	ENSMUSG00000026189	Pecr	1	72259167	72284314	-1	10355464			0.168562	0.28859								1																								1	1
chr1	72219071	72219536	63	9.14	ENSMUSG00000039395	Mreg	1	72159233	72212307	-1	10355456			0.100873	0.555088								1																								1	1
chr1	72233148	72234594	64	16.99	ENSMUSG00000026189	Pecr	1	72259167	72284314	-1	10355464			0.168562	0.28859									1						1																	1		1
chr1	72233148	72234594	64	16.99	ENSMUSG00000039395	Mreg	1	72159233	72212307	-1	10355456			0.100873	0.555088									1						1																	1		1
chr1	72963693	72964372	65	23.66	ENSMUSG00000026182	Tnp1	1	73015083	73015899	-1																				1												1	1	1	1	1	1	1	1
chr1	72963693	72964372	65	23.66	ENSMUSG00000026185	Igfbp5	1	72857932	72874884	-1	10355500	-0.824616	8.63658e-05	-0.752541	0.00478466															1												1	1	1	1	1	1	1	1
chr1	73452111	73452409	66	10.86	ENSMUSG00000026182	Tnp1	1	73015083	73015899	-1
chr1	73452111	73452409	66	10.86	ENSMUSG00000055322	Tns1	1	73910231	74124447	-1	10355528	0.395976	0.149546	-0.122978	0.810431
chr1	73452111	73452409	66	10.86	ENSMUSG00000055322	Tns1	1	73910231	74124447	-1	10355536	-0.264673	0.25857	0.00646088	0.977686
chr1	73452111	73452409	66	10.86	ENSMUSG00000055322	Tns1	1	73910231	74124447	-1	10355534	-0.17978	0.450386	0.0286361	0.909457
chr1	73452111	73452409	66	10.86	ENSMUSG00000055322	Tns1	1	73910231	74124447	-1	10355532			0.0319829	0.911689
chr1	73452111	73452409	66	10.86	ENSMUSG00000055322	Tns1	1	73910231	74124447	-1	10355514			0.0894225	0.697213
chr1	73452111	73452409	66	10.86	ENSMUSG00000055322	Tns1	1	73910231	74124447	-1	10355530	-0.0592107	0.808221	0.162924	0.536707
chr1	74240433	74241124	67	13.87	ENSMUSG00000006304	Arpc2	1	74236497	74268209	1	10347297			0.0253131	0.843412													1									1					1	1	1	1	1	1		1
chr1	74240433	74241124	67	13.87	ENSMUSG00000064272	Gpbar1	1	74278550	74279624	1	10347307			-0.04187	0.827587													1									1					1	1	1	1	1	1		1
chr1	74296197	74296807	68	22.08	ENSMUSG00000006301	Tmbim1	1	74288247	74305622	-1	10355567	-0.190968	0.409875	-0.0120136	0.932464								1				1			1											1	1	1	1	1	1
chr1	74296197	74296807	68	22.08	ENSMUSG00000026179	Pnkd	1	74284930	74353694	1	10453459			-0.022208	0.872917								1				1			1											1	1	1	1	1	1
chr1	74296197	74296807	68	22.08	ENSMUSG00000026179	Pnkd	1	74284930	74353694	1	10347310	-0.148519	0.524191	0.071185	0.520778								1				1			1											1	1	1	1	1	1
chr1	74798341	74798656	69	7.32	ENSMUSG00000026167	Wnt10a	1	74791516	74804179	1	10347497	0.127786	0.602349	0.119604	0.687595																													1
chr1	74798341	74798656	69	7.32	ENSMUSG00000090071	Cdk5r2	1	74855029	74857732	1	10347503			0.128369	0.403446																													1
chr1	74899916	74900672	70	10.87	ENSMUSG00000006546	Cryba2	1	74889934	74893143	-1																																					1	1	1
chr1	74899916	74900672	70	10.87	ENSMUSG00000047021	Ccdc108	1	74902071	74935599	-1	10355670	-0.0766348	0.753401																																		1	1	1
chr1	75142156	75142635	71	10.71	ENSMUSG00000033159	Cnppd1	1	75134554	75142368	-1	10355730			0.20921	0.0807681												1	1			1	1									1	1	1	1	1	1	1	1	1
chr1	75142156	75142635	71	10.71	ENSMUSG00000049339	Fam134a	1	75142786	75147909	1	10347508			0.0228477	0.907339												1	1			1	1									1	1	1	1	1	1	1	1	1
chr1	75168260	75168495	72	11.09	ENSMUSG00000026197	Zfand2b	1	75168646	75171629	1	10347521			-0.0200481	0.950308												1			1	1										1	1	1	1	1	1	1	1	1
chr1	75447319	75447952	73	18.22	ENSMUSG00000033007	Accn4	1	75450436	75474343	1	10347650			0.0415427	0.760339																													1		1	1	1	1
chr1	78340554	78340823	74	9.22	ENSMUSG00000026245	Farsb	1	78417958	78488859	-1	10355931			0.146953	0.2428													1
chr1	78340554	78340823	74	9.22	ENSMUSG00000032908	Sgpp2	1	78310346	78420286	1	10347734	-0.422538	0.0877738	-0.109522	0.516892													1
chr1	78965159	78965366	75	14.45	ENSMUSG00000047330	Kcne4	1	78816949	78820024	1	10347767	-0.00169839	0.995301
chr1	78965159	78965366	75	14.45	ENSMUSG00000050711	Scg2	1	79434669	79440090	-1	10355960	-0.0789018	0.745994	-0.0821934	0.416459
chr1	79379702	79380190	76	14.63	ENSMUSG00000047330	Kcne4	1	78816949	78820024	1	10347767	-0.00169839	0.995301																1
chr1	79379702	79380190	76	14.63	ENSMUSG00000050711	Scg2	1	79434669	79440090	-1	10355960	-0.0789018	0.745994	-0.0821934	0.416459														1
chr1	80855037	80855434	77	7.67	ENSMUSG00000038608	Dock10	1	80501073	80758553	-1	10356020	-0.354258	0.122933																													1		1	1	1
chr1	80855037	80855434	77	7.67	ENSMUSG00000054976	Nyap2	1	81076950	81341764	1	10347781	-0.134702	0.565141																													1		1	1	1
chr1	85624841	85625179	78	19.65	ENSMUSG00000026222	Sp100	1	85649988	85709998	1	10356262	0.00850313	0.973061																												1	1	1	1	1	1	1	1	1
chr1	85624841	85625179	78	19.65	ENSMUSG00000070031	Sp140	1	85600378	85645037	1	10356269	0.141867	0.56323	0.111872	0.88409																										1	1	1	1	1	1	1	1	1
chr1	85624841	85625179	78	19.65	ENSMUSG00000070031	Sp140	1	85600378	85645037	1	10582862	-0.0694213	0.79537																												1	1	1	1	1	1	1	1	1
chr1	85624841	85625179	78	19.65	ENSMUSG00000070031	Sp140	1	85600378	85645037	1	10347933	0.0806494	0.739356																												1	1	1	1	1	1	1	1	1
chr1	86138531	86139194	79	32.05	ENSMUSG00000026228	Htr2b	1	86099026	86111970	-1																																			1
chr1	86138531	86139194	79	32.05	ENSMUSG00000062590	Armc9	1	86154780	86278284	1	10348032	-0.240417	0.308386	-0.271062	0.190652																														1
chr1	86339417	86340400	80	28.42	ENSMUSG00000026234	Ncl	1	86344719	86359455	-1	10356312	0.10667	0.652017	-0.0318995	0.849312	1	1	1	1	1																					1	1	1	1	1	1	1	1	1
chr1	86339417	86340400	80	28.42	ENSMUSG00000091806	Gm5258	1	86323267	86323593	1						1	1	1	1	1																					1	1	1	1	1	1	1	1	1
chr1	86358560	86359066	81	15.33	ENSMUSG00000026234	Ncl	1	86344719	86359455	-1	10356312	0.10667	0.652017	-0.0318995	0.849312																1	1									1	1	1	1	1	1	1	1	1
chr1	86414517	86414823	82	6.67	ENSMUSG00000026237	Nmur1	1	86386242	86388162	-1	10356335	0.156419	0.504146
chr1	86414517	86414823	82	6.67	ENSMUSG00000026238	Ptma	1	86526736	86530698	1	10417601			-0.0496294	0.663751
chr1	86414517	86414823	82	6.67	ENSMUSG00000026238	Ptma	1	86526736	86530698	1	10495873			-0.0542029	0.631055
chr1	86414517	86414823	82	6.67	ENSMUSG00000026238	Ptma	1	86526736	86530698	1	10348078			-0.0567201	0.617711
chr1	86430030	86430669	83	13.01	ENSMUSG00000026237	Nmur1	1	86386242	86388162	-1	10356335	0.156419	0.504146			1	1	1	1	1																					1	1	1	1	1	1	1	1	1
chr1	86430030	86430669	83	13.01	ENSMUSG00000026238	Ptma	1	86526736	86530698	1	10417601			-0.0496294	0.663751	1	1	1	1	1																					1	1	1	1	1	1	1	1	1
chr1	86430030	86430669	83	13.01	ENSMUSG00000026238	Ptma	1	86526736	86530698	1	10495873			-0.0542029	0.631055	1	1	1	1	1																					1	1	1	1	1	1	1	1	1
chr1	86430030	86430669	83	13.01	ENSMUSG00000026238	Ptma	1	86526736	86530698	1	10348078			-0.0567201	0.617711	1	1	1	1	1																					1	1	1	1	1	1	1	1	1
chr1	86599917	86600458	84	23.31	ENSMUSG00000026240	Cops7b	1	86582904	86606978	1	10348087	0.226842	0.315972	-0.0171046	0.91789																													1
chr1	86599917	86600458	84	23.31	ENSMUSG00000026241	Nppc	1	86666293	86670573	-1	10356345	0.185465	0.429272																															1
chr1	86600636	86601961	85	8.47	ENSMUSG00000026240	Cops7b	1	86582904	86606978	1	10348087	0.226842	0.315972	-0.0171046	0.91789					1																											1	1
chr1	86600636	86601961	85	8.47	ENSMUSG00000026241	Nppc	1	86666293	86670573	-1	10356345	0.185465	0.429272							1																											1	1
chr1	87755140	87756009	86	8.23	ENSMUSG00000026289	Atg16l1	1	87755870	87792428	1	10348277			0.0423616	0.840313	1	1	1	1	1																					1	1	1	1	1	1	1	1	1
chr1	91729327	91730211	87	6.56	ENSMUSG00000007805	Twist2	1	91801461	91848028	1	10348632	0.13911	0.549155
chr1	91729327	91730211	87	6.56	ENSMUSG00000026311	Asb1	1	91540565	91559590	1	10348618			-0.00433332	0.977842
chr1	92123594	92124426	88	11.18	ENSMUSG00000026313	Hdac4	1	91932757	92148393	-1	10356628	-0.180749	0.444155	0.196495	0.162881							1																					1				1
chr1	92123594	92124426	88	11.18	ENSMUSG00000073617	Hdac4	1	91928785	91931176	-1												1																					1				1
chr1	92520670	92521185	89	7.03	ENSMUSG00000042849	Olfr1414	1	92511048	92518515	-1	10356673	0.175053	0.476957																																				1
chr1	92675259	92677659	90	11.54	ENSMUSG00000034220	Gpc1	1	92831645	92860198	1	10348653			-0.152075	0.266754														1															1	1	1
chr1	92675259	92677659	90	11.54	ENSMUSG00000044055	Otos	1	92644218	92648841	-1																			1															1	1	1
chr1	93097781	93098724	91	9.83	ENSMUSG00000014602	Kif1a	1	93015456	93101865	-1											1																					1			1	1	1	1
chr1	93097781	93098724	91	9.83	ENSMUSG00000045091	Aqp12	1	93006334	93012269	1	10348697	0.185316	0.444155								1																					1			1	1	1	1
chr1	97692083	97692469	92	12.98	ENSMUSG00000026331	Slco6c1	1	97059038	97128253	-1
chr1	97692083	97692469	92	12.98	ENSMUSG00000026333	Gin1	1	97770172	97793709	1	10348932	-0.225805	0.323956	0.0338829	0.859501
chr1	106407970	106408414	93	11.38	ENSMUSG00000044340	Phlpp1	1	106171752	106394250	1	10349081	0.315275	0.160065	0.303184	0.263984						1																				1	1	1	1	1	1			1
chr1	106407970	106408414	93	11.38	ENSMUSG00000057329	Bcl2	1	106538178	106714274	-1	10357043	-0.46985	0.0273511	-0.362292	0.0370248						1																				1	1	1	1	1	1			1
chr1	120013085	120013266	94	8.48	ENSMUSG00000026387	Sctr	1	120006980	120063528	1	10349319	-0.831644	0.000651546	-0.294563	0.0595001																										1	1	1	1	1	1	1	1	1
chr1	120013085	120013266	94	8.48	ENSMUSG00000050777	Tmem37	1	120067377	120074074	-1																															1	1	1	1	1	1	1	1	1
chr1	120587972	120588311	95	11.19	ENSMUSG00000026390	Marco	1	120474538	120505084	-1	10357261	0.102156	0.680557																															1	1	1	1	1
chr1	120587972	120588311	95	11.19	ENSMUSG00000058665	En1	1	120602418	120609296	1	10349345	0.0701377	0.777859																															1	1	1	1	1
chr1	121440840	121441368	96	10.38	ENSMUSG00000003721	Insig2	1	121304353	121332589	-1	10357280			-0.00970004	0.971385	1	1	1	1	1																					1	1	1	1	1	1	1	1	1
chr1	121440840	121441368	96	10.38	ENSMUSG00000050534	Htr5b	1	121509842	121528465	-1						1	1	1	1	1																					1	1	1	1	1	1	1	1	1
chr1	121972615	121972850	97	33.76	ENSMUSG00000001674	Ddx18	1	121553835	121567989	-1	10546805	0.170217	0.472104	-0.045147	0.851846
chr1	121972615	121972850	97	33.76	ENSMUSG00000001674	Ddx18	1	121553835	121567989	-1	10357292	0.279307	0.232558	-0.135205	0.522239
chr1	122530165	122530606	98	12.41	ENSMUSG00000001674	Ddx18	1	121553835	121567989	-1	10546805	0.170217	0.472104	-0.045147	0.851846																										1	1	1
chr1	122530165	122530606	98	12.41	ENSMUSG00000001674	Ddx18	1	121553835	121567989	-1	10357292	0.279307	0.232558	-0.135205	0.522239																										1	1	1
chr1	127465637	127466032	99	9.45	ENSMUSG00000026347	Tmem163	1	127486546	127678096	-1																																		1	1	1
chr1	127465637	127466032	99	9.45	ENSMUSG00000036155	Mgat5	1	127204986	127483704	1	10349404	-0.244788	0.285265	-0.0942104	0.659226																													1	1	1
chr1	127493651	127494855	100	26.11	ENSMUSG00000026347	Tmem163	1	127486546	127678096	-1
chr1	127493651	127494855	100	26.11	ENSMUSG00000036155	Mgat5	1	127204986	127483704	1	10349404	-0.244788	0.285265	-0.0942104	0.659226
chr1	128449111	128449994	101	8.06	ENSMUSG00000026356	Dars	1	128363708	128417416	-1	10357454	-0.072329	0.768306	-0.0910406	0.738564																																1
chr1	128449111	128449994	101	8.06	ENSMUSG00000045382	Cxcr4	1	128588199	128592293	-1																																					1
chr1	131427357	131427795	102	8.77	ENSMUSG00000026425	Srgap2	1	131285251	131527361	-1	10357630			0.168588	0.325149													1		1											1	1	1	1	1	1	1		1
chr1	131427357	131427795	102	8.77	ENSMUSG00000042349	Ikbke	1	131254343	131279606	-1																		1		1											1	1	1	1	1	1	1		1
chr1	131463622	131464050	103	17.54	ENSMUSG00000026425	Srgap2	1	131285251	131527361	-1	10357630			0.168588	0.325149
chr1	131463622	131464050	103	17.54	ENSMUSG00000042349	Ikbke	1	131254343	131279606	-1
chr1	131527563	131527988	104	18.16	ENSMUSG00000026425	Srgap2	1	131285251	131527361	-1	10357630			0.168588	0.325149																										1	1	1	1	1	1	1	1	1
chr1	131527563	131527988	104	18.16	ENSMUSG00000055184	Fam72a	1	131527903	131539872	1	10349637	0.0517379	0.845979																												1	1	1	1	1	1	1	1	1
chr1	131554840	131555392	105	11.91	ENSMUSG00000026432	Avpr1b	1	131599239	131612000	1	10349644	0.0942622	0.692948			1	1	1	1	1			1			1			1												1	1	1	1	1	1	1	1	1
chr1	131554840	131555392	105	11.91	ENSMUSG00000055184	Fam72a	1	131527903	131539872	1	10349637	0.0517379	0.845979			1	1	1	1	1			1			1			1												1	1	1	1	1	1	1	1	1
chr1	131565961	131566222	106	16.28	ENSMUSG00000026432	Avpr1b	1	131599239	131612000	1	10349644	0.0942622	0.692948																																		1	1	1
chr1	131565961	131566222	106	16.28	ENSMUSG00000055184	Fam72a	1	131527903	131539872	1	10349637	0.0517379	0.845979																																		1	1	1
chr1	131715005	131715376	107	12.14	ENSMUSG00000042268	Slc26a9	1	131744022	131771504	1							1	1		1		1																						1	1		1	1	1
chr1	131715005	131715376	107	12.14	ENSMUSG00000052688	5430435G22Rik	1	131688695	131713542	1							1	1		1		1																						1	1		1	1	1
chr1	132131031	132134203	108	68.94	ENSMUSG00000026437	Cdk18	1	132113550	132139685	-1																		1																1	1		1	1	1
chr1	132131031	132134203	108	68.94	ENSMUSG00000059149	Mfsd4	1	132022806	132068062	-1	10357660	0.110544	0.637536															1																1	1		1	1	1
chr1	133015272	133015977	109	15.2	ENSMUSG00000026443	Lrrn2	1	132880273	132940005	1	10349828	-0.122461	0.596228	-0.0849601	0.600411															1																			1
chr1	133015272	133015977	109	15.2	ENSMUSG00000054387	Mdm4	1	132989845	133025366	-1	10357773	-0.0446051	0.859879	0.0552892	0.730137															1																			1
chr1	133253472	133253784	110	8.66	ENSMUSG00000041717	Golt1a	1	133309823	133323026	1	10349904	-0.157725	0.497091																														1	1	1	1	1	1	1
chr1	133253472	133253784	110	8.66	ENSMUSG00000041757	Plekha6	1	133246097	133303435	1	10349876			-0.109988	0.488888																												1	1	1	1	1	1	1
chr1	133310005	133312011	111	38.22	ENSMUSG00000041717	Golt1a	1	133309823	133323026	1	10349904	-0.157725	0.497091				1	1	1	1							1	1																1	1	1	1	1	1
chr1	133310005	133312011	111	38.22	ENSMUSG00000091251	Kiss1	1	133321875	133329901	1	10349913	0.089949	0.7065				1	1	1	1							1	1																1	1	1	1	1	1
chr1	133825246	133825740	112	8.87	ENSMUSG00000010311	Optc	1	133897199	133907999	-1	10357858	-0.852917	9.09468e-05	-0.59275	0.0246133						1				1				1														1	1			1
chr1	133825246	133825740	112	8.87	ENSMUSG00000026463	Atp2b4	1	133702674	133801041	-1	10357833	-0.783671	0.000857058	-0.102849	0.514865						1				1				1														1	1			1
chr1	135789690	135790254	113	9.35	ENSMUSG00000026418	Tnni1	1	135783065	135810989	1						1	1	1	1	1																					1	1	1	1	1	1	1	1	1
chr1	135789690	135790254	113	9.35	ENSMUSG00000041782	Lad1	1	135818598	135833341	1						1	1	1	1	1																					1	1	1	1	1	1	1	1	1
chr1	136426507	136426859	114	26.44	ENSMUSG00000026404	Ddx59	1	136415271	136440158	1	10350286			0.0254361	0.930556
chr1	136426507	136426859	114	26.44	ENSMUSG00000041498	Kif14	1	136467958	136531511	1	10350297	0.319208	0.166094	0.120787	0.410436
chr1	137323624	137324578	115	14.49	ENSMUSG00000026395	Ptprc	1	138062861	138175305	-1	10358224	0.140273	0.548992			1	1	1	1	1										1											1	1	1	1	1	1	1	1	1
chr1	137323624	137324578	115	14.49	ENSMUSG00000026398	Nr5a2	1	136843584	136960427	-1						1	1	1	1	1										1											1	1	1	1	1	1	1	1	1
chr1	138524245	138524502	116	8.39	ENSMUSG00000026393	Nek7	1	138484714	138619696	-1	10358259			0.0830709	0.547939								1						1															1			1		1
chr1	138524245	138524502	116	8.39	ENSMUSG00000026394	Atp6v1g3	1	138273738	138289460	1													1						1															1			1		1
chr1	144006223	144006534	117	16.12	ENSMUSG00000026360	Rgs2	1	143999338	144004161	-1																																1		1	1	1
chr1	145363660	145363858	118	16.19	ENSMUSG00000026357	Rgs18	1	144752683	144775435	-1	10358421	-0.0476383	0.85325
chr1	148596604	148596991	119	7.86
chr1	151822419	151823087	120	9.89	ENSMUSG00000032649	Glt25d2	1	152399830	152510695	1	10350668	-0.401637	0.0747901																																	1		1	1
chr1	151822419	151823087	120	9.89	ENSMUSG00000043019	Edem3	1	151755374	151822328	1	10350646	-0.284813	0.206413	-0.157052	0.289778																															1		1	1
chr1	152216312	152216609	121	7.45	ENSMUSG00000032649	Glt25d2	1	152399830	152510695	1	10350668	-0.401637	0.0747901																													1	1
chr1	152216312	152216609	121	7.45	ENSMUSG00000043019	Edem3	1	151755374	151822328	1	10350646	-0.284813	0.206413	-0.157052	0.289778																											1	1
chr1	153035990	153036848	122	8.55	ENSMUSG00000026479	Lamc2	1	153122756	153186447	-1	10358787			0.0386166	0.86599							1	1																								1	1	1
chr1	153035990	153036848	122	8.55	ENSMUSG00000042751	Nmnat2	1	152955101	153119260	1	10350697	-0.529897	0.0160576	0.0561104	0.626533							1	1																								1	1	1
chr1	153049448	153050044	123	17.3	ENSMUSG00000026479	Lamc2	1	153122756	153186447	-1	10358787			0.0386166	0.86599											1																1	1
chr1	153049448	153050044	123	17.3	ENSMUSG00000042751	Nmnat2	1	152955101	153119260	1	10350697	-0.529897	0.0160576	0.0561104	0.626533											1																1	1
chr1	153202158	153203551	124	14.37	ENSMUSG00000026478	Lamc1	1	153218922	153332786	-1	10358816			-0.267462	0.0913403																													1	1	1	1	1	1
chr1	153202158	153203551	124	14.37	ENSMUSG00000026479	Lamc2	1	153122756	153186447	-1	10358787			0.0386166	0.86599																													1	1	1	1	1	1
chr1	153918854	153919493	125	12.51	ENSMUSG00000026473	Glul	1	153899944	153909723	1	10374453			0.095063	0.569374							1						1														1	1	1	1	1	1	1
chr1	153918854	153919493	125	12.51	ENSMUSG00000026473	Glul	1	153899944	153909723	1	10350753			0.11464	0.257343							1						1														1	1	1	1	1	1	1
chr1	153918854	153919493	125	12.51	ENSMUSG00000066797	Zfp648	1	154201187	154205674	1												1						1														1	1	1	1	1	1	1
chr1	154943290	154943522	126	6.18	ENSMUSG00000004110	Cacna1e	1	154392519	154725920	-1	10358928	0.0371241	0.883547
chr1	154943290	154943522	126	6.18	ENSMUSG00000026471	Mr1	1	155127878	155146780	-1	10358982	-1.01325	0.013642	-0.0112629	0.968374
chr1	155085990	155087196	127	13.09	ENSMUSG00000004110	Cacna1e	1	154392519	154725920	-1	10358928	0.0371241	0.883547														1	1	1	1											1		1	1	1	1	1	1	1
chr1	155085990	155087196	127	13.09	ENSMUSG00000026471	Mr1	1	155127878	155146780	-1	10358982	-1.01325	0.013642	-0.0112629	0.968374												1	1	1	1											1		1	1	1	1	1	1	1
chr1	155088159	155090085	128	19.78	ENSMUSG00000004110	Cacna1e	1	154392519	154725920	-1	10358928	0.0371241	0.883547										1					1																1	1	1	1	1
chr1	155088159	155090085	128	19.78	ENSMUSG00000026471	Mr1	1	155127878	155146780	-1	10358982	-1.01325	0.013642	-0.0112629	0.968374								1					1																1	1	1	1	1
chr1	155527465	155528067	129	23.46	ENSMUSG00000026469	Xpr1	1	155275701	155417415	-1	10358999	-0.44897	0.0442275	-0.0182351	0.908908																										1	1	1	1	1	1		1	1
chr1	155527465	155528067	129	23.46	ENSMUSG00000033701	Acbd6	1	155558120	155687233	1	10350777			0.242909	0.0603067																										1	1	1	1	1	1		1	1
chr1	155713292	155713527	130	21.91	ENSMUSG00000026468	Lhx4	1	155698036	155742120	-1	10359027			-0.050735	0.770471																													1	1	1
chr1	155713292	155713527	130	21.91	ENSMUSG00000033701	Acbd6	1	155558120	155687233	1	10350777			0.242909	0.0603067																													1	1	1
chr1	155813032	155813926	131	11.28	ENSMUSG00000033684	Qsox1	1	155778155	155812883	-1	10359034	-0.434971	0.0590892	-0.231535	0.263094																										1	1		1	1	1	1	1	1
chr1	155888053	155888460	132	7.36	ENSMUSG00000033671	Cep350	1	155844966	155972890	-1	10359082	-0.472224	0.0328526	-0.00538837	0.986264
chr1	155888053	155888460	132	7.36	ENSMUSG00000033671	Cep350	1	155844966	155972890	-1	10359086	-0.45959	0.0340511	-0.0386454	0.896422
chr1	155888053	155888460	132	7.36	ENSMUSG00000033671	Cep350	1	155844966	155972890	-1	10359050	-0.422026	0.0480873	-0.0561272	0.761138
chr1	155888053	155888460	132	7.36	ENSMUSG00000033671	Cep350	1	155844966	155972890	-1	10359078	-0.346252	0.119656	-0.0605884	0.824836
chr1	155888053	155888460	132	7.36	ENSMUSG00000033671	Cep350	1	155844966	155972890	-1	10359084	-0.484453	0.0234567	0.0785399	0.801975
chr1	155888053	155888460	132	7.36	ENSMUSG00000033671	Cep350	1	155844966	155972890	-1	10359080	-0.509423	0.0179998	0.0847215	0.744845
chr1	155888053	155888460	132	7.36	ENSMUSG00000033684	Qsox1	1	155778155	155812883	-1	10359034	-0.434971	0.0590892	-0.231535	0.263094
chr1	156090246	156090818	133	6.77	ENSMUSG00000015484	Fam163a	1	156075966	156205026	-1	10359113	-0.610621	0.00695626	-0.311381	0.0447182									1					1															1
chr1	156090246	156090818	133	6.77	ENSMUSG00000026466	Tor1aip1	1	156004599	156036480	-1	10359097	0.191981	0.414881	-0.299378	0.0784125									1					1															1
chr1	156707482	156708045	134	9.04	ENSMUSG00000033557	Fam20b	1	156678545	156719001	-1	10359190			-0.128023	0.361685									1																							1	1
chr1	156707482	156708045	134	9.04	ENSMUSG00000060519	Tor3a	1	156653617	156674356	-1	10359181			-0.119661	0.257992									1																							1	1
chr1	156934509	156934724	135	15.02	ENSMUSG00000026594	Ralgps2	1	156804166	156939626	-1	10359201			0.0131098	0.940046
chr1	156934509	156934724	135	15.02	ENSMUSG00000033544	Angptl1	1	156838562	156861078	1
chr1	158205748	158206023	136	8.69	ENSMUSG00000004031	Fam5b	1	158245271	158356260	-1	10359255	-0.574931	0.0230471	0.00356674	0.990289
chr1	158205748	158206023	136	8.69	ENSMUSG00000026589	Sec16b	1	157506728	157568425	1	10350864	-0.243195	0.307462	0.139026	0.325713
chr1	158354953	158355572	137	15.89	ENSMUSG00000004031	Fam5b	1	158245271	158356260	-1	10359255	-0.574931	0.0230471	0.00356674	0.990289			1																		1					1	1	1	1	1	1		1	1
chr1	158354953	158355572	137	15.89	ENSMUSG00000026589	Sec16b	1	157506728	157568425	1	10350864	-0.243195	0.307462	0.139026	0.325713			1																		1					1	1	1	1	1	1		1	1
chr1	158490234	158490506	138	8.82	ENSMUSG00000026587	Astn1	1	158362304	158691786	1	10350896	-0.435432	0.0428552	-0.097707	0.498747														1												1	1	1	1	1	1
chr1	158490234	158490506	138	8.82	ENSMUSG00000073530	Pappa2	1	158711727	158980490	-1	10359266	0.169325	0.514695																1												1	1	1	1	1	1
chr1	158490234	158490506	138	8.82	ENSMUSG00000073530	Pappa2	1	158711727	158980490	-1	10359282	0.174907	0.454852																1												1	1	1	1	1	1
chr1	159393903	159394211	139	13.6	ENSMUSG00000015829	Tnr	1	159737510	159924397	1																		1													1			1		1	1
chr1	159393903	159394211	139	13.6	ENSMUSG00000040782	Rfwd2	1	159232326	159347580	1	10606160	0.159712	0.484864	0.140453	0.305392													1													1			1		1	1
chr1	159393903	159394211	139	13.6	ENSMUSG00000040782	Rfwd2	1	159232326	159347580	1	10350923			0.141681	0.246589													1													1			1		1	1
chr1	160282344	160282747	140	12.1	ENSMUSG00000014226	Cacybp	1	160202367	160212892	-1	10359334			0.0115705	0.962687																													1		1
chr1	160282344	160282747	140	12.1	ENSMUSG00000026721	Rabgap1l	1	160219174	160792938	-1	10359339	-0.389698	0.0821939	0.124526	0.638055																													1		1
chr1	160736989	160737317	141	10.33	ENSMUSG00000014226	Cacybp	1	160202367	160212892	-1	10359334			0.0115705	0.962687																																1	1	1
chr1	160736989	160737317	141	10.33	ENSMUSG00000026721	Rabgap1l	1	160219174	160792938	-1	10359339	-0.389698	0.0821939	0.124526	0.638055																																1	1	1
chr1	163893429	163894046	142	16.51	ENSMUSG00000026584	Scyl3	1	163929100	163955126	1	10351163			-0.118746	0.397388																													1				1
chr1	163893429	163894046	142	16.51	ENSMUSG00000026585	Kifap3	1	163779583	163917109	1	10351140			0.161729	0.206096																													1				1
chr1	164862959	164863178	143	14.58	ENSMUSG00000026573	Xcl1	1	164931644	164935527	-1																										1					1	1	1			1
chr1	164862959	164863178	143	14.58	ENSMUSG00000026574	Dpt	1	164796732	164824266	1																										1					1	1	1			1
chr1	165083699	165085552	144	18.86	ENSMUSG00000026572	Tbx19	1	165137855	165160773	-1												1	1		1		1		1								1				1	1		1	1	1	1
chr1	165083699	165085552	144	18.86	ENSMUSG00000026573	Xcl1	1	164931644	164935527	-1												1	1		1		1		1								1				1	1		1	1	1	1
chr1	165685962	165686336	145	11.52	ENSMUSG00000026566	Mpzl1	1	165592181	165634541	-1	10359754	-0.289548	0.204652	-0.189	0.185658
chr1	165685962	165686336	145	11.52	ENSMUSG00000040723	Rcsd1	1	165648945	165708094	-1
chr1	165765027	165765418	146	12.82	ENSMUSG00000005763	Cd247	1	165788681	165877276	1																																				1	1	1
chr1	165765027	165765418	146	12.82	ENSMUSG00000040713	Creg1	1	165763746	165775308	1	10351347	-0.217219	0.36439	-0.24265	0.299355																															1	1	1
chr1	165765436	165768597	147	60.09	ENSMUSG00000005763	Cd247	1	165788681	165877276	1																																		1		1	1	1	1
chr1	165765436	165768597	147	60.09	ENSMUSG00000040713	Creg1	1	165763746	165775308	1	10351347	-0.217219	0.36439	-0.24265	0.299355																													1		1	1	1	1
chr1	165848551	165849137	148	14.27	ENSMUSG00000005763	Cd247	1	165788681	165877276	1																																					1
chr1	165848551	165849137	148	14.27	ENSMUSG00000026565	Pou2f1	1	165865154	166002678	-1	10359770			0.281425	0.0798434																																1
chr1	166843554	166844144	149	13.22	ENSMUSG00000026558	Uck2	1	167226090	167285127	-1	10359851			0.103437	0.351801						1								1				1								1	1		1	1	1	1	1	1
chr1	166843554	166844144	149	13.22	ENSMUSG00000026560	Fmo9	1	166662055	166681845	-1	10359837	0.0556708	0.820181								1								1				1								1	1		1	1	1	1	1	1
chr1	167181463	167181770	150	6.95	ENSMUSG00000026558	Uck2	1	167226090	167285127	-1	10359851			0.103437	0.351801																															1		1
chr1	167181463	167181770	150	6.95	ENSMUSG00000026560	Fmo9	1	166662055	166681845	-1	10359837	0.0556708	0.820181																																	1		1
chr1	167227575	167228300	151	12.72	ENSMUSG00000026558	Uck2	1	167226090	167285127	-1	10359851			0.103437	0.351801																													1	1	1	1	1
chr1	167227575	167228300	151	12.72	ENSMUSG00000026560	Fmo9	1	166662055	166681845	-1	10359837	0.0556708	0.820181																															1	1	1	1	1
chr1	167465987	167466573	152	10.11	ENSMUSG00000040485	Lrrc52	1	167445675	167466780	-1																		1															1
chr1	168047280	168048506	153	35.11	ENSMUSG00000026686	Lmx1a	1	167689239	167848741	1																																						1
chr1	168047280	168048506	153	35.11	ENSMUSG00000052534	Pbx1	1	168153527	168432270	-1	10359870	-0.419752	0.0658804	0.224774	0.106959																																	1
chr1	169860390	169860625	154	15.63	ENSMUSG00000026675	Hsd17b7	1	169949535	169969241	-1	10359917			-0.0810724	0.55518
chr1	169860390	169860625	154	15.63	ENSMUSG00000038530	Rgs4	1	169741477	169747642	-1	10359908	-0.248708	0.359217	-0.245579	0.162881
chr1	170867532	170867928	155	18.39	ENSMUSG00000026663	Atf6	1	170704457	170867771	-1	10359982			0.171376	0.27387											1	1	1	1		1	1		1	1	1	1	1	1	1	1	1	1	1	1	1	1	1	1
chr1	171150093	171150685	156	27.11	ENSMUSG00000056569	Mpz	1	171150711	171161130	1																1	1	1	1		1	1	1	1	1	1	1	1	1	1	1	1	1	1	1	1	1	1	1
chr1	171150093	171150685	156	27.11	ENSMUSG00000058076	Sdhc	1	171127165	171150603	-1	10360046			0.1544	0.245918											1	1	1	1		1	1	1	1	1	1	1	1	1	1	1	1	1	1	1	1	1	1	1
chr1	171183525	171184096	157	12.48	ENSMUSG00000038370	Pcp4l1	1	171173262	171196268	-1												1																						1	1	1
chr1	171183525	171184096	157	12.48	ENSMUSG00000056569	Mpz	1	171150711	171161130	1												1																						1	1	1
chr1	171221757	171222660	158	17.52	ENSMUSG00000005674	Tomm40l	1	171217802	171222514	-1	10360058	0.0747596	0.756736	-0.037528	0.891102													1		1	1	1	1	1	1	1	1	1	1		1	1	1	1	1	1	1	1	1
chr1	171221757	171222660	158	17.52	ENSMUSG00000005681	Apoa2	1	171225054	171226379	1																		1		1	1	1	1	1	1	1	1	1	1		1	1	1	1	1	1	1	1	1
chr1	171345666	171346222	159	21.1	ENSMUSG00000006412	Pfdn2	1	171345670	171359254	1	10351583			0.0828623	0.471224											1	1						1	1	1	1		1	1	1	1	1	1	1	1	1	1	1	1
chr1	171345666	171346222	159	21.1	ENSMUSG00000013997	Nit1	1	171338008	171345646	-1	10360130			0.134457	0.22788											1	1						1	1	1	1		1	1	1	1	1	1	1	1	1	1	1	1
chr1	171462550	171463133	160	9.81	ENSMUSG00000038235	F11r	1	171437535	171464603	1
chr1	171462550	171463133	160	9.81	ENSMUSG00000060244	Alyref2	1	171503478	171504750	1	10351636			0.0469564	0.927078
chr1	171463366	171463729	161	8.05	ENSMUSG00000038235	F11r	1	171437535	171464603	1																																						1
chr1	171463366	171463729	161	8.05	ENSMUSG00000060244	Alyref2	1	171503478	171504750	1	10351636			0.0469564	0.927078																																	1
chr1	175415313	175416145	162	20.15	ENSMUSG00000026527	Rgs7	1	175059736	175491130	-1	10360418	-0.469392	0.0276347	0.0169269	0.949319							1	1																		1				1	1
chr1	175415313	175416145	162	20.15	ENSMUSG00000050069	Grem2	1	174833785	174921819	-1												1	1																		1				1	1
chr1	175887189	175887487	163	9.38	ENSMUSG00000039748	Exo1	1	175880778	175911396	1	10352048	0.792686	0.00195318	-0.205718	0.154131
chr1	175887189	175887487	163	9.38	ENSMUSG00000078184	B020018G12Rik	1	175977777	175979114	-1
chr1	176222364	176223482	164	9.45	ENSMUSG00000055214	Pld5	1	175962306	176275312	-1	10360463	0.0822847	0.738946			1	1	1	1	1																					1	1	1	1	1	1	1	1	1
chr1	176222364	176223482	164	9.45	ENSMUSG00000078184	B020018G12Rik	1	175977777	175979114	-1						1	1	1	1	1																					1	1	1	1	1	1	1	1	1
chr1	176536700	176536876	165	7.89	ENSMUSG00000055214	Pld5	1	175962306	176275312	-1	10360463	0.0822847	0.738946
chr1	176536700	176536876	165	7.89	ENSMUSG00000057335	Cep170	1	176733653	176807124	-1	10360479			0.122423	0.318404
chr1	176806647	176807520	166	14.38	ENSMUSG00000057335	Cep170	1	176733653	176807124	-1	10360479			0.122423	0.318404																										1	1		1	1
chr1	176867962	176869501	167	9.29	ENSMUSG00000019699	Akt3	1	177020073	177258203	-1	10360506			0.0714361	0.470952																													1	1	1		1
chr1	176867962	176869501	167	9.29	ENSMUSG00000026504	Sdccag8	1	176814660	177020437	1	10352066			-0.00197783	0.992067																													1	1	1		1
chr1	177780813	177781171	168	8.62	ENSMUSG00000015961	Adss	1	177762962	177796511	-1	10360522			0.127187	0.341197
chr1	177780813	177781171	168	8.62	ENSMUSG00000063659	Zfp238	1	177444661	177450760	1	10352092			0.0601885	0.619875
chr1	178186415	178187535	169	24.26	ENSMUSG00000026502	Desi2	1	178187417	178252598	1	10352119	-0.247448	0.280139	0.181551	0.442657																	1				1	1		1		1	1	1	1	1	1	1	1	1
chr1	178746892	178747267	170	9.23	ENSMUSG00000026494	Kif26b	1	178529125	178932855	1																															1	1	1		1
chr1	178746892	178747267	170	9.23	ENSMUSG00000055067	Smyd3	1	178951960	179518041	-1	10360563	-0.298738	0.220162	0.280816	0.261796																										1	1	1		1
chr1	179649207	179649604	171	9.12	ENSMUSG00000038936	Sccpdh	1	179668210	179687189	1	10352178			0.042613	0.847998										1																						1	1
chr1	179649207	179649604	171	9.12	ENSMUSG00000038949	Cnst	1	179546370	179627478	1	10352166	0.258706	0.25665	-0.101075	0.685948										1																						1	1
chr1	179829503	179829731	172	31.67	ENSMUSG00000026490	Cdc42bpa	1	179960472	180165603	1	10352194			0.195321	0.226528
chr1	179829503	179829731	172	31.67	ENSMUSG00000026491	Ahctf1	1	179744894	179803680	-1	10360589			0.0425606	0.820029
chr1	180029738	180030125	173	13.64	ENSMUSG00000026489	Adck3	1	180165238	180199602	-1	10360631	0.130901	0.57513																																		1	1	1
chr1	180029738	180030125	173	13.64	ENSMUSG00000026490	Cdc42bpa	1	179960472	180165603	1	10352194			0.195321	0.226528																																1	1	1
chr1	180176993	180178097	174	8.84	ENSMUSG00000026489	Adck3	1	180165238	180199602	-1	10360631	0.130901	0.57513											1																	1	1
chr1	180176993	180178097	174	8.84	ENSMUSG00000026490	Cdc42bpa	1	179960472	180165603	1	10352194			0.195321	0.226528									1																	1	1
chr1	180646521	180646947	175	13.49	ENSMUSG00000026497	Mixl1	1	180693043	180697034	-1
chr1	180646521	180646947	175	13.49	ENSMUSG00000058729	Lin9	1	180641150	180690518	1	10352267	0.426833	0.0526893	0.0706097	0.793057
chr1	181023923	181024769	176	14.83	ENSMUSG00000038776	Ephx1	1	180976155	181020904	-1	10360684	-0.714494	0.00217064	-0.157524	0.273504																													1		1
chr1	181039630	181040414	177	24.47	ENSMUSG00000038768	9130409I23Rik	1	181051237	181060667	1	10352344	0.157644	0.503823			1	1	1	1	1																					1	1	1	1	1	1	1	1	1
chr1	181039630	181040414	177	24.47	ENSMUSG00000038776	Ephx1	1	180976155	181020904	-1	10360684	-0.714494	0.00217064	-0.157524	0.273504	1	1	1	1	1																					1	1	1	1	1	1	1	1	1
chr1	181347002	181347914	178	6.96	ENSMUSG00000026514	Cnih3	1	181352628	181460641	1	10352358	0.200484	0.40555																															1			1	1
chr1	181347002	181347914	178	6.96	ENSMUSG00000038733	Wdr26	1	181173228	181211552	-1	10360720			0.0449926	0.829761																													1			1	1
chr1	182364109	182364716	179	21.4	ENSMUSG00000026510	Trp53bp2	1	182409172	182462432	1	10352396			-0.254548	0.212182																																1	1	1
chr1	182364109	182364716	179	21.4	ENSMUSG00000047539	Fbxo28	1	182313102	182341606	-1	10360794			0.144538	0.483688																																1	1	1
chr1	182391218	182391603	180	11.97	ENSMUSG00000026510	Trp53bp2	1	182409172	182462432	1	10352396			-0.254548	0.212182																																	1
chr1	182391218	182391603	180	11.97	ENSMUSG00000047539	Fbxo28	1	182313102	182341606	-1	10360794			0.144538	0.483688																																	1
chr1	182966862	182967522	181	16.16	ENSMUSG00000030768	Disp1	1	183086264	183221529	-1	10598178			-0.112044	0.353116
chr1	182966862	182967522	181	16.16	ENSMUSG00000030768	Disp1	1	183086264	183221529	-1	10468909	-0.247055	0.280536	-0.258061	0.0966554
chr1	182966862	182967522	181	16.16	ENSMUSG00000079164	Tlr5	1	182954788	182976044	1
chr1	183662095	183662930	182	37.82	ENSMUSG00000053461	Hhipl2	1	183418503	183437053	1	10598126	-0.367008	0.0974708	0.11811	0.382072											1					1										1	1	1
chr1	183662095	183662930	182	37.82	ENSMUSG00000090533	Gm8214	1	183681778	183682194	-1																1					1										1	1	1
chr1	184335340	184335757	183	25.4	ENSMUSG00000039377	Hlx	1	184727140	184732619	-1	10360834			0.0227699	0.901772						1																				1	1	1
chr1	184335340	184335757	183	25.4	ENSMUSG00000039384	Dusp10	1	184013302	184075636	1	10352448	-0.225352	0.34173	0.109285	0.353104						1																				1	1	1
chr1	184482457	184483433	184	20.79	ENSMUSG00000039377	Hlx	1	184727140	184732619	-1	10360834			0.0227699	0.901772																																	1
chr1	184482457	184483433	184	20.79	ENSMUSG00000039384	Dusp10	1	184013302	184075636	1	10352448	-0.225352	0.34173	0.109285	0.353104																																	1
chr1	184530495	184530970	185	10.6	ENSMUSG00000039377	Hlx	1	184727140	184732619	-1	10360834			0.0227699	0.901772																										1			1	1	1			1
chr1	184530495	184530970	185	10.6	ENSMUSG00000039384	Dusp10	1	184013302	184075636	1	10352448	-0.225352	0.34173	0.109285	0.353104																										1			1	1	1			1
chr1	184583654	184584312	186	62.29	ENSMUSG00000039377	Hlx	1	184727140	184732619	-1	10360834			0.0227699	0.901772																													1	1
chr1	184583654	184584312	186	62.29	ENSMUSG00000039384	Dusp10	1	184013302	184075636	1	10352448	-0.225352	0.34173	0.109285	0.353104																													1	1
chr1	185055724	185056305	187	16.02	ENSMUSG00000026620	Mark1	1	184896443	184999549	-1																																		1	1	1
chr1	185055724	185056305	187	16.02	ENSMUSG00000039318	Rab3gap2	1	185204168	185286743	1	10352459	-0.369431	0.0918988	0.0237952	0.929366																													1	1	1
chr1	185056707	185057807	188	20.58	ENSMUSG00000026620	Mark1	1	184896443	184999549	-1																								1													1	1
chr1	185056707	185057807	188	20.58	ENSMUSG00000039318	Rab3gap2	1	185204168	185286743	1	10352459	-0.369431	0.0918988	0.0237952	0.929366																			1													1	1
chr1	185058013	185058382	189	6.78	ENSMUSG00000026620	Mark1	1	184896443	184999549	-1
chr1	185058013	185058382	189	6.78	ENSMUSG00000039318	Rab3gap2	1	185204168	185286743	1	10352459	-0.369431	0.0918988	0.0237952	0.929366
chr1	185128847	185129437	190	7.58	ENSMUSG00000026620	Mark1	1	184896443	184999549	-1																																					1		1
chr1	185128847	185129437	190	7.58	ENSMUSG00000039318	Rab3gap2	1	185204168	185286743	1	10352459	-0.369431	0.0918988	0.0237952	0.929366																																1		1
chr1	185720379	185721156	191	30.03	ENSMUSG00000026614	Slc30a10	1	185454848	185468762	1																																	1
chr1	185720379	185721156	191	30.03	ENSMUSG00000039246	Lyplal1	1	186087731	186117310	-1	10360914			0.0666458	0.644017																												1
chr1	186261049	186261901	192	8.79	ENSMUSG00000039239	Tgfb2	1	186623186	186705992	-1	10360920	-0.142187	0.547906	-0.0997119	0.639911								1				1			1														1	1	1	1	1	1
chr1	186261049	186261901	192	8.79	ENSMUSG00000039246	Lyplal1	1	186087731	186117310	-1	10360914			0.0666458	0.644017								1				1			1														1	1	1	1	1	1
chr1	187584435	187584839	193	8.48	ENSMUSG00000026610	Esrrg	1	187608791	188214885	1	10352576	0.254932	0.272361
chr1	187584435	187584839	193	8.48	ENSMUSG00000039210	Gpatch2	1	187215508	187351704	1	10352562			0.0145423	0.969224
chr1	188889933	188890811	194	14.41	ENSMUSG00000026608	Kctd3	1	188971098	189007840	-1	10360957	0.161009	0.48384	0.218671	0.266708																																1	1
chr1	188889933	188890811	194	14.41	ENSMUSG00000026609	Ush2a	1	188262023	188965041	1																																					1	1
chr1	188896387	188897285	195	17.27	ENSMUSG00000026608	Kctd3	1	188971098	189007840	-1	10360957	0.161009	0.48384	0.218671	0.266708																																1
chr1	188896387	188897285	195	17.27	ENSMUSG00000026609	Ush2a	1	188262023	188965041	1																																					1
chr1	189595914	189596142	196	8.98	ENSMUSG00000026605	Cenpf	1	189640599	189688086	-1	10360985	0.350471	0.115992	0.156764	0.299355
chr1	189595914	189596142	196	8.98	ENSMUSG00000037624	Kcnk2	1	189207931	189343832	-1
chr1	190123147	190123688	197	12.06	ENSMUSG00000010175	Prox1	1	190118038	190170680	-1																																					1	1
chr1	190123147	190123688	197	12.06	ENSMUSG00000026603	Smyd2	1	189880492	189922363	-1	10361007	0.133691	0.569445	0.071113	0.627529																																1	1
chr1	190905179	190905508	198	7.59	ENSMUSG00000010175	Prox1	1	190118038	190170680	-1																																		1			1
chr1	190905179	190905508	198	7.59	ENSMUSG00000089872	Rps6kc1	1	190700202	190911770	-1	10361031			0.0401269	0.84643																													1			1
chr1	191812017	191812656	199	10.13	ENSMUSG00000026622	Nek2	1	191821444	191833050	1	10352767	0.424024	0.0513218	0.080984	0.71492																																1
chr1	191812017	191812656	199	10.13	ENSMUSG00000026623	Lpgat1	1	191717834	191784255	1	10352756	-0.228871	0.330407	-0.359724	0.0687812																																1
chr1	192089613	192092340	200	28.31	ENSMUSG00000026637	Traf5	1	191997430	192092559	-1	10361139	-0.399527	0.132916																			1			1								1	1	1	1	1	1	1
chr1	192089613	192092340	200	28.31	ENSMUSG00000049353	Rd3	1	191977373	191988282	1	10352781	0.0276865	0.913996																			1			1								1	1	1	1	1	1	1
chr1	192793668	192794928	201	42.52	ENSMUSG00000016200	Syt14	1	192897307	193035698	-1	10361191	-0.448384	0.0428494	-0.119541	0.399711										1																						1	1	1
chr1	192793668	192794928	201	42.52	ENSMUSG00000037375	Hhat	1	192512828	192771213	-1	10361169	-0.18842	0.413085	0.106793	0.524865										1																						1	1	1
chr1	192862189	192862913	202	11.66	ENSMUSG00000016200	Syt14	1	192897307	193035698	-1	10361191	-0.448384	0.0428494	-0.119541	0.399711																										1			1	1	1
chr1	192862189	192862913	202	11.66	ENSMUSG00000037375	Hhat	1	192512828	192771213	-1	10361169	-0.18842	0.413085	0.106793	0.524865																										1			1	1	1
chr1	193123323	193123525	203	10.2	ENSMUSG00000016181	Diexf	1	193104403	193130251	-1	10361200			0.125995	0.410428																													1
chr1	193123323	193123525	203	10.2	ENSMUSG00000016200	Syt14	1	192897307	193035698	-1	10361191	-0.448384	0.0428494	-0.119541	0.399711																													1
chr1	193387936	193388347	204	6.46	ENSMUSG00000016179	Camk1g	1	193346346	193370297	-1	10361250	0.132399	0.568952																												1
chr1	193733650	193734687	205	20.02	ENSMUSG00000016179	Camk1g	1	193346346	193370297	-1	10361250	0.132399	0.568952																1															1	1	1	1
chr1	193733650	193734687	205	20.02	ENSMUSG00000026640	Plxna2	1	194619829	194816869	1																			1															1	1	1	1
chr1	193754097	193754495	206	14.02	ENSMUSG00000016179	Camk1g	1	193346346	193370297	-1	10361250	0.132399	0.568952
chr1	193754097	193754495	206	14.02	ENSMUSG00000026640	Plxna2	1	194619829	194816869	1
chr1	193936685	193936971	207	16.74	ENSMUSG00000016179	Camk1g	1	193346346	193370297	-1	10361250	0.132399	0.568952																																	1
chr1	193936685	193936971	207	16.74	ENSMUSG00000026640	Plxna2	1	194619829	194816869	1																																				1
chr10	3408661	3409763	208	10.62	ENSMUSG00000019762	Iyd	10	3540240	3554877	1																																				1
chr10	3408661	3409763	208	10.62	ENSMUSG00000040653	Ppp1r14c	10	3366150	3464975	1	10367697			-0.0594117	0.85162																															1
chr10	7792924	7793949	209	8.23	ENSMUSG00000015757	Ppil4	10	7792891	7823135	1	10361682	0.155751	0.503823	-0.0787669	0.643273													1			1	1	1		1				1		1	1	1	1	1	1	1	1	1
chr10	7792924	7793949	209	8.23	ENSMUSG00000039981	Zc3h12d	10	7832470	7870397	1	10361698	0.166893	0.480409															1			1	1	1		1				1		1	1	1	1	1	1	1	1	1
chr10	7792924	7793949	209	8.23	ENSMUSG00000040006	Ginm1	10	7767947	7792800	-1	10367717			-0.286919	0.270844													1			1	1	1		1				1		1	1	1	1	1	1	1	1	1
chr10	9488782	9489416	210	16.39	ENSMUSG00000015305	Sash1	10	8722219	8886070	-1	10367746	0.0543092	0.824271	0.169971	0.392127																																	1
chr10	9488782	9489416	210	16.39	ENSMUSG00000060487	Samd5	10	9627259	9675208	-1	10367772	-0.292453	0.196949	0.174543	0.213321																																	1
chr10	9763901	9764256	211	7.55	ENSMUSG00000019790	Stxbp5	10	9755547	9901079	-1	10367775	-0.0512574	0.836446	0.17672	0.168256
chr10	9763901	9764256	211	7.55	ENSMUSG00000060487	Samd5	10	9627259	9675208	-1	10367772	-0.292453	0.196949	0.174543	0.213321
chr10	11018029	11018516	212	11.87	ENSMUSG00000019828	Grm1	10	10686059	11082356	-1	10367830			-0.157447	0.239238
chr10	11018029	11018516	212	11.87	ENSMUSG00000019832	Rab32	10	10545011	10558233	-1	10367822	-0.292058	0.200214	-0.164733	0.38182
chr10	11386199	11386538	213	7.63	ENSMUSG00000045455	Gm9797	10	11609257	11610438	1	10361760	0.00322046	0.991768	0.0621131	0.864482						1
chr10	11386199	11386538	213	7.63	ENSMUSG00000045455	Gm9797	10	11609257	11610438	1	10606689	0.0498099	0.864486	0.0706168	0.880416						1
chr10	11386199	11386538	213	7.63	ENSMUSG00000055493	Epm2a	10	11343404	11459644	1											1
chr10	11755193	11755540	214	15.64	ENSMUSG00000045455	Gm9797	10	11609257	11610438	1	10361760	0.00322046	0.991768	0.0621131	0.864482
chr10	11755193	11755540	214	15.64	ENSMUSG00000045455	Gm9797	10	11609257	11610438	1	10606689	0.0498099	0.864486	0.0706168	0.880416
chr10	11837632	11838154	215	15.77	ENSMUSG00000045455	Gm9797	10	11609257	11610438	1	10361760	0.00322046	0.991768	0.0621131	0.864482
chr10	11837632	11838154	215	15.77	ENSMUSG00000045455	Gm9797	10	11609257	11610438	1	10606689	0.0498099	0.864486	0.0706168	0.880416
chr10	12140852	12141192	216	10.19	ENSMUSG00000019820	Utrn	10	12382188	12861735	-1	10367843	-0.44488	0.0389038	0.0875281	0.655621
chr10	12140852	12141192	216	10.19	ENSMUSG00000045455	Gm9797	10	11609257	11610438	1	10361760	0.00322046	0.991768	0.0621131	0.864482
chr10	12140852	12141192	216	10.19	ENSMUSG00000045455	Gm9797	10	11609257	11610438	1	10606689	0.0498099	0.864486	0.0706168	0.880416
chr10	13122975	13123476	217	7.44	ENSMUSG00000019814	Ltv1	10	13178640	13193137	-1	10367931	0.000549057	0.998866	-0.0319033	0.847828
chr10	13122975	13123476	217	7.44	ENSMUSG00000019817	Plagl1	10	13090691	13131694	1
chr10	13713688	13714278	218	14.69	ENSMUSG00000019806	Aig1	10	13647054	13868980	-1	10367973	-0.24378	0.283167	-0.0589989	0.631842																										1	1	1	1	1
chr10	13713688	13714278	218	14.69	ENSMUSG00000019809	Pex3	10	13523842	13553142	-1	10367960	-0.0886475	0.712099	-0.100281	0.443381																										1	1	1	1	1
chr10	14047359	14048130	219	46.42	ENSMUSG00000015501	Hivep2	10	13966379	14151376	1	10361807			-0.110786	0.58523												1														1	1	1	1	1	1	1	1
chr10	14047359	14048130	219	46.42	ENSMUSG00000071532	Gm10335	10	14523062	14523571	1	10414078			0.0886271	0.492144												1														1	1	1	1	1	1	1	1
chr10	14047359	14048130	219	46.42	ENSMUSG00000071532	Gm10335	10	14523062	14523571	1	10346105			0.0911756	0.422004												1														1	1	1	1	1	1	1	1
chr10	14047359	14048130	219	46.42	ENSMUSG00000071532	Gm10335	10	14523062	14523571	1	10361816			0.0970173	0.377969												1														1	1	1	1	1	1	1	1
chr10	14047359	14048130	219	46.42	ENSMUSG00000071532	Gm10335	10	14523062	14523571	1	10421707			0.0970598	0.399416												1														1	1	1	1	1	1	1	1
chr10	14047359	14048130	219	46.42	ENSMUSG00000071532	Gm10335	10	14523062	14523571	1	10388776			0.0997632	0.343414												1														1	1	1	1	1	1	1	1
chr10	14047359	14048130	219	46.42	ENSMUSG00000071532	Gm10335	10	14523062	14523571	1	10598831			0.110342	0.429856												1														1	1	1	1	1	1	1	1
chr10	14047359	14048130	219	46.42	ENSMUSG00000071532	Gm10335	10	14523062	14523571	1	10598103			0.118776	0.243087												1														1	1	1	1	1	1	1	1
chr10	14047359	14048130	219	46.42	ENSMUSG00000071532	Gm10335	10	14523062	14523571	1	10371265			0.128821	0.310601												1														1	1	1	1	1	1	1	1
chr10	14047359	14048130	219	46.42	ENSMUSG00000071532	Gm10335	10	14523062	14523571	1	10371275			0.128821	0.310601												1														1	1	1	1	1	1	1	1
chr10	14047359	14048130	219	46.42	ENSMUSG00000071532	Gm10335	10	14523062	14523571	1	10579657			0.133058	0.2081												1														1	1	1	1	1	1	1	1
chr10	14047359	14048130	219	46.42	ENSMUSG00000071532	Gm10335	10	14523062	14523571	1	10350990			0.137945	0.210349												1														1	1	1	1	1	1	1	1
chr10	14047359	14048130	219	46.42	ENSMUSG00000071532	Gm10335	10	14523062	14523571	1	10371267			0.14391	0.266196												1														1	1	1	1	1	1	1	1
chr10	14047359	14048130	219	46.42	ENSMUSG00000071532	Gm10335	10	14523062	14523571	1	10371269			0.14391	0.266196												1														1	1	1	1	1	1	1	1
chr10	17634372	17634708	220	8.96	ENSMUSG00000039910	Cited2	10	17723228	17725673	1	10361828			-0.125462	0.280346
chr10	17948295	17948652	221	8.6	ENSMUSG00000019854	Reps1	10	18055861	18125155	1	10361846			0.123845	0.224781													1	1		1				1						1	1	1	1	1	1	1	1	1
chr10	17948295	17948652	221	8.6	ENSMUSG00000039891	Txlnb	10	17796226	17845665	1	10361834	0.104597	0.661024															1	1		1				1						1	1	1	1	1	1	1	1	1
chr10	18428723	18428892	222	8.76	ENSMUSG00000019853	Hebp2	10	18540123	18546076	-1	10368092			0.0732533	0.832648
chr10	18428723	18428892	222	8.76	ENSMUSG00000071392	Ect2l	10	18129022	18210890	-1
chr10	18744693	18745645	223	12.2	ENSMUSG00000019852	D10Bwg1379e	10	18588011	18743758	-1	10368101	-0.87572	5.69635e-05	0.0799155	0.664402																														1		1
chr10	20875532	20876245	224	18.96	ENSMUSG00000019986	Ahi1	10	20952547	21080428	1	10362005			0.220865	0.114669																													1	1	1
chr10	20875532	20876245	224	18.96	ENSMUSG00000019990	Pde7b	10	20398004	20725078	-1																																		1	1	1
chr10	21189203	21189560	225	22.14	ENSMUSG00000019977	Hbs1l	10	21295979	21368889	1	10362036			0.046573	0.685948																	1									1	1	1	1	1	1	1	1	1
chr10	21189203	21189560	225	22.14	ENSMUSG00000019977	Hbs1l	10	21295979	21368889	1	10363903			0.110015	0.677299																	1									1	1	1	1	1	1	1	1	1
chr10	21189203	21189560	225	22.14	ENSMUSG00000019982	Myb	10	21124930	21160984	-1	10368199	0.613989	0.00442848	0.148339	0.167935																	1									1	1	1	1	1	1	1	1	1
chr10	21427820	21428596	226	24.73	ENSMUSG00000037542	Aldh8a1	10	21377291	21396585	1																																	1				1	1	1
chr10	21427820	21428596	226	24.73	ENSMUSG00000050844	1700020N01Rik	10	21593158	21621776	1	10362064	0.0399618	0.873192																														1				1	1	1
chr10	21804828	21805151	227	7.35	ENSMUSG00000019970	Sgk1	10	21882184	21999903	1	10362073			-0.314008	0.309816																																	1	1
chr10	21804828	21805151	227	7.35	ENSMUSG00000050844	1700020N01Rik	10	21593158	21621776	1	10362064	0.0399618	0.873192																																			1	1
chr10	21839225	21839603	228	11.89	ENSMUSG00000019970	Sgk1	10	21882184	21999903	1	10362073			-0.314008	0.309816						1			1																		1	1	1	1	1
chr10	21839225	21839603	228	11.89	ENSMUSG00000050844	1700020N01Rik	10	21593158	21621776	1	10362064	0.0399618	0.873192								1			1																		1	1	1	1	1
chr10	21848526	21848936	229	8.33	ENSMUSG00000019970	Sgk1	10	21882184	21999903	1	10362073			-0.314008	0.309816																				1												1	1	1
chr10	21848526	21848936	229	8.33	ENSMUSG00000050844	1700020N01Rik	10	21593158	21621776	1	10362064	0.0399618	0.873192																						1												1	1	1
chr10	22852476	22852958	230	33.6	ENSMUSG00000010461	Eya4	10	23104168	23349895	-1
chr10	22852476	22852958	230	33.6	ENSMUSG00000045680	Tcf21	10	22817279	22820128	-1	10368240	-0.252107	0.268866
chr10	23293576	23294031	231	11.92	ENSMUSG00000010461	Eya4	10	23104168	23349895	-1
chr10	23293576	23294031	231	11.92	ENSMUSG00000045680	Tcf21	10	22817279	22820128	-1	10368240	-0.252107	0.268866
chr10	23763573	23765500	232	63.28	ENSMUSG00000010461	Eya4	10	23104168	23349895	-1
chr10	23763573	23765500	232	63.28	ENSMUSG00000061983	Rps12	10	23785211	23787195	-1	10571342	0.0814238	0.738611	0.0340322	0.912483
chr10	23763573	23765500	232	63.28	ENSMUSG00000061983	Rps12	10	23785211	23787195	-1	10475435	0.0696514	0.776214	0.04569	0.845348
chr10	23763573	23765500	232	63.28	ENSMUSG00000061983	Rps12	10	23785211	23787195	-1	10368270	0.120832	0.613591	0.0494432	0.812262
chr10	23763573	23765500	232	63.28	ENSMUSG00000061983	Rps12	10	23785211	23787195	-1	10420657	0.111509	0.639425	0.0557306	0.7585
chr10	23763573	23765500	232	63.28	ENSMUSG00000061983	Rps12	10	23785211	23787195	-1	10606567	0.0801783	0.739356	0.0591726	0.739391
chr10	23763573	23765500	232	63.28	ENSMUSG00000061983	Rps12	10	23785211	23787195	-1	10606569	0.0801783	0.739356	0.0591726	0.739391
chr10	23763573	23765500	232	63.28	ENSMUSG00000061983	Rps12	10	23785211	23787195	-1	10606577	0.0801783	0.739356	0.0591726	0.739391
chr10	23763573	23765500	232	63.28	ENSMUSG00000061983	Rps12	10	23785211	23787195	-1	10606579	0.0801783	0.739356	0.0591726	0.739391
chr10	23763573	23765500	232	63.28	ENSMUSG00000061983	Rps12	10	23785211	23787195	-1	10561956	0.10525	0.66147	0.0596058	0.743301
chr10	23763573	23765500	232	63.28	ENSMUSG00000061983	Rps12	10	23785211	23787195	-1	10576246	0.10349	0.664571	0.0602716	0.735906
chr10	23763573	23765500	232	63.28	ENSMUSG00000061983	Rps12	10	23785211	23787195	-1	10464388	0.103001	0.665845	0.0604967	0.737125
chr10	23763573	23765500	232	63.28	ENSMUSG00000061983	Rps12	10	23785211	23787195	-1	10606581	0.0860351	0.719535	0.0672276	0.71492
chr10	24825501	24825905	233	11.47	ENSMUSG00000019989	Enpp3	10	24773814	24836195	-1	10368317	-0.33369	0.15265	-0.424778	0.0246004								1							1
chr10	24825501	24825905	233	11.47	ENSMUSG00000037370	Enpp1	10	24637914	24712159	-1	10368289	-0.430371	0.0956356	-0.561197	0.0180962								1							1
chr10	25184094	25188884	234	50.74	ENSMUSG00000019987	Arg1	10	24915208	24927470	-1											1				1	1				1											1	1	1	1	1	1	1	1	1
chr10	25184094	25188884	234	50.74	ENSMUSG00000039166	Akap7	10	25169090	25307870	-1	10368356			0.24061	0.0509401						1				1	1				1											1	1	1	1	1	1	1	1	1
chr10	25360365	25360955	235	16.82	ENSMUSG00000019978	Epb4.1l2	10	25359798	25523519	1	10362245			-0.0914475	0.532569																				1						1	1	1	1	1	1	1	1	1
chr10	25360365	25360955	235	16.82	ENSMUSG00000049420	Tmem200a	10	25991186	26079052	-1																									1						1	1	1	1	1	1	1	1	1
chr10	25373019	25373618	236	11.08	ENSMUSG00000019978	Epb4.1l2	10	25359798	25523519	1	10362245			-0.0914475	0.532569																												1
chr10	25373019	25373618	236	11.08	ENSMUSG00000049420	Tmem200a	10	25991186	26079052	-1																																	1
chr10	26102159	26102634	237	10.83	ENSMUSG00000049420	Tmem200a	10	25991186	26079052	-1
chr10	26102159	26102634	237	10.83	ENSMUSG00000051354	Samd3	10	26229707	26272172	1
chr10	27038533	27039130	238	9.82	ENSMUSG00000019899	Lama2	10	26981288	27616942	-1
chr10	27038533	27039130	238	9.82	ENSMUSG00000039031	Arhgap18	10	26753421	26918648	1	10362294	-0.286407	0.318091	-0.0647779	0.874895
chr10	35579025	35579720	239	8.55	ENSMUSG00000063953	Amd2	10	35708691	35711891	-1	10447510	0.118667	0.624033	-0.0232968	0.9155
chr10	35579025	35579720	239	8.55	ENSMUSG00000063953	Amd2	10	35708691	35711891	-1	10368748	0.104268	0.664571	0.00558583	0.983111
chr10	35579025	35579720	239	8.55	ENSMUSG00000063953	Amd2	10	35708691	35711891	-1	10368670	0.117946	0.620028	0.00842274	0.967412
chr10	35579025	35579720	239	8.55	ENSMUSG00000063953	Amd2	10	35708691	35711891	-1	10459389	0.118397	0.618517	0.011573	0.96218
chr10	35579025	35579720	239	8.55	ENSMUSG00000063953	Amd2	10	35708691	35711891	-1	10512935	0.137578	0.557474	0.0124299	0.958813
chr10	36924436	36924894	240	16.67	ENSMUSG00000019777	Hdac2	10	36974544	37001889	1	10362520	0.216739	0.352597	0.0636554	0.694278															1																	1	1	1
chr10	36924436	36924894	240	16.67	ENSMUSG00000044499	Hs3st5	10	36506814	36834397	1																				1																	1	1	1
chr10	39526003	39526340	241	7.52	ENSMUSG00000019842	Traf3ip2	10	39612934	39655307	1	10362615	-0.309872	0.168836	0.1103	0.581868																																1	1	1
chr10	39526003	39526340	241	7.52	ENSMUSG00000019843	Fyn	10	39368855	39565381	1	10362596			0.0704015	0.794343																																1	1	1
chr10	39570758	39571271	242	15	ENSMUSG00000019842	Traf3ip2	10	39612934	39655307	1	10362615	-0.309872	0.168836	0.1103	0.581868																											1		1	1	1	1	1	1
chr10	39570758	39571271	242	15	ENSMUSG00000019843	Fyn	10	39368855	39565381	1	10362596			0.0704015	0.794343																											1		1	1	1	1	1	1
chr10	39631579	39632446	243	7.95	ENSMUSG00000019841	Rev3l	10	39732118	39875211	1	10362633	-0.37976	0.0950076	-0.0362237	0.903242																											1		1	1	1	1	1	1
chr10	39631579	39632446	243	7.95	ENSMUSG00000019842	Traf3ip2	10	39612934	39655307	1	10362615	-0.309872	0.168836	0.1103	0.581868																											1		1	1	1	1	1	1
chr10	39765674	39766004	244	14.12	ENSMUSG00000019841	Rev3l	10	39732118	39875211	1	10362633	-0.37976	0.0950076	-0.0362237	0.903242																														1		1
chr10	39765674	39766004	244	14.12	ENSMUSG00000039339	2010001E11Rik	10	39920382	39926923	-1	10368695	0.121734	0.609792																																1		1
chr10	39875326	39875534	245	9.77	ENSMUSG00000019841	Rev3l	10	39732118	39875211	1	10362633	-0.37976	0.0950076	-0.0362237	0.903242
chr10	39875326	39875534	245	9.77	ENSMUSG00000039339	2010001E11Rik	10	39920382	39926923	-1	10368695	0.121734	0.609792
chr10	39919737	39920337	246	7.31	ENSMUSG00000019841	Rev3l	10	39732118	39875211	1	10362633	-0.37976	0.0950076	-0.0362237	0.903242
chr10	39919737	39920337	246	7.31	ENSMUSG00000039339	2010001E11Rik	10	39920382	39926923	-1	10368695	0.121734	0.609792
chr10	40147847	40151152	247	41.98	ENSMUSG00000019838	Slc16a10	10	40033535	40142254	-1	10368720	0.245859	0.295628	0.0731294	0.76934																													1				1
chr10	40147847	40151152	247	41.98	ENSMUSG00000038510	Rpf2	10	40223246	40246979	-1	10368730	-0.0998348	0.686274	0.0420542	0.90669																													1				1
chr10	40151709	40152865	248	15.04	ENSMUSG00000019838	Slc16a10	10	40033535	40142254	-1	10368720	0.245859	0.295628	0.0731294	0.76934																												1		1
chr10	40151709	40152865	248	15.04	ENSMUSG00000038510	Rpf2	10	40223246	40246979	-1	10368730	-0.0998348	0.686274	0.0420542	0.90669																												1		1
chr10	40645756	40649708	249	62.86	ENSMUSG00000045555	Mettl24	10	40683282	40811083	1																															1	1	1	1	1	1
chr10	40645756	40649708	249	62.86	ENSMUSG00000063428	Ddo	10	40630011	40649931	1	10362701	0.0096626	0.969497																												1	1	1	1	1	1
chr10	41300624	41301263	250	11.45	ENSMUSG00000038417	Fig4	10	41188172	41303241	-1	10368782	-0.133687	0.565141	0.316541	0.0595001																																1	1	1
chr10	41300624	41301263	250	11.45	ENSMUSG00000046922	Gpr6	10	41069989	41072285	-1	10368780	0.195252	0.402055																																		1	1	1
chr10	41993861	41994432	251	13.58	ENSMUSG00000038332	Sesn1	10	41810574	41908424	1	10362811	-0.0121689	0.962426	0.0844692	0.442984
chr10	41993861	41994432	251	13.58	ENSMUSG00000071324	Armc2	10	41914990	42018442	-1	10368875	-0.260108	0.263854
chr10	41993861	41994432	251	13.58	ENSMUSG00000071324	Armc2	10	41914990	42018442	-1	10368877	-0.0654191	0.798228
chr10	41993861	41994432	251	13.58	ENSMUSG00000071324	Armc2	10	41914990	42018442	-1	10368881	-0.0203733	0.943764
chr10	42229028	42230301	252	19.9	ENSMUSG00000048756	Foxo3	10	42181841	42276755	-1														1																	1	1	1	1	1			1
chr10	42229028	42230301	252	19.9	ENSMUSG00000071324	Armc2	10	41914990	42018442	-1	10368875	-0.260108	0.263854											1																	1	1	1	1	1			1
chr10	42229028	42230301	252	19.9	ENSMUSG00000071324	Armc2	10	41914990	42018442	-1	10368877	-0.0654191	0.798228											1																	1	1	1	1	1			1
chr10	42229028	42230301	252	19.9	ENSMUSG00000071324	Armc2	10	41914990	42018442	-1	10368881	-0.0203733	0.943764											1																	1	1	1	1	1			1
chr10	42456888	42457883	253	44.2	ENSMUSG00000038302	Lace1	10	42312585	42478565	-1	10368893			0.184917	0.498368									1				1
chr10	42456888	42457883	253	44.2	ENSMUSG00000048756	Foxo3	10	42181841	42276755	-1														1				1
chr10	42775216	42775748	254	9.73	ENSMUSG00000019802	Sec63	10	42761496	42832514	1	10362837			-0.228625	0.104257																											1		1	1
chr10	42775216	42775748	254	9.73	ENSMUSG00000044770	Scml4	10	42860370	42960780	1	10362861			-0.0866187	0.525782																											1		1	1
chr10	45251240	45252455	255	31.18	ENSMUSG00000019848	Popdc3	10	45178098	45318452	1	10362959			-0.226941	0.206096																																1	1	1
chr10	45251240	45252455	255	31.18	ENSMUSG00000071317	Bves	10	45335762	45369708	1	10362968	-0.192784	0.39956	-0.245684	0.438668																																1	1	1
chr10	45439957	45440309	256	11.17	ENSMUSG00000063804	Lin28b	10	45376620	45470201	-1	10368981	0.200823	0.433194	-0.1177	0.747889																																	1
chr10	45439957	45440309	256	11.17	ENSMUSG00000071317	Bves	10	45335762	45369708	1	10362968	-0.192784	0.39956	-0.245684	0.438668																																	1
chr10	45698789	45699257	257	24.92	ENSMUSG00000038822	Hace1	10	45577829	45712345	1	10362974			0.231349	0.0848449								1			1		1														1
chr10	45832508	45832901	258	9.42	ENSMUSG00000038822	Hace1	10	45577829	45712345	1	10362974			0.231349	0.0848449
chr10	53204393	53206529	259	7.69	ENSMUSG00000038583	Pln	10	53337686	53345999	1	10363157	0.0527352	0.829576
chr10	53204393	53206529	259	7.69	ENSMUSG00000038602	Slc35f1	10	52690533	53111622	1
chr10	57001408	57001609	260	12.69	ENSMUSG00000019878	Hsf2	10	57486385	57513133	1	10363195			0.0132174	0.945367	1	1	1	1	1																					1	1	1	1	1	1	1	1	1
chr10	57001408	57001609	260	12.69	ENSMUSG00000050953	Gja1	10	56377300	56390419	1						1	1	1	1	1																					1	1	1	1	1	1	1	1	1
chr10	58211917	58212561	261	7.24	ENSMUSG00000019872	Smpdl3a	10	57794335	57811830	1	10363231	-0.00532632	0.985124
chr10	58211917	58212561	261	7.24	ENSMUSG00000058537	AW822073	10	58222299	58225706	-1
chr10	58319912	58320303	262	11.73	ENSMUSG00000019920	Lims1	10	58323466	58424691	1	10363265	-0.158938	0.49715	0.1096	0.429432
chr10	58590454	58590665	263	8.47	ENSMUSG00000003226	Ranbp2	10	58446852	58494155	1	10363281			-0.0825447	0.604117
chr10	58590454	58590665	263	8.47	ENSMUSG00000003227	Edar	10	58600789	58675654	-1
chr10	58814465	58814842	264	9.72	ENSMUSG00000019917	2013-09-10	10	59164113	59221847	-1	10369252			0.158117	0.264123																													1	1	1
chr10	58814465	58814842	264	9.72	ENSMUSG00000037990	Sh3rf3	10	58813359	59138916	1	10363333	0.0670712	0.783088																															1	1	1
chr10	59149124	59149735	265	7.41	ENSMUSG00000019917	2013-09-10	10	59164113	59221847	-1	10369252			0.158117	0.264123																										1				1	1			1
chr10	59149124	59149735	265	7.41	ENSMUSG00000037990	Sh3rf3	10	58813359	59138916	1	10363333	0.0670712	0.783088																												1				1	1			1
chr10	60475396	60477137	266	19.2	ENSMUSG00000012819	Cdh23	10	60302748	60696490	-1	10369307	0.119107	0.615831
chr10	60475396	60477137	266	19.2	ENSMUSG00000020101	4632428N05Rik	10	60346851	60372684	1
chr10	60917417	60918254	267	11.61	ENSMUSG00000020099	Unc5b	10	60762610	60831581	-1	10369388	-0.363072	0.10202	-0.0612295	0.678275														1
chr10	60917417	60918254	267	11.61	ENSMUSG00000037247	Pldi	10	60928226	60938132	-1	10369409	0.251167	0.281401																1
chr10	61001233	61001440	268	8.3	ENSMUSG00000020098	Pcbd1	10	61089343	61094328	1	10363455	-0.195098	0.399621	0.0080758	0.954044																																1	1	1
chr10	61001233	61001440	268	8.3	ENSMUSG00000037247	Pldi	10	60928226	60938132	-1	10369409	0.251167	0.281401																																		1	1	1
chr10	61043362	61045213	269	25.45	ENSMUSG00000020098	Pcbd1	10	61089343	61094328	1	10363455	-0.195098	0.399621	0.0080758	0.954044										1																						1	1	1
chr10	61043362	61045213	269	25.45	ENSMUSG00000037247	Pldi	10	60928226	60938132	-1	10369409	0.251167	0.281401												1																						1	1	1
chr10	61089117	61089903	270	16.49	ENSMUSG00000020098	Pcbd1	10	61089343	61094328	1	10363455	-0.195098	0.399621	0.0080758	0.954044				1							1		1			1	1	1	1	1	1			1		1	1	1	1		1	1	1	1
chr10	61488761	61492373	271	43.44	ENSMUSG00000020090	Npffr1	10	61595484	61626385	1						1	1	1	1	1					1																1	1	1	1	1	1	1	1	1
chr10	61488761	61492373	271	43.44	ENSMUSG00000037151	Lrrc20	10	61475833	61582226	1	10363486	0.0542298	0.827257	0.00335652	0.990289	1	1	1	1	1					1																1	1	1	1	1	1	1	1	1
chr10	62072872	62073421	272	12.36	ENSMUSG00000044312	Neurog3	10	62133090	62134763	1																																					1
chr10	62072872	62073421	272	12.36	ENSMUSG00000046687	Gm5424	10	62071015	62072609	1	10363541	-0.530698	0.0364326	-0.835563	0.00478466																																1
chr10	62072872	62073421	272	12.36	ENSMUSG00000046687	Gm5424	10	62071015	62072609	1	10471154	-0.532477	0.0340972	-0.843046	0.00478466																																1
chr10	62261196	62261849	273	15.59	ENSMUSG00000020081	Tacr2	10	62252438	62265990	1	10363551	0.213115	0.351423			1	1	1	1	1	1														1						1	1	1	1	1	1	1	1	1
chr10	62261196	62261849	273	15.59	ENSMUSG00000037012	Hk1	10	62268855	62379908	-1	10369541	-0.209366	0.362517	0.0474751	0.72896	1	1	1	1	1	1														1						1	1	1	1	1	1	1	1	1
chr10	62262553	62263235	274	12.17	ENSMUSG00000020081	Tacr2	10	62252438	62265990	1	10363551	0.213115	0.351423							1																								1			1	1
chr10	62262553	62263235	274	12.17	ENSMUSG00000037012	Hk1	10	62268855	62379908	-1	10369541	-0.209366	0.362517	0.0474751	0.72896					1																								1			1	1
chr10	62572199	62573606	275	20.54	ENSMUSG00000020077	Srgn	10	62493833	62527451	-1																																		1	1
chr10	62572199	62573606	275	20.54	ENSMUSG00000036955	2510003E04Rik	10	62538626	62578457	-1	10369620	0.320332	0.155692	0.066481	0.823435																													1	1
chr10	62694078	62694687	276	11.89	ENSMUSG00000020076	Ddx50	10	62616023	62651218	-1	10369647	-0.220371	0.33693	0.166046	0.588979																																1
chr10	62694078	62694687	276	11.89	ENSMUSG00000036923	Stox1	10	62659043	62726128	-1																																					1
chr10	63377647	63378056	277	93.78	ENSMUSG00000020063	Sirt1	10	63319005	63381704	-1	10369738	0.235511	0.344147	-0.0369836	0.892035	1	1	1	1	1				1																	1	1	1	1	1	1	1	1	1
chr10	63377647	63378056	277	93.78	ENSMUSG00000020064	Herc4	10	63243797	63317881	1	10363641			0.0849761	0.732051	1	1	1	1	1				1																	1	1	1	1	1	1	1	1	1
chr10	63377647	63378056	277	93.78	ENSMUSG00000036764	Dnajc12	10	63382443	63408840	1						1	1	1	1	1				1																	1	1	1	1	1	1	1	1	1
chr10	64901401	64901744	278	13.18	ENSMUSG00000042846	Lrrtm3	10	63928472	64090277	-1	10369752	-0.369014	0.1074
chr10	66511235	66513500	279	46.7	ENSMUSG00000037876	Jmjd1c	10	67096125	67256326	1	10363706			-0.0480655	0.740193																												1	1	1	1
chr10	66511235	66513500	279	46.7	ENSMUSG00000037876	Jmjd1c	10	67096125	67256326	1	10363703			-0.0688069	0.65587																												1	1	1	1
chr10	66838379	66838811	280	13.94	ENSMUSG00000037876	Jmjd1c	10	67096125	67256326	1	10363706			-0.0480655	0.740193
chr10	66838379	66838811	280	13.94	ENSMUSG00000037876	Jmjd1c	10	67096125	67256326	1	10363703			-0.0688069	0.65587
chr10	66918836	66919107	281	7.25	ENSMUSG00000037876	Jmjd1c	10	67096125	67256326	1	10363706			-0.0480655	0.740193																																1	1	1
chr10	66918836	66919107	281	7.25	ENSMUSG00000037876	Jmjd1c	10	67096125	67256326	1	10363703			-0.0688069	0.65587																																1	1	1
chr10	66922402	66923234	282	19.85	ENSMUSG00000037876	Jmjd1c	10	67096125	67256326	1	10363706			-0.0480655	0.740193																										1	1					1	1	1
chr10	66922402	66923234	282	19.85	ENSMUSG00000037876	Jmjd1c	10	67096125	67256326	1	10363703			-0.0688069	0.65587																										1	1					1	1	1
chr10	67912245	67912791	283	8.38	ENSMUSG00000037855	Zfp365	10	67886103	67912662	-1	10369783			0.162211	0.244762			1									1				1		1	1		1	1	1			1	1	1	1	1	1	1	1	1
chr10	68375121	68375969	284	14.99	ENSMUSG00000019947	Arid5b	10	68095593	68278726	-1	10369792	-0.0995402	0.681374	0.0591878	0.663261																																		1
chr10	68375121	68375969	284	14.99	ENSMUSG00000060044	Tmem26	10	68723746	68782654	1	10363762	0.128075	0.589137																																				1
chr10	69908321	69909317	285	10.37	ENSMUSG00000048701	Ccdc6	10	70097121	70193200	1	10363845	0.215945	0.346069	0.258102	0.0809073												1			1											1				1	1	1	1	1
chr10	69908321	69909317	285	10.37	ENSMUSG00000069601	Ank3	10	69534222	70027436	1	10363786	-0.71111	0.00104193	-0.192743	0.248019												1			1											1				1	1	1	1	1
chr10	70347731	70348304	286	9.13	ENSMUSG00000037747	Phyhipl	10	70557682	70655965	-1	10369835	-0.11733	0.639122
chr10	70347731	70348304	286	9.13	ENSMUSG00000037762	Slc16a9	10	70245100	70285968	1	10363860			-0.061883	0.873105
chr10	71345039	71345668	287	23.6	ENSMUSG00000037710	Cisd1	10	71330480	71344954	-1	10369885	-0.0149304	0.955852	0.0709005	0.571594												1			1		1			1					1	1	1	1	1	1	1	1	1	1
chr10	71345039	71345668	287	23.6	ENSMUSG00000060733	Ipmk	10	71347763	71433327	1	10363894			0.0767891	0.532678												1			1		1			1					1	1	1	1	1	1	1	1	1	1
chr10	74783652	74783832	288	8.13	ENSMUSG00000040009	Gnaz	10	74967177	75016907	1	10363962	-0.433627	0.0474684	-0.0233221	0.899928
chr10	75169611	75171202	289	27.18	ENSMUSG00000009681	Bcr	10	75060896	75184923	1	10364009	0.182088	0.432189	0.00633411	0.972725							1		1				1																1	1	1	1	1
chr10	75169611	75171202	289	27.18	ENSMUSG00000009681	Bcr	10	75060896	75184923	1	10363983			0.138788	0.263177							1		1				1																1	1	1	1	1
chr10	75169611	75171202	289	27.18	ENSMUSG00000033444	Specc1l	10	75212073	75312399	1	10364011			0.124834	0.269592							1		1				1																1	1	1	1	1
chr10	75231842	75232489	290	27.88	ENSMUSG00000020178	Adora2a	10	75316943	75334788	1	10364030			-0.101182	0.321881																											1
chr10	75231842	75232489	290	27.88	ENSMUSG00000033444	Specc1l	10	75212073	75312399	1	10364011			0.124834	0.269592																											1
chr10	75419638	75419984	291	9.12	ENSMUSG00000020180	Snrpd3	10	75518042	75535440	1	10364051	0.104716	0.665252	-0.0605991	0.555553																																	1	1
chr10	75419638	75419984	291	9.12	ENSMUSG00000033427	Upb1	10	75406911	75441679	1	10364038	-0.388363	0.083067																																			1	1
chr10	75520270	75520862	292	10.94	ENSMUSG00000006345	Ggt1	10	75561604	75586200	1																																						1
chr10	75520270	75520862	292	10.94	ENSMUSG00000020180	Snrpd3	10	75518042	75535440	1	10364051	0.104716	0.665252	-0.0605991	0.555553																																	1
chr10	75872523	75873048	293	14.97	ENSMUSG00000009092	Derl3	10	75893398	75895941	1																1					1	1		1	1	1				1	1	1	1	1	1	1	1	1	1
chr10	75872523	75873048	293	14.97	ENSMUSG00000033307	Mif	10	75859353	75860250	-1	10561806			0.100796	0.300565											1					1	1		1	1	1				1	1	1	1	1	1	1	1	1	1
chr10	75872523	75873048	293	14.97	ENSMUSG00000033307	Mif	10	75859353	75860250	-1	10590972			0.106419	0.300565											1					1	1		1	1	1				1	1	1	1	1	1	1	1	1	1
chr10	75872523	75873048	293	14.97	ENSMUSG00000033307	Mif	10	75859353	75860250	-1	10370021			0.128452	0.195268											1					1	1		1	1	1				1	1	1	1	1	1	1	1	1	1
chr10	75889826	75890659	294	28.9	ENSMUSG00000009092	Derl3	10	75893398	75895941	1																																		1		1	1
chr10	75896741	75897800	295	20.39	ENSMUSG00000000902	Smarcb1	10	75896769	75921617	-1	10370025			0.115599	0.437044	1	1	1	1	1		1																			1	1	1	1	1	1	1	1	1
chr10	75896741	75897800	295	20.39	ENSMUSG00000009092	Derl3	10	75893398	75895941	1						1	1	1	1	1		1																			1	1	1	1	1	1	1	1	1
chr10	75942759	75943052	296	8.61	ENSMUSG00000000903	Vpreb3	10	75943057	75949657	1																																							1
chr10	75943533	75944670	297	10.61	ENSMUSG00000000903	Vpreb3	10	75943057	75949657	1												1						1	1												1	1		1	1	1		1	1
chr10	75943533	75944670	297	10.61	ENSMUSG00000033255	Gm5134	10	75954514	76009591	1												1						1	1												1	1		1	1	1		1	1
chr10	76032407	76032655	298	14.6	ENSMUSG00000049764	Zfp280b	10	76032654	76043234	1	10364130	0.247243	0.281987	-0.0389961	0.869783	1	1	1	1	1																	1				1	1	1	1	1	1	1	1	1
chr10	76874384	76875117	299	14.34	ENSMUSG00000001119	Col6a1	10	76708792	76726168	-1	10370210	0.0134039	0.957411													1															1	1	1	1	1	1
chr10	76874384	76875117	299	14.34	ENSMUSG00000001120	Pcbp3	10	76761857	76961887	-1	10370242	0.0523248	0.83187	0.21783	0.0676686											1															1	1	1	1	1	1
chr10	77862971	77864978	300	64.74	ENSMUSG00000051652	Lrrc3	10	77897575	77902536	-1	10370334	-0.292171	0.193847	-0.305429	0.0422012				1														1		1					1	1	1	1	1	1	1	1	1	1
chr10	77862971	77864978	300	64.74	ENSMUSG00000071195	Gm10318	10	77852862	77853539	1	10364328	0.137545	0.559428	-0.0276737	0.933903				1														1		1					1	1	1	1	1	1	1	1	1	1
chr10	77890207	77890667	301	16.96	ENSMUSG00000051652	Lrrc3	10	77897575	77902536	-1	10370334	-0.292171	0.193847	-0.305429	0.0422012
chr10	77890207	77890667	301	16.96	ENSMUSG00000071195	Gm10318	10	77852862	77853539	1	10364328	0.137545	0.559428	-0.0276737	0.933903
chr10	78090138	78090760	302	7.45	ENSMUSG00000000732	Icosl	10	78069360	78079525	1	10364361	0.295881	0.19788	-0.146119	0.355132																													1	1	1	1	1	1
chr10	78090138	78090760	302	7.45	ENSMUSG00000053329	D10Jhu81e	10	78162067	78169768	-1	10370413			-0.0552689	0.768362																													1	1	1	1	1	1
chr10	79655491	79656470	303	10.32	ENSMUSG00000020310	Madcam1	10	79664574	79668536	1	10364444	0.0693075	0.781957																															1	1
chr10	79655491	79656470	303	10.32	ENSMUSG00000020312	Shc2	10	79617940	79637918	-1																																		1	1
chr10	80019413	80019808	304	7.99	ENSMUSG00000004667	Polr2e	10	80035949	80039795	-1	10370708	0.196799	0.39993	-0.0743407	0.708117																		1														1	1	1
chr10	80019413	80019808	304	7.99	ENSMUSG00000035697	Hmha1	10	80016653	80031472	1	10364650	-0.0703738	0.77776	0.0264428	0.884325																		1														1	1	1
chr10	80366909	80368464	305	19.38	ENSMUSG00000035486	Plk5	10	80356459	80365489	1	10364792	0.235209	0.300499											1	1																			1	1		1	1	1
chr10	80366909	80368464	305	19.38	ENSMUSG00000048696	Mex3d	10	80380355	80387659	-1	10370818			-0.00616655	0.968374									1	1																			1	1		1	1	1
chr10	80900750	80900992	306	19.97	ENSMUSG00000020219	Timm13	10	80899450	80900969	-1	10371006			0.00851785	0.960153																					1	1	1	1	1	1	1	1	1	1	1	1	1	1
chr10	81232086	81232815	307	9.41	ENSMUSG00000034949	Zfr2	10	81233155	81252123	1	10365015	-0.348466	0.139284	-0.0444239	0.77429																										1	1	1	1	1	1	1		1
chr10	81232086	81232815	307	9.41	ENSMUSG00000034958	Atcay	10	81204508	81230833	-1	10371092			0.0172352	0.897392																										1	1	1	1	1	1	1		1
chr10	81429325	81429860	308	11.01	ENSMUSG00000055053	Nfic	10	81396186	81431005	-1	10371176	0.357308	0.107491	0.258231	0.11166																					1			1		1	1	1	1	1	1	1	1	1
chr10	81429325	81429860	308	11.01	ENSMUSG00000078439	2210404O07Rik	10	81393051	81395392	1	10365127			-0.00443667	0.980087																					1			1		1	1	1	1	1	1	1	1	1
chr10	81524163	81524462	309	10.53	ENSMUSG00000034792	Gna15	10	81502306	81524225	-1																	1																	1	1	1			1
chr10	82589839	82590257	310	17.18	ENSMUSG00000063320	1190007I07Rik	10	82619851	82623196	-1	10371293			-0.0139344	0.980087																																1	1	1
chr10	82589839	82590257	310	17.18	ENSMUSG00000073427	Gm4924	10	82378593	82381237	1	10365225	-0.0588519	0.845898																																		1	1	1
chr10	83244177	83244840	311	17.78	ENSMUSG00000034591	Slc41a2	10	83230848	83337882	-1	10371321	-0.377522	0.0949276	-0.147013	0.441939									1																							1	1	1
chr10	83244177	83244840	311	17.78	ENSMUSG00000034612	Chst11	10	82985498	83195900	1	10365290	-0.290215	0.206413	-0.25455	0.0967742									1																							1	1	1
chr10	83245169	83247494	312	53.63	ENSMUSG00000034591	Slc41a2	10	83230848	83337882	-1	10371321	-0.377522	0.0949276	-0.147013	0.441939								1						1												1					1	1		1
chr10	83245169	83247494	312	53.63	ENSMUSG00000034612	Chst11	10	82985498	83195900	1	10365290	-0.290215	0.206413	-0.25455	0.0967742								1						1												1					1	1		1
chr10	83542147	83542766	313	9.88	ENSMUSG00000034560	A230046K03Rik	10	83543941	83596469	1	10365302			0.145131	0.27209																										1	1	1	1	1	1	1	1	1
chr10	84383024	84383633	314	8.92	ENSMUSG00000020032	Nuak1	10	84370905	84440597	-1	10371379			-0.021002	0.916355									1		1	1	1														1	1	1	1	1	1	1	1
chr10	84383024	84383633	314	8.92	ENSMUSG00000020263	Appl2	10	83600033	83648738	-1	10371356	-0.120437	0.649718	0.150858	0.438389									1		1	1	1														1	1	1	1	1	1	1	1
chr10	84394444	84394918	315	7.48	ENSMUSG00000020032	Nuak1	10	84370905	84440597	-1	10371379			-0.021002	0.916355																														1
chr10	84394444	84394918	315	7.48	ENSMUSG00000020263	Appl2	10	83600033	83648738	-1	10371356	-0.120437	0.649718	0.150858	0.438389																														1
chr10	84400156	84400445	316	10.44	ENSMUSG00000020032	Nuak1	10	84370905	84440597	-1	10371379			-0.021002	0.916355																													1	1	1
chr10	84400156	84400445	316	10.44	ENSMUSG00000020263	Appl2	10	83600033	83648738	-1	10371356	-0.120437	0.649718	0.150858	0.438389																													1	1	1
chr10	85327906	85329043	317	19.2	ENSMUSG00000020042	Btbd11	10	85386814	85660292	1	10365428	0.274323	0.223023
chr10	85327906	85329043	317	19.2	ENSMUSG00000050490	Gm8394	10	85313488	85314439	1	10365426			0.150393	0.418109
chr10	85542489	85542886	318	22.02	ENSMUSG00000001785	Pwp1	10	85871831	85889096	1	10365450	0.196551	0.402449	0.0622735	0.649512																																1	1	1
chr10	85542489	85542886	318	22.02	ENSMUSG00000020042	Btbd11	10	85386814	85660292	1	10365428	0.274323	0.223023																																		1	1	1
chr10	86481672	86484211	319	33.34	ENSMUSG00000020044	Timp3	10	86300372	86349506	1	10365482	-0.00587596	0.982175			1	1	1	1	1																					1	1	1	1	1	1	1	1	1
chr10	86481672	86484211	319	33.34	ENSMUSG00000059602	Syn3	10	86055125	86498896	-1	10371466	-0.484682	0.0230409	0.0147728	0.93594	1	1	1	1	1																					1	1	1	1	1	1	1	1	1
chr10	86971816	86972508	320	18.75	ENSMUSG00000035459	Stab2	10	86841198	87008025	-1						1	1	1	1	1			1																		1	1	1	1	1	1	1	1	1
chr10	86971816	86972508	320	18.75	ENSMUSG00000054027	Nt5dc3	10	86779005	86838389	1	10365518	0.217214	0.348705	0.391745	0.0215607	1	1	1	1	1			1																		1	1	1	1	1	1	1	1	1
chr10	87105968	87106279	321	18.72	ENSMUSG00000020052	Ascl1	10	87490819	87493660	-1	10371578	0.152896	0.524313
chr10	87105968	87106279	321	18.72	ENSMUSG00000035459	Stab2	10	86841198	87008025	-1
chr10	87207561	87208020	322	16.43	ENSMUSG00000020052	Ascl1	10	87490819	87493660	-1	10371578	0.152896	0.524313
chr10	87207561	87208020	322	16.43	ENSMUSG00000035459	Stab2	10	86841198	87008025	-1
chr10	93775423	93776273	323	13.73	ENSMUSG00000020019	Ntn4	10	93640681	93747207	1	10365817	0.158952	0.501662
chr10	93775423	93776273	323	13.73	ENSMUSG00000020020	Usp44	10	93831555	93848524	1
chr10	94338929	94339676	324	42.3	ENSMUSG00000020023	Tmcc3	10	94311949	94590956	1	10365891			0.122015	0.35697
chr10	94338929	94339676	324	42.3	ENSMUSG00000074785	Plxnc1	10	94790866	94944578	-1	10372028	-0.246899	0.284595	-0.297923	0.0952475
chr10	96148407	96148807	325	14.4	ENSMUSG00000036499	Eea1	10	95940663	96045518	1	10365933			-0.0305384	0.875945						1		1																		1	1		1	1	1
chr10	96148407	96148807	325	14.4	ENSMUSG00000094249	GM20091	10	96408847	96409038	-1											1		1																		1	1		1	1	1
chr10	97341158	97341871	326	11.93	ENSMUSG00000019929	Dcn	10	97479500	97518162	1																															1
chr10	97341158	97341871	326	11.93	ENSMUSG00000036478	Btg1	10	96617001	96622813	1	10365971	-0.240053	0.295047	0.0902189	0.718475																										1
chr10	98300480	98300957	327	23.7	ENSMUSG00000019936	Epyc	10	97644068	97682454	1
chr10	98300480	98300957	327	23.7	ENSMUSG00000019943	Atp2b1	10	98915152	99026143	1	10366004			-0.0731559	0.526093
chr10	98530204	98530510	328	7.22	ENSMUSG00000019936	Epyc	10	97644068	97682454	1																	1
chr10	98530204	98530510	328	7.22	ENSMUSG00000019943	Atp2b1	10	98915152	99026143	1	10366004			-0.0731559	0.526093												1
chr10	98637791	98638525	329	8.13	ENSMUSG00000019936	Epyc	10	97644068	97682454	1														1																				1	1	1
chr10	98637791	98638525	329	8.13	ENSMUSG00000019943	Atp2b1	10	98915152	99026143	1	10366004			-0.0731559	0.526093									1																				1	1	1
chr10	99108019	99109690	330	16.3	ENSMUSG00000019952	Poc1b	10	99107036	99198074	1	10366026			0.112485	0.301495	1	1	1	1	1																1			1		1	1	1	1	1	1	1	1	1
chr10	99108019	99109690	330	16.3	ENSMUSG00000019960	Dusp6	10	99263231	99267488	1	10366043			-0.0641153	0.796149	1	1	1	1	1																1			1		1	1	1	1	1	1	1	1	1
chr10	99108019	99109690	330	16.3	ENSMUSG00000090035	Galnt4	10	99108135	99113245	1	10366038	0.0653495	0.788685			1	1	1	1	1																1			1		1	1	1	1	1	1	1	1	1
chr10	99556281	99556915	331	14.61	ENSMUSG00000046934	Csl	10	99757705	99759658	-1													1						1
chr10	99556281	99556915	331	14.61	ENSMUSG00000090665	Gad1-ps	10	99443730	99447007	1													1						1
chr10	99622257	99622660	332	26.34	ENSMUSG00000046934	Csl	10	99757705	99759658	-1																																		1	1	1	1		1
chr10	99622257	99622660	332	26.34	ENSMUSG00000090665	Gad1-ps	10	99443730	99447007	1																																		1	1	1	1		1
chr10	102171205	102172446	333	11.24	ENSMUSG00000019888	Mgat4c	10	101681487	102391469	1
chr10	102171205	102172446	333	11.24	ENSMUSG00000019890	Nts	10	102481760	102490418	-1	10372139	0.0659715	0.790045
chr10	104112382	104112754	334	7.88	ENSMUSG00000019894	Slc6a15	10	103367808	103419378	1	10366163			0.112043	0.386291
chr10	105278931	105280223	335	26.69	ENSMUSG00000036019	Tmtc2	10	105187663	105574451	-1	10372177	-0.635935	0.00326302	-0.141744	0.279211																												1
chr10	105543905	105544235	336	21.85	ENSMUSG00000036019	Tmtc2	10	105187663	105574451	-1	10372177	-0.635935	0.00326302	-0.141744	0.279211
chr10	106521388	106522046	337	12.72	ENSMUSG00000035948	Acss3	10	106936164	107123668	-1																																			1
chr10	106521388	106522046	337	12.72	ENSMUSG00000053825	Ppfia2	10	106470310	106933467	1	10366196	-0.321052	0.154882	-0.298465	0.0915465																														1
chr10	107984799	107985458	338	9.39	ENSMUSG00000019907	Ppp1r12a	10	108162400	108277575	1	10366238			-0.0549325	0.774873
chr10	107984799	107985458	338	9.39	ENSMUSG00000091455	Otogl	10	107762310	107912134	-1	10372293	-0.105945	0.652037
chr10	108113295	108114078	339	24.08	ENSMUSG00000019907	Ppp1r12a	10	108162400	108277575	1	10366238			-0.0549325	0.774873										1					1			1									1				1	1	1	1
chr10	108113295	108114078	339	24.08	ENSMUSG00000091455	Otogl	10	107762310	107912134	-1	10372293	-0.105945	0.652037												1					1			1									1				1	1	1	1
chr10	109013497	109013841	340	11.08	ENSMUSG00000035864	Syt1	10	108497650	109010982	-1	10372324	-0.586484	0.0059023	-0.246928	0.0831127
chr10	109543350	109544048	341	9.13	ENSMUSG00000020181	Nav3	10	109682660	110000219	-1	10372342	-0.249716	0.270133	-0.00459169	0.985701																											1		1	1
chr10	109543350	109544048	341	9.13	ENSMUSG00000035864	Syt1	10	108497650	109010982	-1	10372324	-0.586484	0.0059023	-0.246928	0.0831127																											1		1	1
chr10	110456094	110456457	342	6.63	ENSMUSG00000020181	Nav3	10	109682660	110000219	-1	10372342	-0.249716	0.270133	-0.00459169	0.985701											1	1									1					1	1	1	1	1	1	1	1	1
chr10	110456094	110456457	342	6.63	ENSMUSG00000020185	E2f7	10	110745439	110787384	1	10366277	0.750295	0.000627222	-0.202535	0.163092											1	1									1					1	1	1	1	1	1	1	1	1
chr10	110991516	110992778	343	11.7	ENSMUSG00000020186	Csrp2	10	110920177	110939599	1	10366293	0.212948	0.357587	0.379531	0.0186679								1			1	1	1													1	1	1	1	1	1	1	1	1
chr10	110991516	110992778	343	11.7	ENSMUSG00000035798	Zdhhc17	10	110941782	111010066	-1	10372385	-0.370363	0.10006	-0.141495	0.555254								1			1	1	1													1	1	1	1	1	1	1	1	1
chr10	110991516	110992778	343	11.7	ENSMUSG00000035798	Zdhhc17	10	110941782	111010066	-1	10372383	-0.167826	0.469577	-0.168993	0.68159								1			1	1	1													1	1	1	1	1	1	1	1	1
chr10	111543916	111544230	344	24.59	ENSMUSG00000020205	Phlda1	10	111506286	111508645	1	10366346	0.271654	0.236911	0.0454287	0.809349										1			1																1	1	1	1		1
chr10	111543916	111544230	344	24.59	ENSMUSG00000063334	Krr1	10	111972664	111988432	1	10366350	0.193496	0.402769	0.0596408	0.72068										1			1																1	1	1	1		1
chr10	111587916	111588601	345	13.2	ENSMUSG00000020205	Phlda1	10	111506286	111508645	1	10366346	0.271654	0.236911	0.0454287	0.809349
chr10	111587916	111588601	345	13.2	ENSMUSG00000063334	Krr1	10	111972664	111988432	1	10366350	0.193496	0.402769	0.0596408	0.72068
chr10	111600684	111601131	346	10.4	ENSMUSG00000020205	Phlda1	10	111506286	111508645	1	10366346	0.271654	0.236911	0.0454287	0.809349																										1	1	1	1	1	1		1
chr10	111600684	111601131	346	10.4	ENSMUSG00000063334	Krr1	10	111972664	111988432	1	10366350	0.193496	0.402769	0.0596408	0.72068																										1	1	1	1	1	1		1
chr10	112138704	112139250	347	11.22	ENSMUSG00000020214	Glipr1l2	10	112083354	112108098	1	10366368	-0.0719136	0.768806					1	1	1											1	1	1				1				1	1	1	1	1	1	1	1	1
chr10	112138704	112139250	347	11.22	ENSMUSG00000035694	Caps2	10	112163621	112216555	1								1	1	1											1	1	1				1				1	1	1	1	1	1	1	1	1
chr10	115573613	115574622	348	13.34	ENSMUSG00000020140	Lgr5	10	115450311	115587780	-1	10372503			0.00798828	0.958868
chr10	115573613	115574622	348	13.34	ENSMUSG00000034163	Zfc3h1	10	115384959	115432772	1	10366409			-0.0859842	0.676783
chr10	116223808	116224198	349	19.23	ENSMUSG00000020154	Ptprb	10	116301374	116389538	1	10366476	-0.227921	0.326174
chr10	116223808	116224198	349	19.23	ENSMUSG00000074734	4933416C03Rik	10	116111664	116113917	-1	10372524	0.210515	0.356516
chr10	116410317	116410945	350	8.06	ENSMUSG00000020154	Ptprb	10	116301374	116389538	1	10366476	-0.227921	0.326174
chr10	116410317	116410945	350	8.06	ENSMUSG00000054934	Kcnmb4	10	116417861	116473878	-1
chr10	116684258	116684646	351	9.28	ENSMUSG00000020166	Cnot2	10	116485161	116581511	-1	10372534			0.131956	0.34351
chr10	116684258	116684646	351	9.28	ENSMUSG00000034057	Gm239	10	116776545	116896879	-1	10372557	0.0955428	0.685742
chr10	116700338	116700973	352	14.57	ENSMUSG00000020166	Cnot2	10	116485161	116581511	-1	10372534			0.131956	0.34351
chr10	116700338	116700973	352	14.57	ENSMUSG00000034057	Gm239	10	116776545	116896879	-1	10372557	0.0955428	0.685742
chr10	117024575	117025698	353	15.1	ENSMUSG00000020169	Best3	10	116986314	117025040	1	10366528	-0.0378595	0.887345																															1	1	1			1
chr10	117024575	117025698	353	15.1	ENSMUSG00000060187	Lrrc10	10	117045341	117046768	1																																		1	1	1			1
chr10	117025842	117026124	354	6.56	ENSMUSG00000020169	Best3	10	116986314	117025040	1	10366528	-0.0378595	0.887345																												1	1	1	1	1	1	1	1	1
chr10	117025842	117026124	354	6.56	ENSMUSG00000060187	Lrrc10	10	117045341	117046768	1																															1	1	1	1	1	1	1	1	1
chr10	117275780	117276261	355	10.75	ENSMUSG00000020177	9530003J23Rik	10	117232237	117238703	-1	10372639	-0.0248789	0.922429																																1		1	1	1
chr10	117275780	117276261	355	10.75	ENSMUSG00000069516	Lyz2	10	117277334	117282274	-1																																			1		1	1	1
chr10	117906245	117906667	356	6.85	ENSMUSG00000020212	Mdm1	10	118141787	118168997	1	10366554			0.0807802	0.737125												1	1	1					1	1				1			1	1	1	1	1	1	1	1
chr10	117906245	117906667	356	6.85	ENSMUSG00000052681	Rap1b	10	117814471	117845935	-1	10372716			0.000619427	0.997246												1	1	1					1	1				1			1	1	1	1	1	1	1	1
chr10	118370377	118370756	357	14.35	ENSMUSG00000055170	Ifng	10	118441047	118445892	1	10366586	0.246691	0.296188			1	1	1	1	1																					1	1	1	1	1	1	1	1	1
chr10	118370377	118370756	357	14.35	ENSMUSG00000090461	Iltifb	10	118289629	118295038	-1	10372730	0.308997	0.200947			1	1	1	1	1																					1	1	1	1	1	1	1	1	1
chr10	119421344	119421721	358	21.2	ENSMUSG00000020114	Cand1	10	119199255	119240055	-1	10372750			0.00215323	0.994829
chr10	119421344	119421721	358	21.2	ENSMUSG00000034813	Grip1	10	119454034	120087261	1	10366597	-0.303766	0.176509	0.0131297	0.928952
chr10	120707370	120707689	359	8.05	ENSMUSG00000051236	Msrb3	10	120781096	120899101	-1	10372807	-0.437485	0.0437156	-0.377286	0.251172								1																								1		1
chr10	120707370	120707689	359	8.05	ENSMUSG00000056758	Hmga2	10	120361275	120476469	-1	10372796	0.180209	0.441255										1																								1		1
chr10	120707994	120708677	360	11.1	ENSMUSG00000051236	Msrb3	10	120781096	120899101	-1	10372807	-0.437485	0.0437156	-0.377286	0.251172										1																						1	1	1
chr10	120707994	120708677	360	11.1	ENSMUSG00000056758	Hmga2	10	120361275	120476469	-1	10372796	0.180209	0.441255												1																						1	1	1
chr10	121188597	121188986	361	11.88	ENSMUSG00000020218	Wif1	10	121033960	121100650	1																																		1	1	1
chr10	121188597	121188986	361	11.88	ENSMUSG00000052302	Tbc1d30	10	121263824	121311189	-1	10372831	0.220723	0.360809																															1	1	1
chr10	121984656	121985115	362	12.68	ENSMUSG00000020121	Srgap1	10	121780991	122047315	-1	10372891	-0.225448	0.323452																																				1
chr10	121984656	121985115	362	12.68	ENSMUSG00000034667	Xpot	10	121587380	121626316	-1	10372877			0.14002	0.217124																																		1
chr10	122097005	122097912	363	57.18	ENSMUSG00000034620	Tmem5	10	122078114	122097371	-1	10372917	0.141259	0.560321	-0.21916	0.123844												1		1				1	1		1	1	1	1	1	1	1	1	1	1	1	1	1	1
chr10	122889082	122889440	364	13.32	ENSMUSG00000034602	Mon2	10	122992061	123076505	-1	10372928			0.072357	0.621538
chr10	122889082	122889440	364	13.32	ENSMUSG00000034613	Ppm1h	10	122678762	122945795	1	10366712			0.351768	0.0675127
chr10	124506937	124507408	365	5.87	ENSMUSG00000020102	Slc16a7	10	125226464	125328963	-1
chr10	126993755	126993968	366	10.34	ENSMUSG00000025432	Avil	10	127000709	127020994	1	10366774	0.304729	0.182142	0.330363	0.0808022
chr10	126993755	126993968	366	10.34	ENSMUSG00000078429	Ctdsp2	10	126978717	126999975	1	10366767	0.306301	0.179119	0.0678688	0.590449
chr10	126993755	126993968	366	10.34	ENSMUSG00000078429	Ctdsp2	10	126978717	126999975	1	10367544	0.286002	0.201246	0.116128	0.370342
chr10	127069195	127069926	367	8.97	ENSMUSG00000006728	Cdk4	10	127063534	127067920	1	10366814			-0.00785687	0.956224																										1	1	1	1	1	1	1	1	1
chr10	127069195	127069926	367	8.97	ENSMUSG00000006736	Tspan31	10	127067317	127070261	-1	10373027			-0.0668099	0.668592																										1	1	1	1	1	1	1	1	1
chr10	127122664	127123086	368	9.65	ENSMUSG00000040462	Os9	10	127094259	127121160	-1	10373036	-0.464091	0.0310835	-0.449767	0.067688																					1	1			1	1	1	1	1	1	1	1	1	1
chr10	127195944	127196682	369	7.02	ENSMUSG00000040415	Dtx3	10	127190378	127195728	-1	10373093	-0.0665854	0.803703	-0.0445961	0.70351											1	1	1	1	1	1	1				1	1		1		1	1	1	1	1	1	1	1	1
chr10	127264080	127264459	370	18.93	ENSMUSG00000025410	Dctn2	10	127266262	127281959	1	10366866			0.0741455	0.536707																										1	1	1					1	1
chr10	127264080	127264459	370	18.93	ENSMUSG00000074657	Kif5a	10	127225696	127263363	-1	10373113	-0.295591	0.193957	0.0245332	0.898129																										1	1	1					1	1
chr10	127621375	127621757	371	7.58	ENSMUSG00000040249	Lrp1	10	127538161	127621148	-1	10373223	-0.501971	0.020921	-0.351009	0.0914794											1	1		1	1	1	1			1			1			1	1	1	1	1	1	1	1	1
chr10	127748308	127748498	372	7.5	ENSMUSG00000044617	Zbtb39	10	127739538	127747335	1	10367033			0.00215032	0.991913																																1	1
chr10	127748308	127748498	372	7.5	ENSMUSG00000058396	Gpr182	10	127747276	127751732	-1	10373325	0.222996	0.361457																																		1	1
chr10	128057948	128058945	373	23.51	ENSMUSG00000071072	Ptges3	10	128058954	128077272	1	10539649			-0.00591982	0.966037											1	1	1	1	1	1	1		1		1		1		1	1	1	1	1	1	1	1	1	1
chr10	128057948	128058945	373	23.51	ENSMUSG00000071072	Ptges3	10	128058954	128077272	1	10511865			-0.0100188	0.94244											1	1	1	1	1	1	1		1		1		1		1	1	1	1	1	1	1	1	1	1
chr10	128057948	128058945	373	23.51	ENSMUSG00000071072	Ptges3	10	128058954	128077272	1	10367100			0.0347809	0.869716											1	1	1	1	1	1	1		1		1		1		1	1	1	1	1	1	1	1	1	1
chr10	128229805	128231787	374	20.29	ENSMUSG00000039994	Timeless	10	128232065	128252941	1	10367179	0.410081	0.076659	-0.0262364	0.869579																										1	1	1	1	1	1	1	1	1
chr10	128805981	128806874	375	16.85	ENSMUSG00000025353	Ormdl2	10	128817457	128821631	-1	10373577	0.258235	0.256828	-0.107248	0.380952																										1		1	1	1		1	1	1
chr10	128805981	128806874	375	16.85	ENSMUSG00000025354	Dnajc14	10	128805676	128819446	1	10367413			-0.0406915	0.893804																										1		1	1	1		1	1	1
chr10	128968649	128969655	376	19.34	ENSMUSG00000025347	Mettl7b	10	128958277	128960988	-1	10373600	0.117171	0.623498																																		1
chr10	128968649	128969655	376	19.34	ENSMUSG00000069430	Olfr9	10	128989849	128990900	1	10367471	-0.168539	0.491873																																		1
chr11	3176286	3176738	377	36.91	ENSMUSG00000023764	Sfi1	11	3131850	3193463	-1	10383632			0.0298471	0.878906										1																1	1	1		1		1	1	1
chr11	3191825	3193145	378	20.82	ENSMUSG00000023764	Sfi1	11	3131850	3193463	-1	10383632			0.0298471	0.878906																	1									1	1	1	1	1	1	1	1	1
chr11	3344133	3344511	379	8.48	ENSMUSG00000020451	Limk2	11	3344256	3409189	-1	10383684			0.172115	0.117024																										1			1	1	1
chr11	3344133	3344511	379	8.48	ENSMUSG00000034614	Pik3ip1	11	3330401	3342971	1	10373740	0.0141624	0.954765	-0.0647245	0.851814																										1			1	1	1
chr11	4012613	4014192	380	13.58	ENSMUSG00000019368	Sec14l4	11	4031462	4048024	1																																			1	1	1	1	1
chr11	4012613	4014192	380	13.58	ENSMUSG00000049721	Gal3st1	11	3983636	3999326	1																																			1	1	1	1	1
chr11	4355538	4356276	381	13.47	ENSMUSG00000020419	Hormad2	11	4345814	4441105	-1	10383853	0.173682	0.459249																																		1	1	1
chr11	4355538	4356276	381	13.47	ENSMUSG00000034394	Lif	11	4257557	4272514	1																																					1	1	1
chr11	4710907	4711218	382	6.5	ENSMUSG00000009075	Cabp7	11	4736892	4746778	-1																																					1
chr11	4710907	4711218	382	6.5	ENSMUSG00000009076	Zmat5	11	4704678	4737669	1	10373944	-0.0407397	0.873192	0.238442	0.0981747																																1
chr11	4940249	4941909	383	11.45	ENSMUSG00000020396	Nefh	11	4938754	4948064	-1	10383920			0.0166123	0.930565																																	1
chr11	4940249	4941909	383	11.45	ENSMUSG00000034274	Thoc5	11	4895320	4928867	1	10373964			0.000785115	0.99715																																	1
chr11	5219532	5220293	384	10.18	ENSMUSG00000020393	Kremen1	11	5191552	5261558	-1	10383970	-0.0541786	0.827728	0.0362637	0.804525																																		1
chr11	5219532	5220293	384	10.18	ENSMUSG00000034164	Emid1	11	5106265	5152257	-1	10383953	-0.0646088	0.793937	-0.0468181	0.808478																																		1
chr11	5684487	5684923	385	8.93	ENSMUSG00000020477	Mrps24	11	5703983	5715680	-1	10383999	0.183082	0.44316	-0.0129358	0.954573																																1	1
chr11	5684487	5684923	385	8.93	ENSMUSG00000020481	Ankrd36	11	5569684	5689337	1																																					1	1
chr11	5742594	5742990	386	9.26	ENSMUSG00000020477	Mrps24	11	5703983	5715680	-1	10383999	0.183082	0.44316	-0.0129358	0.954573													1		1																	1	1
chr11	5742594	5742990	386	9.26	ENSMUSG00000049680	Urgcp	11	5713417	5762376	-1	10384004	0.0524683	0.83851	0.010302	0.951244													1		1																	1	1
chr11	5941862	5942736	387	11.63	ENSMUSG00000020469	Myl7	11	5896637	5898782	-1																																					1	1	1
chr11	5941862	5942736	387	11.63	ENSMUSG00000041798	Gck	11	5900820	5950081	-1																																					1	1	1
chr11	5999684	6000571	388	11.26	ENSMUSG00000002741	Ykt6	11	5955693	5967780	1	10374106			-0.19126	0.197681												1	1	1												1	1	1	1	1	1	1	1	1
chr11	5999684	6000571	388	11.26	ENSMUSG00000057897	Camk2b	11	5969644	6066362	-1	10384064	-0.289563	0.263708	0.0692591	0.644364												1	1	1												1	1	1	1	1	1	1	1	1
chr11	6485370	6485782	389	13.67	ENSMUSG00000020437	Myo1g	11	6506548	6520965	-1
chr11	6485370	6485782	389	13.67	ENSMUSG00000094483	Purb	11	6467599	6476076	-1	10384152			-0.113669	0.725061
chr11	9188763	9189836	390	14.63	ENSMUSG00000004668	Abca13	11	9191942	9684259	1	10374248	0.17855	0.441255																																		1
chr11	11856014	11856806	391	16.29	ENSMUSG00000020182	Ddc	11	11814101	11898144	-1	10384378	0.0441865	0.868247																															1		1	1	1	1
chr11	11856014	11856806	391	16.29	ENSMUSG00000035455	Fignl1	11	11787431	11808962	-1	10384373	0.61096	0.00724285	-0.0684355	0.659185																													1		1	1	1	1
chr11	17043714	17044059	392	7.26	ENSMUSG00000020120	Plek	11	16971206	17052381	-1
chr11	17043714	17044059	392	7.26	ENSMUSG00000044966	Fbxo48	11	16951375	16954772	1	10374400	0.670737	0.00372258
chr11	17238407	17238886	393	9.31	ENSMUSG00000000581	C1d	11	17257579	17269176	1	10374442	0.0840214	0.739356	0.0415081	0.854901																																	1
chr11	17238407	17238886	393	9.31	ENSMUSG00000020116	Pno1	11	17203198	17211568	-1	10384474	0.0588223	0.818151	0.00628253	0.966329																																	1
chr11	18547023	18547385	394	20.51	ENSMUSG00000016984	Etaa1	11	17938756	17953875	-1	10384486	0.39512	0.0796281	-0.0836182	0.844993
chr11	18547023	18547385	394	20.51	ENSMUSG00000020160	Meis1	11	18880430	19018958	-1	10384504			-0.273823	0.220777
chr11	19303283	19305628	395	14.31	ENSMUSG00000020160	Meis1	11	18880430	19018958	-1	10384504			-0.273823	0.220777																												1
chr11	19303283	19305628	395	14.31	ENSMUSG00000045671	Spred2	11	19924375	20024026	1	10374455			0.0602083	0.771554																												1
chr11	19303283	19305628	395	14.31	ENSMUSG00000045671	Spred2	11	19924375	20024026	1	10374464			0.0839894	0.832733																												1
chr11	19977149	19978370	396	12.85	ENSMUSG00000020152	Actr2	11	20062304	20112913	-1	10384522	-0.225673	0.326174	0.00922658	0.957634									1	1	1																1	1	1	1	1	1	1	1
chr11	19977149	19978370	396	12.85	ENSMUSG00000045671	Spred2	11	19924375	20024026	1	10374455			0.0602083	0.771554									1	1	1																1	1	1	1	1	1	1	1
chr11	19977149	19978370	396	12.85	ENSMUSG00000045671	Spred2	11	19924375	20024026	1	10374464			0.0839894	0.832733									1	1	1																1	1	1	1	1	1	1	1
chr11	20455949	20456737	397	19.39	ENSMUSG00000020142	Slc1a4	11	20302180	20332713	-1	10384539	-0.244643	0.283167	0.102324	0.349092																										1	1	1	1	1	1	1	1	1
chr11	20455949	20456737	397	19.39	ENSMUSG00000049800	Sertad2	11	20543253	20653021	1	10374478			0.0897404	0.508825																										1	1	1	1	1	1	1	1	1
chr11	20812408	20812778	398	8.16	ENSMUSG00000042363	Lgalsl	11	20823576	20831056	-1	10384572	0.209819	0.357686	-0.016706	0.907809
chr11	20812408	20812778	398	8.16	ENSMUSG00000049659	Aftph	11	20685084	20741589	-1	10384555			0.161736	0.208589
chr11	21127379	21128113	399	7.86	ENSMUSG00000020128	Vps54	11	21239281	21321136	1	10374500			-0.228368	0.314513
chr11	21127379	21128113	399	7.86	ENSMUSG00000020134	Peli1	11	21091291	21150323	1	10374485			0.150854	0.31148
chr11	22506966	22507900	400	8.3	ENSMUSG00000042302	Ehbp1	11	22005828	22342292	-1	10384622			0.0760461	0.711723																																1	1	1
chr11	22506966	22507900	400	8.3	ENSMUSG00000049904	Tmem17	11	22512088	22519234	1	10374553			-0.0532554	0.756723																																1	1	1
chr11	23064107	23064457	401	13.9	ENSMUSG00000020290	Xpo1	11	23256041	23298249	1	10374590			0.0484744	0.761138																													1	1	1	1	1	1
chr11	23064107	23064457	401	13.9	ENSMUSG00000049811	Fam161a	11	23007531	23030788	1	10374578	-0.220146	0.340799																															1	1	1	1	1	1
chr11	23066132	23066585	402	18.57	ENSMUSG00000020290	Xpo1	11	23256041	23298249	1	10374590			0.0484744	0.761138
chr11	23066132	23066585	402	18.57	ENSMUSG00000049811	Fam161a	11	23007531	23030788	1	10374578	-0.220146	0.340799
chr11	23074066	23074817	403	9.59	ENSMUSG00000020290	Xpo1	11	23256041	23298249	1	10374590			0.0484744	0.761138																													1	1	1	1		1
chr11	23074066	23074817	403	9.59	ENSMUSG00000049811	Fam161a	11	23007531	23030788	1	10374578	-0.220146	0.340799																															1	1	1	1		1
chr11	23257388	23258088	404	11.64	ENSMUSG00000020290	Xpo1	11	23256041	23298249	1	10374590			0.0484744	0.761138																							1		1	1	1	1	1	1	1	1	1	1
chr11	23257388	23258088	404	11.64	ENSMUSG00000056342	Usp34	11	23306895	23490560	1	10374621	-0.330502	0.1584	-0.0288115	0.891102																							1		1	1	1	1	1	1	1	1	1	1
chr11	23512403	23512579	405	14.32	ENSMUSG00000020286	1700093K21Rik	11	23516203	23521155	-1															1																						1	1	1
chr11	23512403	23512579	405	14.32	ENSMUSG00000020288	Ahsa2	11	23487882	23498030	-1	10384672	-0.323108	0.146444	-0.120822	0.564486										1																						1	1	1
chr11	29266002	29266645	406	6.7	ENSMUSG00000020463	Smek2	11	29172890	29220797	1	10374821			0.0572393	0.741568
chr11	29266002	29266645	406	6.7	ENSMUSG00000032740	Ccdc88a	11	29373658	29510808	1	10374842			-0.0461388	0.869716
chr11	29716155	29716368	407	9.86	ENSMUSG00000020458	Rtn4	11	29692947	29744331	1	10374908			0.00349038	0.988384																													1			1	1	1
chr11	29716155	29716368	407	9.86	ENSMUSG00000078157	4931440F15Rik	11	29822395	29825668	-1	10384883	-0.0813994	0.735172																															1			1	1	1
chr11	30249451	30249784	408	7.48	ENSMUSG00000020315	Spnb2	11	30099395	30268175	-1	10384885			-0.0122821	0.94739		1		1									1													1				1		1	1	1
chr11	30249451	30249784	408	7.48	ENSMUSG00000044072	Eml6	11	29743048	30026033	-1	10384838			-0.107799	0.458556		1		1									1													1				1		1	1	1
chr11	31048436	31048656	409	11.11	ENSMUSG00000020305	Asb3	11	30954395	31102704	1	10374983	-0.16358	0.480472	0.185868	0.669698																													1		1
chr11	31048436	31048656	409	11.11	ENSMUSG00000091195	Gm17332	11	31182376	31182462	-1																																		1		1
chr11	32020553	32021856	410	47.97	ENSMUSG00000020279	Il9r	11	32187541	32200279	-1											1					1															1	1	1	1	1	1	1	1	1
chr11	32020553	32021856	410	47.97	ENSMUSG00000020297	Nsg2	11	32000463	32059202	1	10375019	-0.648362	0.00407189	-0.0102729	0.950932						1					1															1	1	1	1	1	1	1	1	1
chr11	33663225	33663898	411	8	ENSMUSG00000020155	Kcnmb1	11	33963013	33973641	1
chr11	33663225	33663898	411	8	ENSMUSG00000020159	Gabrp	11	33550781	33578959	-1
chr11	34275975	34276999	412	22.43	ENSMUSG00000020143	Dock2	11	34226815	34783892	-1	10385118			0.146524	0.266699		1	1	1	1		1	1																			1	1	1	1	1	1	1	1
chr11	34275975	34276999	412	22.43	ENSMUSG00000047861	Foxi1	11	34204338	34208089	-1							1	1	1	1		1	1																			1	1	1	1	1	1	1	1
chr11	35589421	35590020	413	8.41	ENSMUSG00000018846	Pank3	11	35769484	35791285	1	10375216	-0.377921	0.0835094	-0.513097	0.0241793																																1		1
chr11	35589421	35590020	413	8.41	ENSMUSG00000056427	Slit3	11	35121224	35708507	1	10375175	-0.480974	0.0282739	-0.419135	0.0159895																																1		1
chr11	35924086	35925219	414	7.57	ENSMUSG00000018848	Rars	11	35808381	35834506	-1	10385159	-0.0472015	0.848911	0.0872532	0.557611									1																			1		1
chr11	35924086	35925219	414	7.57	ENSMUSG00000018849	Wwc1	11	35838400	35980527	-1	10385175	-0.503963	0.018507	0.14287	0.319021									1																			1		1
chr11	39447977	39448363	415	26.07
chr11	43262714	43264104	416	18.64	ENSMUSG00000020415	Pttg1	11	43420250	43426251	-1	10385325			0.0188949	0.91789	1	1	1	1	1																					1	1	1	1	1	1	1	1	1
chr11	43262714	43264104	416	18.64	ENSMUSG00000055415	Atp10b	11	43149877	43262285	1						1	1	1	1	1																					1	1	1	1	1	1	1	1	1
chr11	43562078	43562499	417	9.1	ENSMUSG00000020405	Fabp6	11	43596049	43601540	-1	10385337	0.253151	0.290519
chr11	43562078	43562499	417	9.1	ENSMUSG00000044707	Ccnjl	11	43528784	43586997	1	10375313	-0.0970224	0.692394	0.0975334	0.654483
chr11	44469576	44470341	418	12.67	ENSMUSG00000041231	Ublcp1	11	44454571	44470498	-1	10608656			-0.0709916	0.821128																	1	1	1	1						1	1	1	1	1	1	1	1	1
chr11	44469576	44470341	418	12.67	ENSMUSG00000041231	Ublcp1	11	44454571	44470498	-1	10385361			-0.139813	0.730825																	1	1	1	1						1	1	1	1	1	1	1	1	1
chr11	45153343	45153710	419	7.27	ENSMUSG00000006169	Clint1	11	45852051	45910625	1	10375382			0.1622	0.197681
chr11	45153343	45153710	419	7.27	ENSMUSG00000057098	Ebf1	11	44617317	45008091	1
chr11	46056035	46056908	420	29.08	ENSMUSG00000011256	Adam19	11	46055992	46147343	1	10375402	-0.355953	0.111953	-0.218377	0.135056			1								1	1	1	1	1	1	1	1	1	1	1	1	1		1	1	1	1	1	1	1	1	1	1
chr11	46056035	46056908	420	29.08	ENSMUSG00000069899	Gm12166	11	46051354	46052321	-1	10441646			-0.0121586	0.941076			1								1	1	1	1	1	1	1	1	1	1	1	1	1		1	1	1	1	1	1	1	1	1	1
chr11	46056035	46056908	420	29.08	ENSMUSG00000069899	Gm12166	11	46051354	46052321	-1	10453562			-0.0121586	0.941076			1								1	1	1	1	1	1	1	1	1	1	1	1	1		1	1	1	1	1	1	1	1	1	1
chr11	46056035	46056908	420	29.08	ENSMUSG00000069899	Gm12166	11	46051354	46052321	-1	10385382			0.00992275	0.96218			1								1	1	1	1	1	1	1	1	1	1	1	1	1		1	1	1	1	1	1	1	1	1	1
chr11	47011513	47012014	421	9.02	ENSMUSG00000020354	Sgcd	11	46896253	47988969	-1
chr11	47011513	47012014	421	9.02	ENSMUSG00000055546	Timd4	11	46810800	46844332	1
chr11	49190014	49191576	422	20.69	ENSMUSG00000040283	Btnl9	11	49165585	49187159	-1												1																			1	1		1	1	1			1
chr11	49271556	49271833	423	15.94	ENSMUSG00000020346	Mgat1	11	49244191	49263030	1	10375537			-0.0808438	0.551555																										1	1	1	1	1	1	1	1	1
chr11	49271556	49271833	423	15.94	ENSMUSG00000059864	Olfr1393	11	49280150	49281085	1	10375543	0.0689077	0.780522																												1	1	1	1	1	1	1	1	1
chr11	49272016	49272552	424	11.86	ENSMUSG00000020346	Mgat1	11	49244191	49263030	1	10375537			-0.0808438	0.551555
chr11	49272016	49272552	424	11.86	ENSMUSG00000059864	Olfr1393	11	49280150	49281085	1	10375543	0.0689077	0.780522
chr11	50124900	50125444	425	8.74	ENSMUSG00000020376	Rnf130	11	50025346	50104758	1																																	1
chr11	50124900	50125444	425	8.74	ENSMUSG00000036644	Tbc1d9b	11	50131396	50172785	1	10375679	-0.262057	0.269579	-0.0788598	0.482135																												1
chr11	50488016	50488480	426	14.94	ENSMUSG00000020375	Rufy1	11	50389286	50431125	-1	10385616			0.0280534	0.912502																										1			1			1	1	1
chr11	50488016	50488480	426	14.94	ENSMUSG00000036545	Adamts2	11	50602084	50807573	1	10375751	0.0909968	0.70504																												1			1			1	1	1
chr11	51032798	51033369	427	10.99	ENSMUSG00000057890	Olfr1375-ps1	11	51048109	51049050	1	10375797	0.0630964	0.79683			1	1	1	1																											1	1	1	1
chr11	51032798	51033369	427	10.99	ENSMUSG00000059397	Olfr54	11	51027004	51027945	1	10375797	0.0630964	0.79683			1	1	1	1																											1	1	1	1
chr11	52632596	52633061	428	22.54	ENSMUSG00000036264	Fstl4	11	52764634	53188538	1	10375956	-1.38809	2.31487e-08	-0.638093	0.0216256
chr11	52632596	52633061	428	22.54	ENSMUSG00000036275	9530068E07Rik	11	52396428	52408728	1	10375951	-0.714238	0.000627222	-0.263919	0.0805394
chr11	53092362	53093021	429	8.05	ENSMUSG00000020361	Hspa4	11	53259814	53300457	-1	10385790			-0.0376563	0.757063
chr11	53092362	53093021	429	8.05	ENSMUSG00000036264	Fstl4	11	52764634	53188538	1	10375956	-1.38809	2.31487e-08	-0.638093	0.0216256
chr11	53253028	53254018	430	22.04	ENSMUSG00000020361	Hspa4	11	53259814	53300457	-1	10385790			-0.0376563	0.757063																																1
chr11	53253028	53254018	430	22.04	ENSMUSG00000036264	Fstl4	11	52764634	53188538	1	10375956	-1.38809	2.31487e-08	-0.638093	0.0216256																																1
chr11	53535439	53538182	431	40.97	ENSMUSG00000018395	Kif3a	11	53567379	53601967	1	10376033			0.0199153	0.934307						1																1							1			1	1	1
chr11	53535439	53538182	431	40.97	ENSMUSG00000018398	2013-09-08	11	53519257	53549565	1	10376021	-0.188884	0.419891	0.27221	0.135885						1																1							1			1	1	1
chr11	53759008	53759764	432	12.54	ENSMUSG00000018899	Irf1	11	53770014	53778374	1	10376060			-0.156332	0.281014																				1						1	1	1	1	1	1	1	1	1
chr11	53759008	53759764	432	12.54	ENSMUSG00000036117	Il5	11	53720794	53725106	1																									1						1	1	1	1	1	1	1	1	1
chr11	53762935	53763515	433	38.92	ENSMUSG00000018899	Irf1	11	53770014	53778374	1	10376060			-0.156332	0.281014															1				1							1	1	1	1	1	1	1	1	1
chr11	53762935	53763515	433	38.92	ENSMUSG00000036117	Il5	11	53720794	53725106	1																				1				1							1	1	1	1	1	1	1	1	1
chr11	53878605	53879266	434	8.28	ENSMUSG00000018899	Irf1	11	53770014	53778374	1	10376060			-0.156332	0.281014																																	1
chr11	53878605	53879266	434	8.28	ENSMUSG00000018900	Slc22a5	11	53864542	53891660	-1	10385872	-0.160571	0.486381	-0.100617	0.554587																																	1
chr11	54167674	54168231	435	8.74	ENSMUSG00000018906	P4ha2	11	54100095	54131665	1	10376074	-0.690224	0.00118576	-0.362114	0.0422012																																	1	1
chr11	54167674	54168231	435	8.74	ENSMUSG00000018916	Csf2	11	54247271	54249667	-1																																						1	1
chr11	54236720	54237142	436	13.12	ENSMUSG00000018906	P4ha2	11	54100095	54131665	1	10376074	-0.690224	0.00118576	-0.362114	0.0422012						1																				1	1	1		1			1
chr11	54236720	54237142	436	13.12	ENSMUSG00000018916	Csf2	11	54247271	54249667	-1											1																				1	1	1		1			1
chr11	54304636	54305029	437	10.03	ENSMUSG00000020333	Acsl6	11	54303798	54364756	1	10376096	-0.610931	0.00381176	-0.0795117	0.706826																					1					1	1	1	1	1	1	1	1	1
chr11	54304636	54305029	437	10.03	ENSMUSG00000035992	Fnip1	11	54438199	54518235	1	10376144	-0.349406	0.115193	-0.012892	0.950958																					1					1	1	1	1	1	1	1	1	1
chr11	55419172	55419495	438	8.95	ENSMUSG00000018593	Sparc	11	55394500	55420080	-1	10386058	-0.311884	0.228265	-0.606937	0.0114848																										1	1	1	1	1	1	1	1	1
chr11	57186344	57186955	439	12.79	ENSMUSG00000020522	Mfap3	11	57518664	57533815	1	10376263			-0.408155	0.045873
chr11	57186344	57186955	439	12.79	ENSMUSG00000020524	Gria1	11	57011387	57330244	1
chr11	57839588	57840349	440	12.36	ENSMUSG00000037331	Larp1	11	58009064	58062034	1	10376312	0.256525	0.257421	0.160014	0.580996
chr11	57839588	57840349	440	12.36	ENSMUSG00000037331	Larp1	11	58009064	58062034	1	10376292			0.161875	0.293192
chr11	57839588	57840349	440	12.36	ENSMUSG00000037335	Hand1	11	57828705	57832818	-1
chr11	57869003	57869473	441	10.32	ENSMUSG00000037331	Larp1	11	58009064	58062034	1	10376312	0.256525	0.257421	0.160014	0.580996																													1			1	1	1
chr11	57869003	57869473	441	10.32	ENSMUSG00000037331	Larp1	11	58009064	58062034	1	10376292			0.161875	0.293192																													1			1	1	1
chr11	57869003	57869473	441	10.32	ENSMUSG00000037335	Hand1	11	57828705	57832818	-1																																		1			1	1	1
chr11	58063598	58063964	442	10.76	ENSMUSG00000020515	Cnot8	11	58104153	58118594	1	10376314			0.0230466	0.934813																																	1
chr11	58063598	58063964	442	10.76	ENSMUSG00000037331	Larp1	11	58009064	58062034	1	10376312	0.256525	0.257421	0.160014	0.580996																																	1
chr11	58063598	58063964	442	10.76	ENSMUSG00000037331	Larp1	11	58009064	58062034	1	10376292			0.161875	0.293192																																	1
chr11	58103925	58104739	443	13.71	ENSMUSG00000020515	Cnot8	11	58104153	58118594	1	10376314			0.0230466	0.934813											1	1	1			1	1	1	1	1			1	1		1	1	1	1	1	1	1	1	1
chr11	59397338	59397987	444	14.75	ENSMUSG00000036819	Jmjd4	11	59450045	59458567	1	10376496			-0.096765	0.564655																													1	1	1	1	1	1
chr11	59397338	59397987	444	14.75	ENSMUSG00000049291	Prss38	11	59372669	59375657	-1																																		1	1	1	1	1	1
chr11	59539065	59539419	445	10.02	ENSMUSG00000032691	Nlrp3	11	59541568	59566956	1
chr11	59721386	59721948	446	10.93	ENSMUSG00000005417	Mprip	11	59661305	59780860	1	10376534			0.131997	0.361685																										1	1	1	1	1	1		1
chr11	59721386	59721948	446	10.93	ENSMUSG00000043648	Pld6	11	59783897	59787645	-1	10386423			-0.104709	0.331225																										1	1	1	1	1	1		1
chr11	59913684	59913930	447	19.08	ENSMUSG00000019373	Cops3	11	59817795	59839838	-1	10386442			-0.0259412	0.847105													1																1	1	1
chr11	59913684	59913930	447	19.08	ENSMUSG00000061650	Med9	11	59948206	59962205	1	10376564			0.169329	0.141941													1																1	1	1
chr11	60436435	60436916	448	11.88	ENSMUSG00000020537	Drg2	11	60454591	60468754	1	10376603			-0.0126953	0.937156																													1	1	1
chr11	60436435	60436916	448	11.88	ENSMUSG00000042709	Atpaf2	11	60400626	60418457	-1	10386518	0.337806	0.136214	0.121601	0.560035																													1	1	1
chr11	60446844	60447323	449	6.83	ENSMUSG00000020537	Drg2	11	60454591	60468754	1	10376603			-0.0126953	0.937156																										1			1
chr11	60446844	60447323	449	6.83	ENSMUSG00000042709	Atpaf2	11	60400626	60418457	-1	10386518	0.337806	0.136214	0.121601	0.560035																										1			1
chr11	60448316	60451139	450	12.81	ENSMUSG00000020537	Drg2	11	60454591	60468754	1	10376603			-0.0126953	0.937156																										1							1	1
chr11	60448316	60451139	450	12.81	ENSMUSG00000042709	Atpaf2	11	60400626	60418457	-1	10386518	0.337806	0.136214	0.121601	0.560035																										1							1	1
chr11	60453160	60453907	451	10.13	ENSMUSG00000020537	Drg2	11	60454591	60468754	1	10376603			-0.0126953	0.937156																																1	1	1
chr11	60698420	60698864	452	8.79	ENSMUSG00000020536	Llgl1	11	60699723	60714186	1	10376690			0.158902	0.208589															1												1		1	1		1	1	1
chr11	61040826	61041350	453	12.87	ENSMUSG00000010142	Tnfrsf13b	11	61126755	61149372	1	10376755	0.13674	0.556111									1																			1	1	1	1	1	1	1
chr11	61040826	61041350	453	12.87	ENSMUSG00000042529	Kcnj12	11	61022564	61071131	1	10376747	-0.15178	0.512034									1																			1	1	1	1	1	1	1
chr11	61041639	61042748	454	9.17	ENSMUSG00000010142	Tnfrsf13b	11	61126755	61149372	1	10376755	0.13674	0.556111											1					1													1	1	1	1	1	1
chr11	61041639	61042748	454	9.17	ENSMUSG00000042529	Kcnj12	11	61022564	61071131	1	10376747	-0.15178	0.512034											1					1													1	1	1	1	1	1
chr11	61230348	61231572	455	17.61	ENSMUSG00000010025	Aldh3a2	11	61223417	61267464	-1	10386652	0.235279	0.302602	0.10585	0.636411	1	1	1	1	1			1	1		1															1	1	1	1	1	1	1	1	1
chr11	61230348	61231572	455	17.61	ENSMUSG00000019102	Aldh3a1	11	61207537	61218421	1	10376765	-0.0266699	0.916803			1	1	1	1	1			1	1		1															1	1	1	1	1	1	1	1	1
chr11	61407515	61407875	456	12.52	ENSMUSG00000010086	Rnf112	11	61448442	61454131	-1	10386705	-0.338895	0.142004	-0.232407	0.142241	1		1	1	1																					1	1	1	1	1	1	1	1	1
chr11	61407515	61407875	456	12.52	ENSMUSG00000010122	Slc47a1	11	61343401	61378345	-1	10386683	-0.315047	0.269361			1		1	1	1																					1	1	1	1	1	1	1	1	1
chr11	62278213	62278505	457	14.1	ENSMUSG00000014243	Zswim7	11	62267224	62281375	-1						1	1	1	1	1																						1		1	1	1	1	1	1
chr11	62278213	62278505	457	14.1	ENSMUSG00000018500	Adora2b	11	62248984	62266453	1						1	1	1	1	1																						1		1	1	1	1	1	1
chr11	62278213	62278505	457	14.1	ENSMUSG00000042298	Ttc19	11	62281473	62328451	1	10376839			0.0120573	0.977776	1	1	1	1	1																						1		1	1	1	1	1	1
chr11	63789893	63790192	458	10.15	ENSMUSG00000018217	Pmp22	11	63128982	63159547	1	10376950			-0.262884	0.0595001
chr11	63789893	63790192	458	10.15	ENSMUSG00000070407	Hs3st3b1	11	63885792	63922290	-1	10386951			-0.0497865	0.770302
chr11	66914115	66914712	459	11.78	ENSMUSG00000048070	Pirt	11	66911981	66929876	1	10376998	-0.734222	0.00132928	0.130352	0.220861	1	1	1	1	1																					1	1	1	1	1	1	1	1	1
chr11	66914115	66914712	459	11.78	ENSMUSG00000050270	Tmem220	11	67025154	67035312	1	10377001			-0.183639	0.136178	1	1	1	1	1																					1	1	1	1	1	1	1	1	1
chr11	67896942	67897539	460	21.57	ENSMUSG00000020905	Usp43	11	67854523	67922153	-1	10387138	0.382596	0.0782999	0.0251209	0.890345	1	1	1	1	1																					1	1	1	1	1	1	1	1	1
chr11	67896942	67897539	460	21.57	ENSMUSG00000033044	Dhrs7c	11	67798187	67816005	1	10377245	0.0919818	0.699128			1	1	1	1	1																					1	1	1	1	1	1	1	1	1
chr11	68466082	68466790	461	21.26	ENSMUSG00000020901	Pik3r5	11	68432121	68497849	1	10377265	0.121273	0.602349
chr11	68466082	68466790	461	21.26	ENSMUSG00000046207	Pik3r6	11	68503019	68552698	1
chr11	69470846	69471176	462	9.29	ENSMUSG00000005237	Dnahc2	11	69420809	69549110	-1	10387397	0.218762	0.353657																																		1	1	1
chr11	69470846	69471176	462	9.29	ENSMUSG00000018476	Kdm6b	11	69398508	69413675	-1	10387372			0.220902	0.279211																																1	1	1
chr11	69470846	69471176	462	9.29	ENSMUSG00000018476	Kdm6b	11	69398508	69413675	-1	10387368	-0.0346262	0.89492																																		1	1	1
chr11	70656643	70658312	463	13.29	ENSMUSG00000018287	Spag7	11	70663771	70669416	-1	10387936	0.203767	0.370006	0.166202	0.331823																										1	1					1	1	1
chr11	70656643	70658312	463	13.29	ENSMUSG00000018293	Pfn1	11	70651850	70654644	-1	10387932	0.223617	0.328488	0.0758992	0.639346																										1	1					1	1	1
chr11	70656643	70658312	463	13.29	ENSMUSG00000060600	Eno3	11	70657202	70662513	1	10377938			-0.0777778	0.550789																										1	1					1	1	1
chr11	72547767	72548767	464	22.36	ENSMUSG00000020798	Spns3	11	72494919	72550506	-1	10388211	0.0737696	0.766651																														1	1	1	1		1	1
chr11	72547767	72548767	464	22.36	ENSMUSG00000040447	Spns2	11	72451638	72489904	-1	10388194			-0.0583501	0.762011																												1	1	1	1		1	1
chr11	73047203	73047703	465	11.23	ENSMUSG00000020783	1200014J11Rik	11	73047783	73080217	1	10378271			0.0698299	0.824922																										1	1	1	1	1	1	1	1	1
chr11	74460648	74460833	466	9.77	ENSMUSG00000038807	Rap1gap2	11	74383356	74590186	-1	10388310			0.0478242	0.809871																													1	1	1	1		1
chr11	74460648	74460833	466	9.77	ENSMUSG00000058275	Olfr412	11	74364671	74365609	1																																		1	1	1	1		1
chr11	74526800	74527235	467	14.79	ENSMUSG00000038807	Rap1gap2	11	74383356	74590186	-1	10388310			0.0478242	0.809871							1																				1	1	1	1	1	1	1	1
chr11	74526800	74527235	467	14.79	ENSMUSG00000058275	Olfr412	11	74364671	74365609	1												1																				1	1	1	1	1	1	1	1
chr11	74751201	74751712	468	6.72	ENSMUSG00000010554	Mettl16	11	74770830	74828525	1	10378482			0.150629	0.640378								1			1	1														1	1	1	1	1	1
chr11	74751201	74751712	468	6.72	ENSMUSG00000020745	Pafah1b1	11	74673949	74724670	-1	10388337			0.0680625	0.703895								1			1	1														1	1	1	1	1	1
chr11	74876612	74877327	469	37.55	ENSMUSG00000000282	Mnt	11	74830920	74845725	1	10378497			0.0428174	0.82756							1							1								1				1	1	1	1	1	1	1	1	1
chr11	74876612	74877327	469	37.55	ENSMUSG00000038351	Sgsm2	11	74849261	74897060	-1	10388352			0.234535	0.106959							1							1								1				1	1	1	1	1	1	1	1	1
chr11	75656297	75657675	470	15.19	ENSMUSG00000017774	Myo1c	11	75650504	75673910	1	10378697			0.0518243	0.712023																1	1									1	1	1	1	1	1	1	1	1
chr11	75656297	75657675	470	15.19	ENSMUSG00000017776	Crk	11	75679259	75706908	1	10378732			0.02583	0.913306																1	1									1	1	1	1	1	1	1	1	1
chr11	76135142	76135603	471	15.25	ENSMUSG00000017288	Vps53	11	76046226	76179647	-1	10388492	-0.297912	0.191886	-0.0417386	0.796965
chr11	76135142	76135603	471	15.25	ENSMUSG00000020846	Fam101b	11	76019194	76027782	-1	10388488	0.462464	0.031858	0.329698	0.0690517
chr11	76708197	76709961	472	27.7	ENSMUSG00000010392	Gosr1	11	76726602	76763579	-1	10388579			0.0540209	0.757504								1	1	1																						1
chr11	76708197	76709961	472	27.7	ENSMUSG00000046275	Tusc5	11	76679808	76698664	1	10378787	0.143361	0.543756										1	1	1																						1
chr11	76894327	76896680	473	30.43	ENSMUSG00000020839	Tmigd1	11	76902159	76916587	1						1	1	1	1	1																					1	1	1	1	1	1	1	1	1
chr11	76894327	76896680	473	30.43	ENSMUSG00000020841	Cpd	11	76778424	76847018	-1	10388591			-0.115699	0.346164	1	1	1	1	1																					1	1	1	1	1	1	1	1	1
chr11	77164623	77165215	474	8.4	ENSMUSG00000037958	Ccdc55	11	77044292	77078435	-1	10388613			-0.136984	0.438344																																1	1	1
chr11	77164623	77165215	474	8.4	ENSMUSG00000050944	Efcab5	11	77089915	77188968	-1																																					1	1	1
chr11	77893965	77894564	475	9.1	ENSMUSG00000017453	Pipox	11	77880615	77894096	-1	10388718	-0.352029	0.117892				1	1	1	1								1													1	1	1	1	1	1	1	1	1
chr11	78545682	78546094	476	10.96	ENSMUSG00000001105	Ift20	11	78536361	78541737	1	10379215	-0.266881	0.244854	-0.171288	0.280826																																1
chr11	78545682	78546094	476	10.96	ENSMUSG00000037278	Tmem97	11	78541817	78550777	-1	10434668	0.177615	0.450497	-0.138179	0.302852																																1
chr11	78545682	78546094	476	10.96	ENSMUSG00000037278	Tmem97	11	78541817	78550777	-1	10388880			-0.138279	0.3595																																1
chr11	80080444	80080633	477	11.77	ENSMUSG00000017561	Crlf3	11	80046493	80080991	-1	10388996	0.358686	0.107037	0.125155	0.494471																				1						1	1	1	1	1		1	1	1
chr11	83752488	83753647	478	65.4	ENSMUSG00000000976	Heatr6	11	83753696	83783754	1	10379740	-0.0214786	0.932501	0.238736	0.116691																										1	1	1	1	1	1	1	1	1
chr11	83785550	83787253	479	10.32	ENSMUSG00000000976	Heatr6	11	83753696	83783754	1	10379740	-0.0214786	0.932501	0.238736	0.116691	1	1	1	1	1								1													1	1	1	1	1	1	1	1	1
chr11	83785550	83787253	479	10.32	ENSMUSG00000020679	Hnf1b	11	83850063	83905917	1	10379765	0.348661	0.117892			1	1	1	1	1								1													1	1	1	1	1	1	1	1	1
chr11	84044354	84045241	480	10.8	ENSMUSG00000018648	Dusp14	11	84048041	84069261	-1	10389238	0.0746589	0.764113	0.127448	0.353239										1												1							1	1	1			1
chr11	84044354	84045241	480	10.8	ENSMUSG00000034940	Synrg	11	83964428	84044578	1	10379795			-0.0519487	0.793057										1												1							1	1	1			1
chr11	85519001	85519430	481	10.77	ENSMUSG00000000093	Tbx2	11	85832551	85841948	1	10379936	0.170938	0.463655	-0.122382	0.416927																												1
chr11	85519001	85519430	481	10.77	ENSMUSG00000059439	Bcas3	11	85353167	85826058	1	10379901			0.177903	0.195268																												1
chr11	85818492	85818701	482	6.84	ENSMUSG00000000093	Tbx2	11	85832551	85841948	1	10379936	0.170938	0.463655	-0.122382	0.416927
chr11	85818492	85818701	482	6.84	ENSMUSG00000059439	Bcas3	11	85353167	85826058	1	10379901			0.177903	0.195268
chr11	88536661	88537140	483	14.36	ENSMUSG00000034031	1700106J16Rik	11	88294043	88295261	1	10380244	0.211244	0.365665												1
chr11	88536661	88537140	483	14.36	ENSMUSG00000069769	Msi2	11	88339382	88718513	-1	10389680			0.251767	0.0714148										1
chr11	94159975	94160916	484	37.85	ENSMUSG00000020859	Spag9	11	93996091	94126085	1	10380341			-0.0259417	0.90366												1				1	1	1			1	1	1	1		1	1	1	1	1	1	1	1	1
chr11	94159975	94160916	484	37.85	ENSMUSG00000037573	Tob1	11	94211454	94215495	1	10380381			-0.130244	0.243897												1				1	1	1			1	1	1	1		1	1	1	1	1	1	1	1	1
chr11	95713402	95713862	485	8.77	ENSMUSG00000050860	Phospho1	11	95824499	95832140	1																1	1	1	1	1	1	1	1	1	1	1	1				1	1	1	1	1	1	1	1	1
chr11	95713402	95713862	485	8.77	ENSMUSG00000075595	Zfp652	11	95712673	95835115	1	10380560	-0.423617	0.0538192	0.288988	0.045873											1	1	1	1	1	1	1	1	1	1	1	1				1	1	1	1	1	1	1	1	1
chr11	96758496	96758896	486	7.1	ENSMUSG00000020876	Snx11	11	96767555	96777559	-1	10390258			0.0084938	0.958879																													1	1	1		1
chr11	96758496	96758896	486	7.1	ENSMUSG00000057058	Skap1	11	96464593	96759130	1																																		1	1	1		1
chr11	96824267	96824641	487	19.2	ENSMUSG00000018666	Cbx1	11	96789127	96808640	1	10380689			0.0502682	0.855125											1			1		1		1			1	1	1			1	1	1	1	1	1	1	1	1
chr11	96824267	96824641	487	19.2	ENSMUSG00000038615	Nfe2l1	11	96817414	96829968	-1	10390271	-0.427387	0.0505594	0.0409873	0.772072											1			1		1		1			1	1	1			1	1	1	1	1	1	1	1	1
chr11	96840458	96840714	488	18.19	ENSMUSG00000018672	Copz2	11	96849870	96861203	1	10380699	-0.114934	0.647121	0.259292	0.122015						1		1			1	1														1	1		1	1	1	1	1	1
chr11	96840458	96840714	488	18.19	ENSMUSG00000038615	Nfe2l1	11	96817414	96829968	-1	10390271	-0.427387	0.0505594	0.0409873	0.772072						1		1			1	1														1	1		1	1	1	1	1	1
chr11	96872481	96874420	489	18.67	ENSMUSG00000018669	Cdk5rap3	11	96907426	96916496	-1	10390283			0.0239732	0.90366			1			1					1	1			1					1		1	1				1		1	1	1	1	1	1
chr11	96872481	96874420	489	18.67	ENSMUSG00000018672	Copz2	11	96849870	96861203	1	10380699	-0.114934	0.647121	0.259292	0.122015			1			1					1	1			1					1		1	1				1		1	1	1	1	1	1
chr11	96906946	96908151	490	29.37	ENSMUSG00000018669	Cdk5rap3	11	96907426	96916496	-1	10390283			0.0239732	0.90366						1																									1	1
chr11	96906946	96908151	490	29.37	ENSMUSG00000018672	Copz2	11	96849870	96861203	1	10380699	-0.114934	0.647121	0.259292	0.122015						1																									1	1
chr11	98019395	98020122	491	19.12	ENSMUSG00000020882	Cacnb1	11	98001508	98023034	-1	10390542	-0.357693	0.141359	0.0789358	0.611794			1	1	1							1		1								1				1	1		1	1	1	1	1	1
chr11	98019395	98020122	491	19.12	ENSMUSG00000038352	Arl5c	11	97989578	97996181	-1								1	1	1							1		1								1				1	1		1	1	1	1	1	1
chr11	98306208	98306843	492	20.2	ENSMUSG00000003119	Cdk12	11	98203059	98278504	1	10380840			0.159181	0.238229	1	1																									1						1
chr11	98306208	98306843	492	20.2	ENSMUSG00000038255	Neurod2	11	98325415	98329648	-1						1	1																									1						1
chr11	98744152	98744496	493	16.86	ENSMUSG00000020889	Nr1d1	11	98767932	98775333	-1	10390691	0.0940146	0.72309	-0.242624	0.0878601															1							1				1	1	1	1	1	1	1	1	1
chr11	98744152	98744496	493	16.86	ENSMUSG00000058756	Thra	11	98740638	98769006	1	10381006			0.232796	0.0619534															1							1				1	1	1	1	1	1	1	1	1
chr11	98775366	98776360	494	30.35	ENSMUSG00000020889	Nr1d1	11	98767932	98775333	-1	10390691	0.0940146	0.72309	-0.242624	0.0878601																										1	1	1	1	1	1	1	1	1
chr11	98925412	98926189	495	17.11	ENSMUSG00000037992	Rara	11	98927818	98974942	1	10381082	0.0764839	0.752866	0.139533	0.358081														1	1												1		1	1	1	1	1	1
chr11	98927844	98928542	496	11.45	ENSMUSG00000037992	Rara	11	98927818	98974942	1	10381082	0.0764839	0.752866	0.139533	0.358081													1			1	1	1	1	1						1	1	1	1	1	1	1	1	1
chr11	98953947	98954877	497	7.68	ENSMUSG00000037992	Rara	11	98927818	98974942	1	10381082	0.0764839	0.752866	0.139533	0.358081	1	1	1	1	1																						1	1	1	1	1	1	1	1
chr11	98953947	98954877	497	7.68	ENSMUSG00000047197	Gjd3	11	98982180	98983016	-1	10390705			-0.0460993	0.870342	1	1	1	1	1																						1	1	1	1	1	1	1	1
chr11	99043111	99043450	498	21.68	ENSMUSG00000017493	Igfbp4	11	99041244	99054392	1	10381096			-0.206342	0.113527																								1		1		1	1	1	1		1
chr11	99043111	99043450	498	21.68	ENSMUSG00000017607	Tns4	11	99065678	99089306	-1																													1		1		1	1	1	1		1
chr11	99151034	99152392	499	17.72	ENSMUSG00000017607	Tns4	11	99065678	99089306	-1																																					1	1
chr11	99151034	99152392	499	17.72	ENSMUSG00000037944	Ccr7	11	99144196	99155077	-1	10390763	-0.268808	0.238583	-0.143041	0.576659																																1	1
chr11	99751345	99751677	500	7.46	ENSMUSG00000075566	Krtap4-6	11	99665043	99665960	-1
chr11	99751345	99751677	500	7.46	ENSMUSG00000089724	Krtap4-8	11	99779722	99780704	-1
chr11	100420504	100420856	501	8.71	ENSMUSG00000001555	Fkbp10	11	100415697	100424824	1	10381122			-0.58532	0.0168577																																1	1	1
chr11	100420504	100420856	501	8.71	ENSMUSG00000017176	Nt5c3l	11	100422321	100441808	-1	10391130			-0.019524	0.901248																																1	1	1
chr11	100571751	100572486	502	9.78	ENSMUSG00000006782	Cnp	11	100574904	100591729	1	10381154	0.121834	0.613712	0.100146	0.438668																										1			1	1	1		1
chr11	100930723	100931830	503	18.78	ENSMUSG00000004040	Stat3	11	100885098	100939540	-1	10391301	-0.300524	0.201694	0.0925589	0.441939													1				1		1								1		1		1	1	1	1
chr11	100930723	100931830	503	18.78	ENSMUSG00000004043	Stat5a	11	100859351	100885169	1	10381172			-0.0260696	0.895023													1				1		1								1		1		1	1	1	1
chr11	101148598	101149463	504	10.27	ENSMUSG00000035198	Tubg1	11	101119938	101126419	1	10381250			0.0297752	0.827131										1																			1	1	1	1	1	1
chr11	101148598	101149463	504	10.27	ENSMUSG00000045007	Tubg2	11	101155907	101161787	1	10381260	-0.0276056	0.91794	0.198122	0.0818036										1																			1	1	1	1	1	1
chr11	101172053	101172314	505	14.55	ENSMUSG00000035172	Plekhh3	11	101162679	101171351	-1	10391359			0.072161	0.639346											1	1		1							1	1	1			1	1	1	1	1	1	1	1	1
chr11	101351432	101351857	506	14.58	ENSMUSG00000019326	Aoc3	11	101330605	101341938	1													1																										1
chr11	101351432	101351857	506	14.58	ENSMUSG00000078650	G6pc	11	101367561	101377903	1													1																										1
chr11	101739693	101742905	507	45	ENSMUSG00000017724	Etv4	11	101769742	101785371	-1	10391490	0.182823	0.427616	0.128402	0.333322			1																										1	1		1	1
chr11	101739693	101742905	507	45	ENSMUSG00000034931	Dhx8	11	101732919	101767358	1	10381477			0.071553	0.569374			1																										1	1		1	1
chr11	101969927	101970453	508	12.46	ENSMUSG00000001494	Sost	11	101962458	101967015	-1																										1										1	1		1
chr11	102122130	102122880	509	13.71	ENSMUSG00000017311	Pyy	11	102106676	102107832	-1	10391561	-0.0146205	0.954765	0.112335	0.643243
chr11	102122130	102122880	509	13.71	ENSMUSG00000048217	Nags	11	102145513	102149477	1
chr11	102230521	102231292	510	14.83	ENSMUSG00000008855	Hdac5	11	102194432	102230166	-1	10391577	-0.156167	0.513816	0.147755	0.207757																										1	1	1	1	1	1	1	1	1
chr11	102466177	102466456	511	16.5	ENSMUSG00000034664	Itga2b	11	102453297	102470122	-1																															1	1	1	1	1	1	1	1	1
chr11	102466177	102466456	511	16.5	ENSMUSG00000034685	Fam171a2	11	102436981	102447682	-1	10391685	-0.22023	0.363033	-0.0301333	0.825587																										1	1	1	1	1	1	1	1	1
chr11	102633254	102633715	512	16.27	ENSMUSG00000020926	Adam11	11	102761439	102780262	1	10381619	0.214072	0.355735																	1	1	1	1		1					1	1	1		1	1	1	1	1	1
chr11	102633254	102633715	512	16.27	ENSMUSG00000050288	Fzd2	11	102604431	102608058	1																				1	1	1	1		1					1	1	1		1	1	1	1	1	1
chr11	103144752	103145115	513	12.58	ENSMUSG00000043372	Hexim2	11	103132429	103139876	1	10381702			-0.211678	0.210371
chr11	103144752	103145115	513	12.58	ENSMUSG00000055805	Fmnl1	11	103171107	103198901	1	10381708			-0.100697	0.47294
chr11	103172115	103172544	514	9.88	ENSMUSG00000020940	1700023F06Rik	11	103198946	103208558	-1	10391854			0.118099	0.2972																										1	1	1	1	1	1	1	1	1
chr11	103172115	103172544	514	9.88	ENSMUSG00000055805	Fmnl1	11	103171107	103198901	1	10381708			-0.100697	0.47294																										1	1	1	1	1	1	1	1	1
chr11	103173674	103174090	515	9.02	ENSMUSG00000020940	1700023F06Rik	11	103198946	103208558	-1	10391854			0.118099	0.2972																											1		1	1	1
chr11	103173674	103174090	515	9.02	ENSMUSG00000055805	Fmnl1	11	103171107	103198901	1	10381708			-0.100697	0.47294																											1		1	1	1
chr11	103212231	103212893	516	16.16	ENSMUSG00000020940	1700023F06Rik	11	103198946	103208558	-1	10391854			0.118099	0.2972
chr11	104023041	104023966	517	23.27	ENSMUSG00000018634	Crhr1	11	104132855	104175523	1	10381753	-0.491682	0.0209488	-0.49674	0.037303							1																											1
chr11	104023041	104023966	517	23.27	ENSMUSG00000062421	Arf2	11	103966739	103985337	1	10381744	0.517022	0.0132433	0.242077	0.136393							1																											1
chr11	104035143	104035333	518	9.15	ENSMUSG00000018634	Crhr1	11	104132855	104175523	1	10381753	-0.491682	0.0209488	-0.49674	0.037303																													1	1	1
chr11	104035143	104035333	518	9.15	ENSMUSG00000062421	Arf2	11	103966739	103985337	1	10381744	0.517022	0.0132433	0.242077	0.136393																													1	1	1
chr11	104310726	104312167	519	9.51	ENSMUSG00000018411	Mapt	11	104231390	104332090	1	10381776	-0.267319	0.256295	0.106069	0.280848	1	1	1	1	1										1													1	1	1	1	1	1	1
chr11	104310726	104312167	519	9.51	ENSMUSG00000020687	Cdc27	11	104502745	104550620	-1	10392012			0.0058598	0.967412	1	1	1	1	1										1													1	1	1	1	1	1	1
chr11	104983414	104983795	520	11.38	ENSMUSG00000020689	Itgb3	11	104608000	104670476	1	10381809	0.115202	0.630141	0.155899	0.195268																																1
chr11	104983414	104983795	520	11.38	ENSMUSG00000020690	Efcab3	11	105063592	105117537	1	10381849	-0.0133269	0.959682																																		1
chr11	105028230	105028765	521	13.65	ENSMUSG00000020689	Itgb3	11	104608000	104670476	1	10381809	0.115202	0.630141	0.155899	0.195268
chr11	105028230	105028765	521	13.65	ENSMUSG00000020690	Efcab3	11	105063592	105117537	1	10381849	-0.0133269	0.959682
chr11	106438738	106439083	522	15.06	ENSMUSG00000001029	Icam2	11	106377656	106388075	-1	10392177	0.126775	0.587845	-0.520249	0.0163369						1																					1				1
chr11	106438738	106439083	522	15.06	ENSMUSG00000020715	Ern1	11	106394650	106487852	-1	10392183			0.150146	0.208462						1																					1				1
chr11	106470727	106471242	523	11.18	ENSMUSG00000001029	Icam2	11	106377656	106388075	-1	10392177	0.126775	0.587845	-0.520249	0.0163369							1
chr11	106470727	106471242	523	11.18	ENSMUSG00000020715	Ern1	11	106394650	106487852	-1	10392183			0.150146	0.208462							1
chr11	106505983	106508489	524	75.07	ENSMUSG00000020715	Ern1	11	106394650	106487852	-1	10392183			0.150146	0.208462				1											1														1	1	1	1	1	1
chr11	106505983	106508489	524	75.07	ENSMUSG00000040548	Tex2	11	106502147	106613423	-1	10392207			-0.0605387	0.759562				1											1														1	1	1	1	1	1
chr11	106572041	106572487	525	17.37	ENSMUSG00000020715	Ern1	11	106394650	106487852	-1	10392183			0.150146	0.208462												1									1	1				1	1	1	1	1	1
chr11	106572041	106572487	525	17.37	ENSMUSG00000040548	Tex2	11	106502147	106613423	-1	10392207			-0.0605387	0.759562												1									1	1				1	1	1	1	1	1
chr11	106739820	106740354	526	7.87	ENSMUSG00000020717	Pecam1	11	106654217	106750628	-1	10392221	-0.227878	0.444302
chr11	106739820	106740354	526	7.87	ENSMUSG00000040548	Tex2	11	106502147	106613423	-1	10392207			-0.0605387	0.759562
chr11	106741327	106741554	527	34.39	ENSMUSG00000020717	Pecam1	11	106654217	106750628	-1	10392221	-0.227878	0.444302																												1	1		1	1	1	1	1	1
chr11	106741327	106741554	527	34.39	ENSMUSG00000040548	Tex2	11	106502147	106613423	-1	10392207			-0.0605387	0.759562																										1	1		1	1	1	1	1	1
chr11	107156436	107157261	528	7.83	ENSMUSG00000018433	Nol11	11	107166663	107189381	-1	10392328	0.170372	0.468926	-0.0127716	0.949867
chr11	107156436	107157261	528	7.83	ENSMUSG00000040481	Bptf	11	107033081	107132127	-1	10392300			-0.0103491	0.945009
chr11	107156436	107157261	528	7.83	ENSMUSG00000040481	Bptf	11	107033081	107132127	-1	10392318	-0.206476	0.38112	0.0626188	0.824836
chr11	107983995	107984971	529	11.28	ENSMUSG00000000049	Apoh	11	108343354	108414396	1																																		1	1	1	1	1	1
chr11	107983995	107984971	529	11.28	ENSMUSG00000040373	Cacng5	11	107874605	107915055	-1																																		1	1	1	1	1	1
chr11	108130106	108130669	530	10.29	ENSMUSG00000000049	Apoh	11	108343354	108414396	1																																	1	1	1	1
chr11	108130106	108130669	530	10.29	ENSMUSG00000040373	Cacng5	11	107874605	107915055	-1																																	1	1	1	1
chr11	108164290	108164603	531	6.26	ENSMUSG00000000049	Apoh	11	108343354	108414396	1
chr11	108164290	108164603	531	6.26	ENSMUSG00000040373	Cacng5	11	107874605	107915055	-1
chr11	108370816	108371376	532	9.4	ENSMUSG00000020728	Ccdc46	11	108425192	108860615	1
chr11	108370816	108371376	532	9.4	ENSMUSG00000050965	Prkca	11	107933387	108343928	-1	10392388	-0.400739	0.0641544	-0.0843514	0.482214
chr11	108414655	108415333	533	8.44	ENSMUSG00000020728	Ccdc46	11	108425192	108860615	1																																						1
chr11	108414655	108415333	533	8.44	ENSMUSG00000050965	Prkca	11	107933387	108343928	-1	10392388	-0.400739	0.0641544	-0.0843514	0.482214																																	1
chr11	108434621	108435436	534	11.27	ENSMUSG00000000142	Axin2	11	108920349	108950783	1	10382228	0.289497	0.214024	0.114627	0.300918																																1
chr11	108434621	108435436	534	11.27	ENSMUSG00000020728	Ccdc46	11	108425192	108860615	1																																					1
chr11	108527904	108528124	535	8.7	ENSMUSG00000000142	Axin2	11	108920349	108950783	1	10382228	0.289497	0.214024	0.114627	0.300918																																	1
chr11	108527904	108528124	535	8.7	ENSMUSG00000020728	Ccdc46	11	108425192	108860615	1																																						1
chr11	109637985	109638349	536	13.72	ENSMUSG00000020612	Prkar1a	11	109649405	109669656	1	10382284			0.0562729	0.628903
chr11	109637985	109638349	536	13.72	ENSMUSG00000041895	Wipi1	11	109573331	109611967	-1	10392449	-0.120572	0.624177	0.186413	0.151518
chr11	109909089	109911054	537	14.37	ENSMUSG00000020614	Fam20a	11	109669749	109722279	-1	10392464	0.122792	0.602349																															1	1	1		1	1
chr11	109909089	109911054	537	14.37	ENSMUSG00000020620	Abca8b	11	109932190	109995845	-1	10392484	0.19344	0.397686																															1	1	1		1	1
chr11	111728516	111728702	538	10.35	ENSMUSG00000041695	Kcnj2	11	111066164	111076821	1
chr11	112061844	112062199	539	9.15	ENSMUSG00000000567	Sox9	11	112782224	112787760	1	10382328	-0.0625082	0.804257	0.0108455	0.942221
chr11	112061844	112062199	539	9.15	ENSMUSG00000041695	Kcnj2	11	111066164	111076821	1
chr11	112301855	112302171	540	7.5	ENSMUSG00000000567	Sox9	11	112782224	112787760	1	10382328	-0.0625082	0.804257	0.0108455	0.942221
chr11	112542672	112543221	541	32.78	ENSMUSG00000000567	Sox9	11	112782224	112787760	1	10382328	-0.0625082	0.804257	0.0108455	0.942221																													1		1
chr11	112779588	112780592	542	20.03	ENSMUSG00000000567	Sox9	11	112782224	112787760	1	10382328	-0.0625082	0.804257	0.0108455	0.942221	1	1	1	1	1																					1	1		1	1	1	1	1	1
chr11	113025454	113026914	543	17.55	ENSMUSG00000000567	Sox9	11	112782224	112787760	1	10382328	-0.0625082	0.804257	0.0108455	0.942221										1																							1	1
chr11	113025454	113026914	543	17.55	ENSMUSG00000047904	Sstr2	11	113619342	113626005	1	10382341	-0.450651	0.0364326	-0.220269	0.119502										1																							1	1
chr11	113487296	113487840	544	13.07	ENSMUSG00000000567	Sox9	11	112782224	112787760	1	10382328	-0.0625082	0.804257	0.0108455	0.942221									1																					1
chr11	113487296	113487840	544	13.07	ENSMUSG00000047904	Sstr2	11	113619342	113626005	1	10382341	-0.450651	0.0364326	-0.220269	0.119502									1																					1
chr11	113703873	113704314	545	52.43	ENSMUSG00000018727	Cpsf4l	11	113698172	113710017	-1						1	1	1	1	1																					1	1	1	1	1	1	1	1	1
chr11	113703873	113704314	545	52.43	ENSMUSG00000041654	Slc39a11	11	113244853	113650079	-1	10392701	-0.263363	0.246691	-0.142721	0.639911	1	1	1	1	1																					1	1	1	1	1	1	1	1	1
chr11	115273202	115273601	546	6.63	ENSMUSG00000018861	Fdxr	11	115268024	115277050	-1	10392881	-0.477766	0.0266736	-0.227352	0.0801164																													1			1
chr11	115273202	115273601	546	6.63	ENSMUSG00000020734	Grin2c	11	115249169	115267243	-1																																		1			1
chr11	115956769	115958402	547	14.06	ENSMUSG00000020752	Recql5	11	115892595	115933477	-1	10393021			0.0693258	0.52459						1					1	1		1	1												1	1	1	1	1	1	1	1
chr11	115956769	115958402	547	14.06	ENSMUSG00000020758	Itgb4	11	115974709	116008412	1	10382713	-0.0644998	0.804279	-0.100823	0.350687						1					1	1		1	1												1	1	1	1	1	1	1	1
chr11	117452866	117453484	548	15.72	ENSMUSG00000025571	Tnrc6c	11	117654289	117763439	1	10382935	-0.427126	0.047854	0.138785	0.48047
chr11	117452866	117453484	548	15.72	ENSMUSG00000059248	2013-09-09	11	117199661	117362325	1	10382912	0.224857	0.322222	0.114438	0.310349
chr11	117536633	117537996	549	13.18	ENSMUSG00000025571	Tnrc6c	11	117654289	117763439	1	10382935	-0.427126	0.047854	0.138785	0.48047								1																					1	1	1	1	1	1
chr11	117536633	117537996	549	13.18	ENSMUSG00000059248	2013-09-09	11	117199661	117362325	1	10382912	0.224857	0.322222	0.114438	0.310349								1																					1	1	1	1	1	1
chr11	117545712	117547281	550	38.18	ENSMUSG00000025571	Tnrc6c	11	117654289	117763439	1	10382935	-0.427126	0.047854	0.138785	0.48047																										1			1	1	1	1	1
chr11	117545712	117547281	550	38.18	ENSMUSG00000059248	2013-09-09	11	117199661	117362325	1	10382912	0.224857	0.322222	0.114438	0.310349																										1			1	1	1	1	1
chr11	117873442	117873867	551	17.95	ENSMUSG00000017713	Tha1	11	117867952	117873481	-1	10393436			-0.0619565	0.805456																					1	1				1	1	1	1	1	1	1	1	1
chr11	117934288	117934961	552	8.27	ENSMUSG00000017713	Tha1	11	117867952	117873481	-1	10393436			-0.0619565	0.805456										1																			1	1		1	1	1
chr11	117934288	117934961	552	8.27	ENSMUSG00000053113	Socs3	11	117966079	117970047	-1	10393449	0.0844668	0.725088	0.0411589	0.754718										1																			1	1		1	1	1
chr11	117957056	117957600	553	19.6	ENSMUSG00000017713	Tha1	11	117867952	117873481	-1	10393436			-0.0619565	0.805456
chr11	117957056	117957600	553	19.6	ENSMUSG00000053113	Socs3	11	117966079	117970047	-1	10393449	0.0844668	0.725088	0.0411589	0.754718
chr11	118342524	118343619	554	27.19	ENSMUSG00000076433	BC100451	11	118332360	118342500	-1																			1													1		1	1	1	1	1	1
chr11	118459053	118459467	555	10.67	ENSMUSG00000017446	C1qtnf1	11	118428203	118449963	1	10383025	0.111304	0.640915															1	1												1			1	1	1
chr11	118459053	118459467	555	10.67	ENSMUSG00000033857	Engase	11	118476829	118489209	1	10383032			0.119472	0.346164													1	1												1			1	1	1
chr11	118868519	118870054	556	14.65	ENSMUSG00000025576	Rbfox3	11	118489762	118911597	-1												1				1
chr11	118868519	118870054	556	14.65	ENSMUSG00000033857	Engase	11	118476829	118489209	1	10383032			0.119472	0.346164							1				1
chr11	119127701	119128379	557	9.82	ENSMUSG00000039976	Tbc1d16	11	119143045	119228499	-1	10393628	-0.164365	0.477286	0.179613	0.153877																													1			1	1	1
chr11	119127701	119128379	557	9.82	ENSMUSG00000039989	Cbx4	11	119077573	119086221	-1	10393620			-0.0290696	0.821931																													1			1	1	1
chr11	119676439	119676973	558	17.83	ENSMUSG00000025371	Chmp6	11	119913441	119919548	1	10383282			-0.173419	0.190869									1	1																1	1	1	1	1	1			1
chr11	119676439	119676973	558	17.83	ENSMUSG00000025583	Rptor	11	119602905	119899576	1	10383245			0.030212	0.916355									1	1																1	1	1	1	1	1			1
chr11	119988689	119989584	559	20.02	ENSMUSG00000025372	Baiap2	11	119942763	120006782	1	10383289	-0.20825	0.369446	-0.106038	0.400451			1				1							1								1				1	1	1	1	1	1	1	1	1
chr11	119988689	119989584	559	20.02	ENSMUSG00000025375	Aatk	11	120007313	120047167	-1	10393668			-0.112712	0.304894			1				1							1								1				1	1	1	1	1	1	1	1	1
chr11	120099303	120099952	560	9.49	ENSMUSG00000025377	Enthd2	11	120090531	120098731	-1	10393714	0.126715	0.583556	0.0726478	0.522239																										1	1	1	1	1	1	1	1	1
chr11	120099303	120099952	560	9.49	ENSMUSG00000061306	Slc38a10	11	120103960	120151346	-1	10393728	-0.370389	0.097224	-0.0183361	0.941492																										1	1	1	1	1	1	1	1	1
chr11	120099303	120099952	560	9.49	ENSMUSG00000078572	1810043H04Rik	11	120098928	120100704	1																															1	1	1	1	1	1	1	1	1
chr11	120158520	120160588	561	14.9	ENSMUSG00000039741	Bahcc1	11	120232947	120292296	1	10383313			0.105664	0.467331										1																	1					1	1	1
chr11	120158520	120160588	561	14.9	ENSMUSG00000061306	Slc38a10	11	120103960	120151346	-1	10393728	-0.370389	0.097224	-0.0183361	0.941492										1																	1					1	1	1
chr11	120730518	120731908	562	27.62	ENSMUSG00000025150	Cbr2	11	120729489	120732114	-1	10393936	0.202788	0.379426																																		1
chr11	120730518	120731908	562	27.62	ENSMUSG00000039450	Dcxr	11	120725399	120727281	-1	10393926			0.0825083	0.523485																																1
chr11	121176382	121177367	563	11.43	ENSMUSG00000039307	Hexdc	11	121204433	121222655	1	10383518			-0.141314	0.383151	1	1	1	1	1					1																1	1	1	1	1	1	1	1	1
chr11	121176382	121177367	563	11.43	ENSMUSG00000039321	Uts2r	11	121160271	121161973	1						1	1	1	1	1					1																1	1	1	1	1	1	1	1	1
chr12	3864428	3866228	564	38.44	ENSMUSG00000020660	Pomc	12	3954951	3960618	1	10394240	0.198761	0.401006											1		1	1															1						1	1
chr12	3864428	3866228	564	38.44	ENSMUSG00000020661	Dnmt3a	12	3806007	3914443	1	10394209			0.0247576	0.900251									1		1	1															1						1	1
chr12	4054184	4054628	565	9.69	ENSMUSG00000020657	Dnajc27	12	4082574	4110612	1	10394245	0.323428	0.151398	0.0875093	0.684235																													1	1	1
chr12	4054184	4054628	565	9.69	ENSMUSG00000020658	Efr3b	12	3962554	4038915	-1	10399234			0.131932	0.347043																													1	1	1
chr12	4577877	4578226	566	7.67	ENSMUSG00000020640	Itsn2	12	4593008	4713950	1	10394288	-0.359815	0.101764	0.0405566	0.785676
chr12	4577877	4578226	566	7.67	ENSMUSG00000020647	Ncoa1	12	4247363	4477182	-1	10399265			0.208578	0.266708
chr12	4911530	4911988	567	9.44	ENSMUSG00000020634	Ubxn2a	12	4879032	4907705	-1	10399330			-0.0765756	0.572411										1					1																	1	1	1
chr12	8216497	8216814	568	7.6	ENSMUSG00000020609	Apob	12	7977648	8016835	1																																		1	1	1
chr12	8216497	8216814	568	7.6	ENSMUSG00000037660	Gdf7	12	8297934	8301954	-1	10399357			-0.16964	0.354562																													1	1	1
chr12	8884663	8885264	569	11.9	ENSMUSG00000020585	Laptm4a	12	8921664	8938742	1	10394477			-0.0600127	0.575983			1					1		1																1	1	1				1	1	1
chr12	8884663	8885264	569	11.9	ENSMUSG00000020592	Sdc1	12	8771323	8793715	1	10394471			-0.297842	0.051839			1					1		1																1	1	1				1	1	1
chr12	8922906	8923624	570	13.4	ENSMUSG00000020583	Matn3	12	8947929	8972028	1	10394488	-0.329971	0.148344																												1	1	1	1	1	1		1	1
chr12	8922906	8923624	570	13.4	ENSMUSG00000020585	Laptm4a	12	8921664	8938742	1	10394477			-0.0600127	0.575983																										1	1	1	1	1	1		1	1
chr12	8983572	8984423	571	7.41	ENSMUSG00000066637	Ttc32	12	9029997	9036394	1	10394527	0.222432	0.359441																																			1
chr12	8983572	8984423	571	7.41	ENSMUSG00000066643	Wdr35	12	8973892	9028847	1	10394498			0.144255	0.735676																																	1
chr12	10961513	10961911	572	20.47	ENSMUSG00000043673	Kcns3	12	11090202	11150842	-1
chr12	10961513	10961911	572	20.47	ENSMUSG00000066632	Pgk1-rs7	12	10898566	10900296	-1	10399379			0.0524132	0.685612
chr12	10961513	10961911	572	20.47	ENSMUSG00000066632	Pgk1-rs7	12	10898566	10900296	-1	10498313			0.0524132	0.685612
chr12	10961513	10961911	572	20.47	ENSMUSG00000066632	Pgk1-rs7	12	10898566	10900296	-1	10601390			0.0755606	0.515095
chr12	10962250	10963397	573	36.57	ENSMUSG00000043673	Kcns3	12	11090202	11150842	-1																																						1	1
chr12	10962250	10963397	573	36.57	ENSMUSG00000066632	Pgk1-rs7	12	10898566	10900296	-1	10399379			0.0524132	0.685612																																	1	1
chr12	10962250	10963397	573	36.57	ENSMUSG00000066632	Pgk1-rs7	12	10898566	10900296	-1	10498313			0.0524132	0.685612																																	1	1
chr12	10962250	10963397	573	36.57	ENSMUSG00000066632	Pgk1-rs7	12	10898566	10900296	-1	10601390			0.0755606	0.515095																																	1	1
chr12	11348164	11351603	574	83.31	ENSMUSG00000020608	Smc6	12	11265886	11319785	1	10394560	0.274831	0.233345	0.0849606	0.64936	1	1	1	1	1	1	1	1				1										1				1	1	1	1	1	1	1	1	1
chr12	11348164	11351603	574	83.31	ENSMUSG00000054459	Vsnl1	12	11325247	11436649	-1						1	1	1	1	1	1	1	1				1										1				1	1	1	1	1	1	1	1	1
chr12	12591739	12592007	575	22.13	ENSMUSG00000020589	Fam49a	12	12262139	12376359	1	10394593	0.129794	0.596484					1
chr12	12591739	12592007	575	22.13	ENSMUSG00000066629	Rpl36-ps3	12	12911986	12912369	1	10394609			0.00407395	0.980569			1
chr12	12591739	12592007	575	22.13	ENSMUSG00000066629	Rpl36-ps3	12	12911986	12912369	1	10446131			0.0101255	0.954044			1
chr12	12591739	12592007	575	22.13	ENSMUSG00000066629	Rpl36-ps3	12	12911986	12912369	1	10546801			0.0102307	0.950932			1
chr12	12591739	12592007	575	22.13	ENSMUSG00000066629	Rpl36-ps3	12	12911986	12912369	1	10378783			0.0107714	0.94739			1
chr12	12591739	12592007	575	22.13	ENSMUSG00000066629	Rpl36-ps3	12	12911986	12912369	1	10471358			0.0171261	0.916003			1
chr12	12591739	12592007	575	22.13	ENSMUSG00000066629	Rpl36-ps3	12	12911986	12912369	1	10426648			0.0198838	0.896587			1
chr12	12591739	12592007	575	22.13	ENSMUSG00000066629	Rpl36-ps3	12	12911986	12912369	1	10592138			0.0233996	0.89206			1
chr12	12703799	12704703	576	8.27	ENSMUSG00000020589	Fam49a	12	12262139	12376359	1	10394593	0.129794	0.596484
chr12	12703799	12704703	576	8.27	ENSMUSG00000066629	Rpl36-ps3	12	12911986	12912369	1	10394609			0.00407395	0.980569
chr12	12703799	12704703	576	8.27	ENSMUSG00000066629	Rpl36-ps3	12	12911986	12912369	1	10446131			0.0101255	0.954044
chr12	12703799	12704703	576	8.27	ENSMUSG00000066629	Rpl36-ps3	12	12911986	12912369	1	10546801			0.0102307	0.950932
chr12	12703799	12704703	576	8.27	ENSMUSG00000066629	Rpl36-ps3	12	12911986	12912369	1	10378783			0.0107714	0.94739
chr12	12703799	12704703	576	8.27	ENSMUSG00000066629	Rpl36-ps3	12	12911986	12912369	1	10471358			0.0171261	0.916003
chr12	12703799	12704703	576	8.27	ENSMUSG00000066629	Rpl36-ps3	12	12911986	12912369	1	10426648			0.0198838	0.896587
chr12	12703799	12704703	576	8.27	ENSMUSG00000066629	Rpl36-ps3	12	12911986	12912369	1	10592138			0.0233996	0.89206
chr12	13503005	13503413	577	7.31	ENSMUSG00000037149	Ddx1	12	13219308	13249213	-1	10399430			-0.093814	0.53269																																1	1	1
chr12	13503005	13503413	577	7.31	ENSMUSG00000050974	Gm9847	12	14494561	14495157	1	10394674			-0.295105	0.117024																																1	1	1
chr12	15110814	15111114	578	10.75	ENSMUSG00000020601	Trib2	12	15791727	15816877	-1	10399470	-0.271923	0.242379	-0.152226	0.208621
chr12	15110814	15111114	578	10.75	ENSMUSG00000050974	Gm9847	12	14494561	14495157	1	10394674			-0.295105	0.117024
chr12	16157527	16158100	579	19.7	ENSMUSG00000020593	Lpin1	12	16535669	16589770	-1	10399478	-0.31149	0.218866	0.158808	0.163104						1																				1	1	1	1		1
chr12	16157527	16158100	579	19.7	ENSMUSG00000020601	Trib2	12	15791727	15816877	-1	10399470	-0.271923	0.242379	-0.152226	0.208621						1																				1	1	1	1		1
chr12	16222931	16223433	580	21.62	ENSMUSG00000020593	Lpin1	12	16535669	16589770	-1	10399478	-0.31149	0.218866	0.158808	0.163104								1																		1	1	1	1	1	1
chr12	16222931	16223433	580	21.62	ENSMUSG00000020601	Trib2	12	15791727	15816877	-1	10399470	-0.271923	0.242379	-0.152226	0.208621								1																		1	1	1	1	1	1
chr12	17506284	17506610	581	16.55	ENSMUSG00000011179	Odc1	12	17544873	17551502	1	10394770	0.595645	0.0135546	-0.0804329	0.745884
chr12	17506284	17506610	581	16.55	ENSMUSG00000011179	Odc1	12	17544873	17551502	1	10582295	0.522181	0.0199895	-0.0847856	0.64936
chr12	17506284	17506610	581	16.55	ENSMUSG00000061458	Nol10	12	17348458	17430094	1	10394749	0.117669	0.638723	-0.00707521	0.987326
chr12	18238481	18238947	582	9.45	ENSMUSG00000071379	Hpcal1	12	17690814	17791926	1	10394778	-0.215251	0.407384	0.132828	0.431767																																	1	1
chr12	18238481	18238947	582	9.45	ENSMUSG00000073197	5730507C01Rik	12	18514738	18534191	1	10394802	0.164477	0.477286																																			1	1
chr12	21214614	21215458	583	20.89	ENSMUSG00000052632	Asap2	12	21111748	21270171	1	10394862			0.0213281	0.902573																																1
chr12	21214614	21215458	583	20.89	ENSMUSG00000062352	Itgb1bp1	12	21240825	21286237	-1	10399593			0.210634	0.0942563																																1
chr12	27164497	27165412	584	53.38	ENSMUSG00000020638	Cmpk2	12	26469204	26479835	1	10395039			-0.161944	0.526159																												1
chr12	27164497	27165412	584	53.38	ENSMUSG00000063632	Sox11	12	27340697	27342709	-1	10399725			0.116477	0.536382																												1
chr12	27165601	27166454	585	45.27	ENSMUSG00000020638	Cmpk2	12	26469204	26479835	1	10395039			-0.161944	0.526159
chr12	27165601	27166454	585	45.27	ENSMUSG00000063632	Sox11	12	27340697	27342709	-1	10399725			0.116477	0.536382
chr12	27167279	27168677	586	14.96	ENSMUSG00000020638	Cmpk2	12	26469204	26479835	1	10395039			-0.161944	0.526159
chr12	27167279	27168677	586	14.96	ENSMUSG00000063632	Sox11	12	27340697	27342709	-1	10399725			0.116477	0.536382
chr12	27171712	27172043	587	6.6	ENSMUSG00000020638	Cmpk2	12	26469204	26479835	1	10395039			-0.161944	0.526159
chr12	27171712	27172043	587	6.6	ENSMUSG00000063632	Sox11	12	27340697	27342709	-1	10399725			0.116477	0.536382
chr12	27381988	27383258	588	7.56	ENSMUSG00000063632	Sox11	12	27340697	27342709	-1	10399725			0.116477	0.536382
chr12	27480337	27480814	589	10.82	ENSMUSG00000063632	Sox11	12	27340697	27342709	-1	10399725			0.116477	0.536382
chr12	27660354	27660760	590	9.2	ENSMUSG00000020633	Dcdc2c	12	28516284	28552303	-1
chr12	27660354	27660760	590	9.2	ENSMUSG00000063632	Sox11	12	27340697	27342709	-1	10399725			0.116477	0.536382
chr12	28554885	28556007	591	15.34	ENSMUSG00000020633	Dcdc2c	12	28516284	28552303	-1																																				1	1	1	1
chr12	28749643	28750334	592	9.76	ENSMUSG00000020628	Trappc12	12	28690629	28750453	-1	10399768	-0.288655	0.200372	0.186349	0.131169											1		1			1	1	1	1	1						1	1	1	1	1	1	1	1	1
chr12	28749643	28750334	592	9.76	ENSMUSG00000036613	Tssc1	12	28751828	28867491	1	10395064			0.0682671	0.713383											1		1			1	1	1	1	1						1	1	1	1	1	1	1	1	1
chr12	28751047	28751268	593	9.75	ENSMUSG00000020628	Trappc12	12	28690629	28750453	-1	10399768	-0.288655	0.200372	0.186349	0.131169																										1		1	1	1	1	1		1
chr12	28751047	28751268	593	9.75	ENSMUSG00000036613	Tssc1	12	28751828	28867491	1	10395064			0.0682671	0.713383																										1		1	1	1	1	1		1
chr12	28795214	28795429	594	14.47	ENSMUSG00000036613	Tssc1	12	28751828	28867491	1	10395064			0.0682671	0.713383																													1	1	1
chr12	28795214	28795429	594	14.47	ENSMUSG00000061911	Myt1l	12	29528384	29923209	1	10395074	-0.319716	0.154882	-0.147037	0.259302																													1	1	1
chr12	29313778	29314533	595	12.84	ENSMUSG00000036613	Tssc1	12	28751828	28867491	1	10395064			0.0682671	0.713383
chr12	29313778	29314533	595	12.84	ENSMUSG00000061911	Myt1l	12	29528384	29923209	1	10395074	-0.319716	0.154882	-0.147037	0.259302
chr12	29547489	29548483	596	25.08	ENSMUSG00000020674	Pxdn	12	29938036	30017658	1	10395103	-0.323338	0.154882	-0.25705	0.0641675											1	1		1												1	1	1	1	1	1
chr12	29547489	29548483	596	25.08	ENSMUSG00000061911	Myt1l	12	29528384	29923209	1	10395074	-0.319716	0.154882	-0.147037	0.259302											1	1		1												1	1	1	1	1	1
chr12	31921542	31922662	597	25.78	ENSMUSG00000002996	Hbp1	12	31926254	31950535	-1	10399897	0.187017	0.447429	0.126355	0.463032																										1			1	1	1	1
chr12	31921542	31922662	597	25.78	ENSMUSG00000044067	Gpr22	12	31706867	31713947	-1	10399892	-0.489851	0.033291	-0.547822	0.033512																										1			1	1	1	1
chr12	32869774	32870259	598	6.04	ENSMUSG00000020570	Sypl	12	32953891	32979050	1	10395277	0.254112	0.260038	0.0976309	0.67333
chr12	32869774	32870259	598	6.04	ENSMUSG00000020572	Nampt	12	32820335	32853369	1	10395259			0.113379	0.288972
chr12	33603737	33605447	599	16.1	ENSMUSG00000020561	Twistnb	12	33429624	33439380	1	10395312	0.190402	0.424297	-0.0293044	0.911689																																		1
chr12	33603737	33605447	599	16.1	ENSMUSG00000046518	Ferd3l	12	33928425	33929310	1	10395317	-0.0470676	0.853381																																				1
chr12	38923475	38923937	600	10	ENSMUSG00000004151	Etv1	12	38779380	38868215	1	10406934	-0.24479	0.285728	-0.406637	0.0537023
chr12	38923475	38923937	600	10	ENSMUSG00000004151	Etv1	12	38779380	38868215	1	10395457	-0.28394	0.224903	-0.506458	0.0216256
chr12	40579958	40580200	601	9.75	ENSMUSG00000035954	Dock4	12	40446053	40846486	1	10395466	-0.392065	0.0797846	0.0876143	0.513353		1		1							1															1				1	1	1	1	1
chr12	40579958	40580200	601	9.75	ENSMUSG00000056899	Immp2l	12	41024090	41955588	1	10395520			0.493746	0.040169		1		1							1															1				1	1	1	1	1
chr12	40667587	40668343	602	10.43	ENSMUSG00000035954	Dock4	12	40446053	40846486	1	10395466	-0.392065	0.0797846	0.0876143	0.513353																												1
chr12	40667587	40668343	602	10.43	ENSMUSG00000056899	Immp2l	12	41024090	41955588	1	10395520			0.493746	0.040169																												1
chr12	40911419	40911624	603	15.83	ENSMUSG00000035954	Dock4	12	40446053	40846486	1	10395466	-0.392065	0.0797846	0.0876143	0.513353
chr12	40911419	40911624	603	15.83	ENSMUSG00000056899	Immp2l	12	41024090	41955588	1	10395520			0.493746	0.040169
chr12	51249551	51249841	604	10.59	ENSMUSG00000002688	Prkd1	12	50341231	50649223	-1
chr12	51249551	51249841	604	10.59	ENSMUSG00000035293	G2e3	12	51348061	51376986	1	10395612			-0.0471606	0.872917
chr12	52782945	52783390	605	15.37	ENSMUSG00000021010	Npas3	12	53248677	54072175	1	10395733	0.00976753	0.969497											1	1	1	1		1		1		1								1	1	1	1	1	1		1	1
chr12	52782945	52783390	605	15.37	ENSMUSG00000061603	Akap6	12	52699383	53151015	1	10395702	-0.447236	0.0374625	-0.0656241	0.794343									1	1	1	1		1		1		1								1	1	1	1	1	1		1	1
chr12	52823253	52823541	606	10.98	ENSMUSG00000021010	Npas3	12	53248677	54072175	1	10395733	0.00976753	0.969497
chr12	52823253	52823541	606	10.98	ENSMUSG00000061603	Akap6	12	52699383	53151015	1	10395702	-0.447236	0.0374625	-0.0656241	0.794343
chr12	54171311	54172153	607	18.46	ENSMUSG00000021010	Npas3	12	53248677	54072175	1	10395733	0.00976753	0.969497
chr12	54171311	54172153	607	18.46	ENSMUSG00000035105	Egln3	12	54178981	54203860	-1	10400304	-0.0551646	0.832013
chr12	54819430	54819997	608	15.16	ENSMUSG00000005656	Snx6	12	54746349	54795703	-1	10400336	-0.168144	0.460448	0.0786713	0.811748																																	1
chr12	54819430	54819997	608	15.16	ENSMUSG00000062929	Cfl2	12	54858817	54862877	-1	10400350			0.183628	0.217331																																	1
chr12	54993644	54994393	609	13.43	ENSMUSG00000035021	Baz1a	12	54892989	55014348	-1	10400357			-0.359159	0.0682355																				1									1	1	1	1	1	1
chr12	54993644	54994393	609	13.43	ENSMUSG00000062929	Cfl2	12	54858817	54862877	-1	10400350			0.183628	0.217331																				1									1	1	1	1	1	1
chr12	55358585	55358840	610	13.97	ENSMUSG00000021022	Ppp2r3c	12	55280814	55303000	-1	10400395			0.122933	0.773288
chr12	55358585	55358840	610	13.97	ENSMUSG00000021024	Psma6	12	55384222	55418454	1	10395816			0.0584704	0.874873
chr12	55409860	55410382	611	16.88	ENSMUSG00000021024	Psma6	12	55384222	55418454	1	10395816			0.0584704	0.874873
chr12	55409860	55410382	611	16.88	ENSMUSG00000021025	Nfkbia	12	55489411	55492647	-1	10400405	-0.0518512	0.834288	-0.0113311	0.976233
chr12	55499334	55500412	612	28.22	ENSMUSG00000021025	Nfkbia	12	55489411	55492647	-1	10400405	-0.0518512	0.834288	-0.0113311	0.976233																										1	1	1	1	1	1	1	1	1
chr12	55499334	55500412	612	28.22	ENSMUSG00000063129	Aldoart2	12	55565239	55566896	1																															1	1	1	1	1	1	1	1	1
chr12	55504570	55504967	613	10.77	ENSMUSG00000021025	Nfkbia	12	55489411	55492647	-1	10400405	-0.0518512	0.834288	-0.0113311	0.976233																																1	1	1
chr12	55504570	55504967	613	10.77	ENSMUSG00000063129	Aldoart2	12	55565239	55566896	1																																					1	1	1
chr12	55527532	55527929	614	32.21	ENSMUSG00000021025	Nfkbia	12	55489411	55492647	-1	10400405	-0.0518512	0.834288	-0.0113311	0.976233																													1			1
chr12	55527532	55527929	614	32.21	ENSMUSG00000063129	Aldoart2	12	55565239	55566896	1																																		1			1
chr12	65810545	65810868	615	12.45	ENSMUSG00000035560	Wdr20b	12	65225517	65228454	1																																					1
chr12	65810545	65810868	615	12.45	ENSMUSG00000060499	Rpl10l	12	66283381	66284401	-1																																					1
chr12	69227957	69228592	616	17.62	ENSMUSG00000020974	Pole2	12	69201779	69228190	-1	10400649	0.199253	0.422989	0.0446877	0.807641													1	1	1	1	1	1	1	1	1		1	1	1	1	1	1	1	1	1	1	1	1
chr12	69508612	69510169	617	24.15	ENSMUSG00000049882	Mettl21d	12	69577628	69583028	-1	10400710			0.102732	0.733459
chr12	69508612	69510169	617	24.15	ENSMUSG00000052673	Gm9887	12	69371835	69372458	-1
chr12	69538808	69539417	618	14.6	ENSMUSG00000049882	Mettl21d	12	69577628	69583028	-1	10400710			0.102732	0.733459								1																					1	1	1
chr12	69538808	69539417	618	14.6	ENSMUSG00000052673	Gm9887	12	69371835	69372458	-1													1																					1	1	1
chr12	69609157	69614404	619	133.32	ENSMUSG00000034801	Sos2	12	69583761	69681852	-1	10400718	0.26972	0.230878	0.231591	0.0915465					1																						1		1	1	1		1	1
chr12	69609157	69614404	619	133.32	ENSMUSG00000049882	Mettl21d	12	69577628	69583028	-1	10400710			0.102732	0.733459					1																						1		1	1	1		1	1
chr12	70477568	70478239	620	11.76	ENSMUSG00000021072	Tmx1	12	70453095	70468040	1	10396161	0.156419	0.497029	-0.149679	0.225509	1	1	1	1	1																					1	1	1	1	1	1	1	1	1
chr12	70477568	70478239	620	11.76	ENSMUSG00000048285	Frmd6	12	70825514	70902232	1	10396170			-0.0299208	0.889854	1	1	1	1	1																					1	1	1	1	1	1	1	1	1
chr12	70500623	70501033	621	28.19	ENSMUSG00000021072	Tmx1	12	70453095	70468040	1	10396161	0.156419	0.497029	-0.149679	0.225509																															1
chr12	70500623	70501033	621	28.19	ENSMUSG00000048285	Frmd6	12	70825514	70902232	1	10396170			-0.0299208	0.889854																															1
chr12	70541027	70541635	622	23.84	ENSMUSG00000021072	Tmx1	12	70453095	70468040	1	10396161	0.156419	0.497029	-0.149679	0.225509
chr12	70541027	70541635	622	23.84	ENSMUSG00000048285	Frmd6	12	70825514	70902232	1	10396170			-0.0299208	0.889854
chr12	70732507	70732898	623	17.8	ENSMUSG00000021072	Tmx1	12	70453095	70468040	1	10396161	0.156419	0.497029	-0.149679	0.225509																														1
chr12	70732507	70732898	623	17.8	ENSMUSG00000048285	Frmd6	12	70825514	70902232	1	10396170			-0.0299208	0.889854																														1
chr12	71086330	71088039	624	26.13	ENSMUSG00000021078	Tomm20l	12	71111428	71123222	1																																					1	1
chr12	71086330	71088039	624	26.13	ENSMUSG00000048118	Arid4a	12	71015990	71098592	1	10396205			-0.162231	0.508232																																1	1
chr12	71090362	71090616	625	22.04	ENSMUSG00000021078	Tomm20l	12	71111428	71123222	1
chr12	71090362	71090616	625	22.04	ENSMUSG00000048118	Arid4a	12	71015990	71098592	1	10396205			-0.162231	0.508232
chr12	71093195	71093456	626	14.8	ENSMUSG00000021078	Tomm20l	12	71111428	71123222	1
chr12	71093195	71093456	626	14.8	ENSMUSG00000048118	Arid4a	12	71015990	71098592	1	10396205			-0.162231	0.508232
chr12	71094180	71096023	627	18.69	ENSMUSG00000021078	Tomm20l	12	71111428	71123222	1																																			1	1	1	1	1
chr12	71094180	71096023	627	18.69	ENSMUSG00000048118	Arid4a	12	71015990	71098592	1	10396205			-0.162231	0.508232																														1	1	1	1	1
chr12	71265982	71267765	628	23.27	ENSMUSG00000034601	2700049A03Rik	12	71136848	71243303	1	10396237	0.200993	0.383248	0.0649558	0.757504
chr12	71265982	71267765	628	23.27	ENSMUSG00000044548	Dact1	12	71309884	71320107	1
chr12	71865945	71866562	629	9.23	ENSMUSG00000034574	Daam1	12	71831078	71992367	1	10396278	-0.509195	0.0245453	0.175875	0.220861																															1
chr12	71865945	71866562	629	9.23	ENSMUSG00000043398	Gpr135	12	72069618	72070991	-1	10400894			-0.0135787	0.943522																															1
chr12	72199400	72200310	630	45.77	ENSMUSG00000021086	Ccdc175	12	72101292	72185029	-1
chr12	72199400	72200310	630	45.77	ENSMUSG00000021087	Rtn1	12	72211752	72409054	-1
chr12	72519823	72520258	631	16.5	ENSMUSG00000021090	Lrrc9	12	72441866	72514334	1																																							1
chr12	72519823	72520258	631	16.5	ENSMUSG00000034501	Pcnxl4	12	72536357	72580213	1	10396346			-0.060983	0.656751																																		1
chr12	72520561	72520820	632	6.4	ENSMUSG00000021090	Lrrc9	12	72441866	72514334	1																															1	1	1	1	1	1	1	1	1
chr12	72520561	72520820	632	6.4	ENSMUSG00000034501	Pcnxl4	12	72536357	72580213	1	10396346			-0.060983	0.656751																										1	1	1	1	1	1	1	1	1
chr12	72729010	72729505	633	20.14	ENSMUSG00000021094	Dhrs7	12	72650356	72664828	-1	10400941	-0.30829	0.178412	-0.119867	0.638581																											1	1		1		1
chr12	72729010	72729505	633	20.14	ENSMUSG00000021096	Ppm1a	12	72761211	72794940	1	10396358	0.178647	0.439797	0.144418	0.2081																											1	1		1		1
chr12	73842057	73842442	634	10.36	ENSMUSG00000021108	Prkch	12	73584797	73778185	1																																		1	1	1
chr12	73842057	73842442	634	10.36	ENSMUSG00000021109	Hif1a	12	73901375	73947530	1	10396421	-0.65894	0.00162219	0.0736995	0.483586																													1	1	1
chr12	75529189	75529417	635	7.12	ENSMUSG00000021051	Ppp2r5e	12	75450883	75596200	-1	10401007			0.218237	0.241741											1																	1	1	1	1
chr12	75529189	75529417	635	7.12	ENSMUSG00000048982	Gphb5	12	75411720	75416781	-1	10401002	-0.0211898	0.9354													1																	1	1	1	1
chr12	75571703	75572536	636	25.97	ENSMUSG00000021051	Ppp2r5e	12	75450883	75596200	-1	10401007			0.218237	0.241741		1		1	1																					1	1	1	1	1	1	1	1	1
chr12	75571703	75572536	636	25.97	ENSMUSG00000048982	Gphb5	12	75411720	75416781	-1	10401002	-0.0211898	0.9354				1		1	1																					1	1	1	1	1	1	1	1	1
chr12	75599181	75599535	637	14.9	ENSMUSG00000021051	Ppp2r5e	12	75450883	75596200	-1	10401007			0.218237	0.241741									1				1																			1		1
chr12	76497969	76498263	638	9.31	ENSMUSG00000052221	Ppp1r36	12	76417599	76439473	1	10396656	0.0135627	0.956602																												1
chr12	76497969	76498263	638	9.31	ENSMUSG00000052609	Plekhg3	12	76533560	76579039	1																															1
chr12	77059839	77060291	639	16.05	ENSMUSG00000021065	Fut8	12	77238104	77476338	1	10396712			-0.234573	0.280848								1																								1	1	1
chr12	77059839	77060291	639	16.05	ENSMUSG00000059436	Max	12	76937269	76962248	-1	10401128	0.280597	0.221266	-0.00347272	0.980087								1																								1	1	1
chr12	77107133	77107778	640	9.12	ENSMUSG00000021065	Fut8	12	77238104	77476338	1	10396712			-0.234573	0.280848						1	1																			1	1	1	1	1	1			1
chr12	77107133	77107778	640	9.12	ENSMUSG00000059436	Max	12	76937269	76962248	-1	10401128	0.280597	0.221266	-0.00347272	0.980087						1	1																			1	1	1	1	1	1			1
chr12	79042599	79042982	641	6.95	ENSMUSG00000021120	Pigh	12	79080673	79089670	-1	10401166	0.0518881	0.842578																																			1
chr12	79042599	79042982	641	6.95	ENSMUSG00000060716	Plekhh1	12	79029163	79081648	1																																						1
chr12	79297383	79297817	642	14.61	ENSMUSG00000059060	Rad51l1	12	79297351	79508656	1	10396849	0.317598	0.163037	0.358021	0.336745																		1		1					1	1	1	1	1	1	1	1	1	1
chr12	79297383	79297817	642	14.61	ENSMUSG00000066440	Zfyve26	12	79232347	79296282	-1	10401192	-0.236588	0.310292	0.161778	0.247293																		1		1					1	1	1	1	1	1	1	1	1	1
chr12	79927002	79927380	643	10.4	ENSMUSG00000021127	Zfp36l1	12	80107760	80113013	-1	10401238	0.0403451	0.874377																													1			1
chr12	79927002	79927380	643	10.4	ENSMUSG00000059060	Rad51l1	12	79297351	79508656	1	10396849	0.317598	0.163037	0.358021	0.336745																											1			1
chr12	80207735	80208093	644	11.02	ENSMUSG00000015143	Actn1	12	80167542	80260371	-1	10401244			0.0547283	0.707552																																1
chr12	80207735	80208093	644	11.02	ENSMUSG00000021127	Zfp36l1	12	80107760	80113013	-1	10401238	0.0403451	0.874377																																		1
chr12	80218089	80218582	645	15.65	ENSMUSG00000015143	Actn1	12	80167542	80260371	-1	10401244			0.0547283	0.707552							1		1																							1	1	1
chr12	80218089	80218582	645	15.65	ENSMUSG00000021127	Zfp36l1	12	80107760	80113013	-1	10401238	0.0403451	0.874377									1		1																							1	1	1
chr12	80672730	80673485	646	16.97	ENSMUSG00000021131	Erh	12	80634022	80644341	-1	10445894	0.129079	0.601913	-0.228228	0.0654571	1	1	1	1	1																					1	1	1	1	1	1	1	1	1
chr12	80672730	80673485	646	16.97	ENSMUSG00000021131	Erh	12	80634022	80644341	-1	10401278	0.109962	0.656841	-0.240953	0.0525289	1	1	1	1	1																					1	1	1	1	1	1	1	1	1
chr12	80672730	80673485	646	16.97	ENSMUSG00000021131	Erh	12	80634022	80644341	-1	10578145	0.116428	0.635547	-0.24805	0.0488685	1	1	1	1	1																					1	1	1	1	1	1	1	1	1
chr12	80672730	80673485	646	16.97	ENSMUSG00000066438	Plekhd1	12	80692591	80724214	1						1	1	1	1	1																					1	1	1	1	1	1	1	1	1
chr12	81808174	81808660	647	7.07	ENSMUSG00000021140	Pcnx	12	81860030	82000924	1	10396956			-0.00888068	0.971479																											1	1	1		1
chr12	81808174	81808660	647	7.07	ENSMUSG00000042724	Map3k9	12	81714950	81781170	-1	10401343			0.241374	0.196889																											1	1	1		1
chr12	81899080	81899439	648	10.53	ENSMUSG00000021140	Pcnx	12	81860030	82000924	1	10396956			-0.00888068	0.971479
chr12	81899080	81899439	648	10.53	ENSMUSG00000042700	Sipa1l1	12	82170016	82451782	1	10397002			0.0173957	0.911689
chr12	82819036	82819267	649	9.7	ENSMUSG00000021219	Rgs6	12	82616925	83133744	1	10397030	0.330919	0.161168																															1	1	1	1	1	1
chr12	82819036	82819267	649	9.7	ENSMUSG00000021221	Dpf3	12	83213745	83487716	-1	10401359	-0.267904	0.238878	0.0387602	0.827556																													1	1	1	1	1	1
chr12	83388647	83388844	650	6.35	ENSMUSG00000021219	Rgs6	12	82616925	83133744	1	10397030	0.330919	0.161168
chr12	83388647	83388844	650	6.35	ENSMUSG00000021221	Dpf3	12	83213745	83487716	-1	10401359	-0.267904	0.238878	0.0387602	0.827556
chr12	83467820	83468125	651	16.66	ENSMUSG00000021219	Rgs6	12	82616925	83133744	1	10397030	0.330919	0.161168
chr12	83467820	83468125	651	16.66	ENSMUSG00000021221	Dpf3	12	83213745	83487716	-1	10401359	-0.267904	0.238878	0.0387602	0.827556
chr12	84064537	84064884	652	11.9	ENSMUSG00000042540	Acot5	12	84069325	84076020	1																																					1	1
chr12	84881741	84885083	653	46.87	ENSMUSG00000002020	Ltbp2	12	84783212	84876532	-1															1																				1		1	1	1
chr12	84881741	84885083	653	46.87	ENSMUSG00000021243	Fcf1	12	84970897	84983303	1	10397277			-0.113031	0.550912										1																				1		1	1	1
chr12	85452111	85453666	654	16.25	ENSMUSG00000021248	Tmed10	12	85340614	85374717	-1	10408684			-0.296419	0.043759															1					1									1			1	1	1
chr12	85452111	85453666	654	16.25	ENSMUSG00000021248	Tmed10	12	85340614	85374717	-1	10401661			-0.312497	0.045873															1					1									1			1	1	1
chr12	85452111	85453666	654	16.25	ENSMUSG00000021250	Fos	12	85473890	85477273	1																				1					1									1			1	1	1
chr12	85487303	85487958	655	12.05	ENSMUSG00000021250	Fos	12	85473890	85477273	1						1	1	1	1	1																					1	1	1	1	1	1	1	1	1
chr12	85487303	85487958	655	12.05	ENSMUSG00000034271	Jdp2	12	85599105	85639878	1	10397351			0.0994615	0.441939	1	1	1	1	1																					1	1	1	1	1	1	1	1	1
chr12	85959641	85960173	656	10.47	ENSMUSG00000012609	Ttll5	12	85824659	86061893	1	10397377	0.377859	0.0835094	0.210157	0.139097								1	1																				1	1	1			1
chr12	85959641	85960173	656	10.47	ENSMUSG00000021253	Tgfb3	12	86056744	86079041	-1	10401673	-0.939164	1.69332e-05	-0.453088	0.0216256								1	1																				1	1	1			1
chr12	86234573	86235023	657	14.21	ENSMUSG00000007867	Ift43	12	86082561	86162458	1	10397416	-0.269276	0.24773	0.049325	0.790976																																1
chr12	86234573	86235023	657	14.21	ENSMUSG00000021255	Esrrb	12	86361117	86521628	1	10397440	0.255253	0.268897																																		1
chr12	86715547	86716296	658	7.65	ENSMUSG00000021256	Vash1	12	86678700	86692091	1	10397450			0.317325	0.0698419	1	1	1	1	1	1																				1	1	1	1	1	1	1	1	1
chr12	86715547	86716296	658	7.65	ENSMUSG00000059114	Gm6772	12	86734383	86763795	1						1	1	1	1	1	1																				1	1	1	1	1	1	1	1	1
chr12	86767811	86768141	659	7.61	ENSMUSG00000034168	Irf2bpl	12	86880703	86884814	-1	10401698			0.171942	0.285085	1	1	1	1	1																					1	1	1	1	1	1	1	1	1
chr12	86767811	86768141	659	7.61	ENSMUSG00000059114	Gm6772	12	86734383	86763795	1						1	1	1	1	1																					1	1	1	1	1	1	1	1	1
chr12	86855343	86856029	660	12.97	ENSMUSG00000034168	Irf2bpl	12	86880703	86884814	-1	10401698			0.171942	0.285085													1	1															1	1	1	1	1	1
chr12	86855343	86856029	660	12.97	ENSMUSG00000059114	Gm6772	12	86734383	86763795	1																		1	1															1	1	1	1	1	1
chr12	87068978	87069435	661	10.55	ENSMUSG00000021032	Ngb	12	87097531	87102539	-1																																		1		1	1	1
chr12	87068978	87069435	661	10.55	ENSMUSG00000034145	Tmem63c	12	87021340	87090043	1	10397482	-0.739254	0.00355077	-0.189463	0.131776																													1		1	1	1
chr12	87089463	87092305	662	21.47	ENSMUSG00000021032	Ngb	12	87097531	87102539	-1											1			1																			1	1	1	1	1
chr12	87089463	87092305	662	21.47	ENSMUSG00000034145	Tmem63c	12	87021340	87090043	1	10397482	-0.739254	0.00355077	-0.189463	0.131776						1			1																			1	1	1	1	1
chr12	87219120	87219482	663	15.76	ENSMUSG00000034111	Tmed8	12	87166242	87200229	-1	10401737			-0.0976987	0.696021																																1	1	1
chr12	87219120	87219482	663	15.76	ENSMUSG00000072919	Noxred1	12	87221255	87233556	-1	10401743	-0.0645606	0.814046																																		1	1	1
chr12	87299118	87299480	664	8	ENSMUSG00000050671	Ism2	12	87278638	87299705	-1								1																									1				1	1	1
chr12	91146505	91150207	665	80.62	ENSMUSG00000007682	Dio2	12	90724554	90738438	-1																																		1	1	1		1	1
chr12	91146505	91150207	665	80.62	ENSMUSG00000061533	Cep128	12	90998492	91384409	-1	10401852	0.313734	0.1855																															1	1	1		1	1
chr12	91292537	91293124	666	11.81	ENSMUSG00000007682	Dio2	12	90724554	90738438	-1																																		1	1	1
chr12	91292537	91293124	666	11.81	ENSMUSG00000061533	Cep128	12	90998492	91384409	-1	10401852	0.313734	0.1855																															1	1	1
chr12	91293477	91293689	667	13.37	ENSMUSG00000007682	Dio2	12	90724554	90738438	-1
chr12	91293477	91293689	667	13.37	ENSMUSG00000061533	Cep128	12	90998492	91384409	-1	10401852	0.313734	0.1855
chr12	98772006	98772911	668	13.34	ENSMUSG00000021012	Zc3h14	12	98746968	98787774	1	10397666			0.096853	0.529682																													1	1	1
chr12	98772006	98772911	668	13.34	ENSMUSG00000051166	Eml5	12	98786604	98901484	-1	10402020	-0.359069	0.128188	-0.162495	0.427956																													1	1	1
chr12	99408060	99410034	669	19.73	ENSMUSG00000021013	Ttc8	12	98920574	98983238	1	10397683	0.0245853	0.922181	-0.0670443	0.676784								1																		1	1	1			1
chr12	99408060	99410034	669	19.73	ENSMUSG00000033713	Foxn3	12	99194980	99450111	-1	10402066	-0.384788	0.0793472	0.0876898	0.611906								1																		1	1	1			1
chr12	99516220	99516725	670	27.4	ENSMUSG00000021176	Efcab11	12	99717531	99883442	-1	10402073	-0.0313182	0.902954	-0.105163	0.805414
chr12	99516220	99516725	670	27.4	ENSMUSG00000033713	Foxn3	12	99194980	99450111	-1	10402066	-0.384788	0.0793472	0.0876898	0.611906
chr12	99686394	99687016	671	7.33	ENSMUSG00000021176	Efcab11	12	99717531	99883442	-1	10402073	-0.0313182	0.902954	-0.105163	0.805414																										1	1	1			1			1
chr12	99686394	99687016	671	7.33	ENSMUSG00000033713	Foxn3	12	99194980	99450111	-1	10402066	-0.384788	0.0793472	0.0876898	0.611906																										1	1	1			1			1
chr12	100232923	100233442	672	10.86	ENSMUSG00000001175	Calm1	12	100199435	100209806	1	10397752			-0.0298804	0.835691												1																	1	1	1
chr12	100232923	100233442	672	10.86	ENSMUSG00000033530	Ttc7b	12	100300771	100520822	-1	10402096			0.200069	0.237498												1																	1	1	1
chr12	100465257	100465699	673	19.01	ENSMUSG00000001175	Calm1	12	100199435	100209806	1	10397752			-0.0298804	0.835691										1																						1	1	1
chr12	100465257	100465699	673	19.01	ENSMUSG00000033530	Ttc7b	12	100300771	100520822	-1	10402096			0.200069	0.237498										1																						1	1	1
chr12	103322907	103324082	674	16.76	ENSMUSG00000021200	Asb2	12	103321142	103356001	-1						1	1	1	1	1																								1	1	1	1	1	1
chr12	103322907	103324082	674	16.76	ENSMUSG00000041669	Prima1	12	103196908	103242150	-1	10402318	-0.412707	0.0542015	-0.197441	0.175217	1	1	1	1	1																								1	1	1	1	1	1
chr12	104678063	104678430	675	12.37	ENSMUSG00000021095	Gsc	12	104471209	104473327	-1																																						1
chr12	104678063	104678430	675	12.37	ENSMUSG00000041415	Dicer1	12	104687742	104751952	-1	10402444	0.30246	0.182142	0.0319095	0.857515																																	1
chr12	104758522	104759248	676	10.78	ENSMUSG00000021097	Clmn	12	104763114	104865076	-1	10402473	-0.14245	0.540583	0.294948	0.102291																											1	1			1	1	1	1
chr12	104758522	104759248	676	10.78	ENSMUSG00000041415	Dicer1	12	104687742	104751952	-1	10402444	0.30246	0.182142	0.0319095	0.857515																											1	1			1	1	1	1
chr12	104984104	104984457	677	26.78	ENSMUSG00000021097	Clmn	12	104763114	104865076	-1	10402473	-0.14245	0.540583	0.294948	0.102291
chr12	104984104	104984457	677	26.78	ENSMUSG00000054150	4831426I19Rik	12	104929949	105009809	-1	10402490	-0.104035	0.665112	-0.00396007	0.980087
chr12	105051207	105051609	678	9.73	ENSMUSG00000021102	Glrx5	12	105032689	105040910	1	10398085	0.0887458	0.712689	0.130615	0.293186																											1	1	1	1		1	1	1
chr12	105051207	105051609	678	9.73	ENSMUSG00000041359	Tcl1	12	105216750	105222793	-1	10402514	0.171611	0.487902																													1	1	1	1		1	1	1
chr12	105962623	105962938	679	10.22	ENSMUSG00000021111	Papola	12	105784694	105838944	1	10398147			0.10174	0.388799	1	1	1	1	1																					1	1	1	1	1	1	1	1	1
chr12	105962623	105962938	679	10.22	ENSMUSG00000021115	Vrk1	12	106010263	106077410	1	10398173	0.267218	0.242158	0.158922	0.590449	1	1	1	1	1																					1	1	1	1	1	1	1	1	1
chr12	106008694	106009618	680	9.9	ENSMUSG00000021115	Vrk1	12	106010263	106077410	1	10398173	0.267218	0.242158	0.158922	0.590449																											1	1	1	1	1	1	1	1
chr12	106187968	106188425	681	22.62	ENSMUSG00000021115	Vrk1	12	106010263	106077410	1	10398173	0.267218	0.242158	0.158922	0.590449
chr12	108452274	108452813	682	7.08	ENSMUSG00000021262	Evl	12	108554720	108688513	1	10398267	-0.225493	0.324284	0.213139	0.173449									1																				1			1	1
chr12	108452274	108452813	682	7.08	ENSMUSG00000058070	Eml1	12	108370957	108539617	1	10398240	0.264523	0.245076											1																				1			1	1
chr12	111088388	111089035	683	14.6	ENSMUSG00000021277	Traf3	12	111166370	111267153	1	10398618			0.157177	0.424339	1	1	1	1				1						1												1	1	1	1	1	1	1	1	1
chr12	111088388	111089035	683	14.6	ENSMUSG00000037896	Rcor1	12	111039351	111115901	1	10398601	0.262313	0.252522	0.282823	0.0721505	1	1	1	1				1						1												1	1	1	1	1	1	1	1	1
chr12	111221849	111222182	684	7.74	ENSMUSG00000021277	Traf3	12	111166370	111267153	1	10398618			0.157177	0.424339																															1
chr12	111221849	111222182	684	7.74	ENSMUSG00000021278	Amn	12	111271111	111276426	1	10398635	0.184002	0.43323																																	1
chr12	112047828	112048372	685	9.77	ENSMUSG00000037686	Aspg	12	112106683	112127573	1	10398795	0.0854942	0.723432
chr12	112047828	112048372	685	9.77	ENSMUSG00000054003	Tdrd9	12	111971559	112068854	1	10398759	0.0155825	0.951023
chr12	112214807	112215035	686	28.85	ENSMUSG00000021294	Kif26a	12	112146235	112181746	1	10398814			0.0203207	0.912358
chr12	112214807	112215035	686	28.85	ENSMUSG00000043122	A530016L24Rik	12	112489448	112499927	1	10398824	-0.0630481	0.794206
chr12	112223461	112223938	687	8.71	ENSMUSG00000021294	Kif26a	12	112146235	112181746	1	10398814			0.0203207	0.912358								1
chr12	112223461	112223938	687	8.71	ENSMUSG00000043122	A530016L24Rik	12	112489448	112499927	1	10398824	-0.0630481	0.794206										1
chr12	112286902	112287611	688	11.25	ENSMUSG00000021294	Kif26a	12	112146235	112181746	1	10398814			0.0203207	0.912358								1
chr12	112286902	112287611	688	11.25	ENSMUSG00000043122	A530016L24Rik	12	112489448	112499927	1	10398824	-0.0630481	0.794206										1
chr12	112712107	112715098	689	60.06	ENSMUSG00000037638	Zbtb42	12	112678828	112682747	1	10398881	0.0830209	0.727591	-0.0707937	0.833527						1		1						1										1		1	1	1	1	1	1	1	1	1
chr12	112712107	112715098	689	60.06	ENSMUSG00000072825	AW555464	12	112722174	112746591	1	10398885	0.0345955	0.895261	0.233218	0.098285						1		1						1										1		1	1	1	1	1	1	1	1	1
chr12	116678315	116679102	690	6.86	ENSMUSG00000041992	Rapgef5	12	117516479	117756978	1	10399148	-0.00970103	0.968955																												1			1	1	1		1
chr12	116678315	116679102	690	6.86	ENSMUSG00000056553	Ptprn2	12	116485720	117278167	1	10399121	-0.459783	0.0388694	-0.136844	0.194414																										1			1	1	1		1
chr12	117239691	117240601	691	37.74	ENSMUSG00000041992	Rapgef5	12	117516479	117756978	1	10399148	-0.00970103	0.968955								1																				1	1	1	1	1	1	1	1	1
chr12	117239691	117240601	691	37.74	ENSMUSG00000056553	Ptprn2	12	116485720	117278167	1	10399121	-0.459783	0.0388694	-0.136844	0.194414						1																				1	1	1	1	1	1	1	1	1
chr12	117587500	117588645	692	44.06	ENSMUSG00000021175	Cdca7l	12	117804289	117878706	1	10399178	0.241228	0.287654	0.0617643	0.719743													1		1
chr12	117587500	117588645	692	44.06	ENSMUSG00000041992	Rapgef5	12	117516479	117756978	1	10399148	-0.00970103	0.968955															1		1
chr13	3516392	3516666	693	18.2	ENSMUSG00000021218	Gdi2	13	3538075	3566261	1	10403258			-0.0393906	0.748102
chr13	5248965	5249347	694	18.93	ENSMUSG00000000078	Klf6	13	5861489	5870393	1	10403352			0.0609886	0.803884																													1	1	1
chr13	5248965	5249347	694	18.93	ENSMUSG00000045410	Akr1e1	13	4590757	4609174	-1	10407467			0.250147	0.107128																													1	1	1
chr13	5988901	5989450	695	14.62	ENSMUSG00000000078	Klf6	13	5861489	5870393	1	10403352			0.0609886	0.803884																																1	1	1
chr13	5988901	5989450	695	14.62	ENSMUSG00000021193	Pitrm1	13	6548157	6580139	1	10403361			-0.0552054	0.670161																																1	1	1
chr13	6067752	6068550	696	30.25	ENSMUSG00000000078	Klf6	13	5861489	5870393	1	10403352			0.0609886	0.803884
chr13	6067752	6068550	696	30.25	ENSMUSG00000021193	Pitrm1	13	6548157	6580139	1	10403361			-0.0552054	0.670161
chr13	6398269	6399349	697	33.64	ENSMUSG00000000078	Klf6	13	5861489	5870393	1	10403352			0.0609886	0.803884
chr13	6398269	6399349	697	33.64	ENSMUSG00000021193	Pitrm1	13	6548157	6580139	1	10403361			-0.0552054	0.670161
chr13	6657779	6658382	698	9.66	ENSMUSG00000021196	Pfkp	13	6579768	6648777	-1	10407481	-0.228421	0.313774	0.000693603	0.997246																													1	1	1
chr13	8793951	8794187	699	8.92	ENSMUSG00000021147	Wdr37	13	8802968	8871909	-1	10407513			-0.0656866	0.683905
chr13	8793951	8794187	699	8.92	ENSMUSG00000052551	Adarb2	13	8202866	8768747	1	10403396	0.218847	0.343726
chr13	9311648	9312523	700	9.43	ENSMUSG00000021156	Zmynd11	13	9684836	9765321	-1	10407570			0.0913628	0.365752																											1	1		1			1
chr13	9311648	9312523	700	9.43	ENSMUSG00000048264	Dip2c	13	9276528	9668928	1	10403453			0.0103509	0.954785																											1	1		1			1
chr13	9311648	9312523	700	9.43	ENSMUSG00000048264	Dip2c	13	9276528	9668928	1	10403455	-0.302786	0.177315	0.0478294	0.714487																											1	1		1			1
chr13	9311648	9312523	700	9.43	ENSMUSG00000048264	Dip2c	13	9276528	9668928	1	10403466	-0.309948	0.167624	0.145234	0.46204																											1	1		1			1
chr13	9311648	9312523	700	9.43	ENSMUSG00000048264	Dip2c	13	9276528	9668928	1	10403462	-0.234475	0.303705	0.160558	0.423577																											1	1		1			1
chr13	9311648	9312523	700	9.43	ENSMUSG00000048264	Dip2c	13	9276528	9668928	1	10403464	-0.357506	0.130717	0.203342	0.470952																											1	1		1			1
chr13	9336697	9337700	701	10.31	ENSMUSG00000021156	Zmynd11	13	9684836	9765321	-1	10407570			0.0913628	0.365752							1																								1
chr13	9336697	9337700	701	10.31	ENSMUSG00000048264	Dip2c	13	9276528	9668928	1	10403453			0.0103509	0.954785							1																								1
chr13	9336697	9337700	701	10.31	ENSMUSG00000048264	Dip2c	13	9276528	9668928	1	10403455	-0.302786	0.177315	0.0478294	0.714487							1																								1
chr13	9336697	9337700	701	10.31	ENSMUSG00000048264	Dip2c	13	9276528	9668928	1	10403466	-0.309948	0.167624	0.145234	0.46204							1																								1
chr13	9336697	9337700	701	10.31	ENSMUSG00000048264	Dip2c	13	9276528	9668928	1	10403462	-0.234475	0.303705	0.160558	0.423577							1																								1
chr13	9336697	9337700	701	10.31	ENSMUSG00000048264	Dip2c	13	9276528	9668928	1	10403464	-0.357506	0.130717	0.203342	0.470952							1																								1
chr13	9451267	9452904	702	65.08	ENSMUSG00000021156	Zmynd11	13	9684836	9765321	-1	10407570			0.0913628	0.365752									1																				1	1	1
chr13	9451267	9452904	702	65.08	ENSMUSG00000048264	Dip2c	13	9276528	9668928	1	10403453			0.0103509	0.954785									1																				1	1	1
chr13	9451267	9452904	702	65.08	ENSMUSG00000048264	Dip2c	13	9276528	9668928	1	10403455	-0.302786	0.177315	0.0478294	0.714487									1																				1	1	1
chr13	9451267	9452904	702	65.08	ENSMUSG00000048264	Dip2c	13	9276528	9668928	1	10403466	-0.309948	0.167624	0.145234	0.46204									1																				1	1	1
chr13	9451267	9452904	702	65.08	ENSMUSG00000048264	Dip2c	13	9276528	9668928	1	10403462	-0.234475	0.303705	0.160558	0.423577									1																				1	1	1
chr13	9451267	9452904	702	65.08	ENSMUSG00000048264	Dip2c	13	9276528	9668928	1	10403464	-0.357506	0.130717	0.203342	0.470952									1																				1	1	1
chr13	9481377	9481805	703	6.3	ENSMUSG00000021156	Zmynd11	13	9684836	9765321	-1	10407570			0.0913628	0.365752									1																						1
chr13	9481377	9481805	703	6.3	ENSMUSG00000048264	Dip2c	13	9276528	9668928	1	10403453			0.0103509	0.954785									1																						1
chr13	9481377	9481805	703	6.3	ENSMUSG00000048264	Dip2c	13	9276528	9668928	1	10403455	-0.302786	0.177315	0.0478294	0.714487									1																						1
chr13	9481377	9481805	703	6.3	ENSMUSG00000048264	Dip2c	13	9276528	9668928	1	10403466	-0.309948	0.167624	0.145234	0.46204									1																						1
chr13	9481377	9481805	703	6.3	ENSMUSG00000048264	Dip2c	13	9276528	9668928	1	10403462	-0.234475	0.303705	0.160558	0.423577									1																						1
chr13	9481377	9481805	703	6.3	ENSMUSG00000048264	Dip2c	13	9276528	9668928	1	10403464	-0.357506	0.130717	0.203342	0.470952									1																						1
chr13	11733023	11733409	704	10.05	ENSMUSG00000021313	Ryr2	13	11553103	12106945	-1	10407598	-0.190219	0.419891	0.0118802	0.948563
chr13	11737978	11738507	705	8.76	ENSMUSG00000021313	Ryr2	13	11553103	12106945	-1	10407598	-0.190219	0.419891	0.0118802	0.948563																													1	1	1	1		1
chr13	12279821	12280531	706	13.25	ENSMUSG00000021311	Mtr	13	12186542	12258113	-1	10407709	0.105036	0.660122	0.168952	0.519838									1																			1				1
chr13	12279821	12280531	706	13.25	ENSMUSG00000052374	Actn2	13	12269426	12340760	-1	10407742			-0.151344	0.314462									1																			1				1
chr13	13551647	13552312	707	15.96	ENSMUSG00000005397	Nid1	13	13437602	13512275	1	10403584	-0.111403	0.651724																															1	1	1
chr13	13551647	13552312	707	15.96	ENSMUSG00000019726	Lyst	13	13590409	13777440	1	10403604	-0.56142	0.0109404	0.0667403	0.740424																													1	1	1
chr13	21714693	21715063	708	49.28	ENSMUSG00000069312	Hist1h3h	13	21717628	21718115	1	10404028	0.214929	0.348889	-0.011542	0.937302	1	1	1	1	1																					1	1	1	1	1	1	1	1	1
chr13	21714693	21715063	708	49.28	ENSMUSG00000069312	Hist1h3h	13	21717628	21718115	1	10403941	0.209389	0.360302	-0.0123833	0.932876	1	1	1	1	1																					1	1	1	1	1	1	1	1	1
chr13	21714693	21715063	708	49.28	ENSMUSG00000069312	Hist1h3h	13	21717628	21718115	1	10408083	0.228197	0.317648	-0.0129258	0.929366	1	1	1	1	1																					1	1	1	1	1	1	1	1	1
chr13	21714693	21715063	708	49.28	ENSMUSG00000069312	Hist1h3h	13	21717628	21718115	1	10494405	0.209766	0.358224	-0.0149225	0.91789	1	1	1	1	1																					1	1	1	1	1	1	1	1	1
chr13	21714693	21715063	708	49.28	ENSMUSG00000069312	Hist1h3h	13	21717628	21718115	1	10408239	0.222379	0.329112	-0.0182824	0.90082	1	1	1	1	1																					1	1	1	1	1	1	1	1	1
chr13	21714693	21715063	708	49.28	ENSMUSG00000069312	Hist1h3h	13	21717628	21718115	1	10408246	0.205771	0.366358	-0.0187194	0.900171	1	1	1	1	1																					1	1	1	1	1	1	1	1	1
chr13	21714693	21715063	708	49.28	ENSMUSG00000069312	Hist1h3h	13	21717628	21718115	1	10404065	0.207678	0.362517	-0.0188579	0.898624	1	1	1	1	1																					1	1	1	1	1	1	1	1	1
chr13	21714693	21715063	708	49.28	ENSMUSG00000069312	Hist1h3h	13	21717628	21718115	1	10404049	0.196782	0.38821	-0.019891	0.891805	1	1	1	1	1																					1	1	1	1	1	1	1	1	1
chr13	21714693	21715063	708	49.28	ENSMUSG00000069312	Hist1h3h	13	21717628	21718115	1	10408202	0.238398	0.297563	-0.0237074	0.870342	1	1	1	1	1																					1	1	1	1	1	1	1	1	1
chr13	21714693	21715063	708	49.28	ENSMUSG00000071516	Hist1h2ai	13	21716412	21717452	1	10404028	0.214929	0.348889	-0.011542	0.937302	1	1	1	1	1																					1	1	1	1	1	1	1	1	1
chr13	21714693	21715063	708	49.28	ENSMUSG00000071516	Hist1h2ai	13	21716412	21717452	1	10403941	0.209389	0.360302	-0.0123833	0.932876	1	1	1	1	1																					1	1	1	1	1	1	1	1	1
chr13	21714693	21715063	708	49.28	ENSMUSG00000071516	Hist1h2ai	13	21716412	21717452	1	10408083	0.228197	0.317648	-0.0129258	0.929366	1	1	1	1	1																					1	1	1	1	1	1	1	1	1
chr13	21714693	21715063	708	49.28	ENSMUSG00000071516	Hist1h2ai	13	21716412	21717452	1	10404026			-0.014285	0.916355	1	1	1	1	1																					1	1	1	1	1	1	1	1	1
chr13	21714693	21715063	708	49.28	ENSMUSG00000071516	Hist1h2ai	13	21716412	21717452	1	10494405	0.209766	0.358224	-0.0149225	0.91789	1	1	1	1	1																					1	1	1	1	1	1	1	1	1
chr13	21714693	21715063	708	49.28	ENSMUSG00000071516	Hist1h2ai	13	21716412	21717452	1	10408118	0.167521	0.463372	-0.0179011	0.896387	1	1	1	1	1																					1	1	1	1	1	1	1	1	1
chr13	21714693	21715063	708	49.28	ENSMUSG00000071516	Hist1h2ai	13	21716412	21717452	1	10408239	0.222379	0.329112	-0.0182824	0.90082	1	1	1	1	1																					1	1	1	1	1	1	1	1	1
chr13	21714693	21715063	708	49.28	ENSMUSG00000071516	Hist1h2ai	13	21716412	21717452	1	10408246	0.205771	0.366358	-0.0187194	0.900171	1	1	1	1	1																					1	1	1	1	1	1	1	1	1
chr13	21714693	21715063	708	49.28	ENSMUSG00000071516	Hist1h2ai	13	21716412	21717452	1	10408085	0.164122	0.473813	-0.0187226	0.892372	1	1	1	1	1																					1	1	1	1	1	1	1	1	1
chr13	21714693	21715063	708	49.28	ENSMUSG00000071516	Hist1h2ai	13	21716412	21717452	1	10404065	0.207678	0.362517	-0.0188579	0.898624	1	1	1	1	1																					1	1	1	1	1	1	1	1	1
chr13	21714693	21715063	708	49.28	ENSMUSG00000071516	Hist1h2ai	13	21716412	21717452	1	10404049	0.196782	0.38821	-0.019891	0.891805	1	1	1	1	1																					1	1	1	1	1	1	1	1	1
chr13	21714693	21715063	708	49.28	ENSMUSG00000071516	Hist1h2ai	13	21716412	21717452	1	10408072			-0.021278	0.874722	1	1	1	1	1																					1	1	1	1	1	1	1	1	1
chr13	21714693	21715063	708	49.28	ENSMUSG00000071516	Hist1h2ai	13	21716412	21717452	1	10408111			-0.0215142	0.873162	1	1	1	1	1																					1	1	1	1	1	1	1	1	1
chr13	21714693	21715063	708	49.28	ENSMUSG00000071516	Hist1h2ai	13	21716412	21717452	1	10403938	0.164773	0.470669	-0.0215337	0.872637	1	1	1	1	1																					1	1	1	1	1	1	1	1	1
chr13	21714693	21715063	708	49.28	ENSMUSG00000071516	Hist1h2ai	13	21716412	21717452	1	10403955			-0.0227394	0.864482	1	1	1	1	1																					1	1	1	1	1	1	1	1	1
chr13	21714693	21715063	708	49.28	ENSMUSG00000071516	Hist1h2ai	13	21716412	21717452	1	10408202	0.238398	0.297563	-0.0237074	0.870342	1	1	1	1	1																					1	1	1	1	1	1	1	1	1
chr13	21714693	21715063	708	49.28	ENSMUSG00000071516	Hist1h2ai	13	21716412	21717452	1	10404045			-0.0245852	0.850276	1	1	1	1	1																					1	1	1	1	1	1	1	1	1
chr13	21714693	21715063	708	49.28	ENSMUSG00000071516	Hist1h2ai	13	21716412	21717452	1	10408094	0.172579	0.450404	-0.0277014	0.833288	1	1	1	1	1																					1	1	1	1	1	1	1	1	1
chr13	21714693	21715063	708	49.28	ENSMUSG00000071516	Hist1h2ai	13	21716412	21717452	1	10409220			0.00899662	0.949319	1	1	1	1	1																					1	1	1	1	1	1	1	1	1
chr13	21714693	21715063	708	49.28	ENSMUSG00000071516	Hist1h2ai	13	21716412	21717452	1	10500324			0.0143759	0.91789	1	1	1	1	1																					1	1	1	1	1	1	1	1	1
chr13	21714693	21715063	708	49.28	ENSMUSG00000094338	Hist1h2bl	13	21715763	21716143	-1	10403980	0.203515	0.376425	-0.014553	0.93952	1	1	1	1	1																					1	1	1	1	1	1	1	1	1
chr13	21714693	21715063	708	49.28	ENSMUSG00000094338	Hist1h2bl	13	21715763	21716143	-1	10403978	0.212467	0.358007	-0.0247282	0.902019	1	1	1	1	1																					1	1	1	1	1	1	1	1	1
chr13	21714693	21715063	708	49.28	ENSMUSG00000094338	Hist1h2bl	13	21715763	21716143	-1	10408070	0.206729	0.368386	-0.0266445	0.881936	1	1	1	1	1																					1	1	1	1	1	1	1	1	1
chr13	21714693	21715063	708	49.28	ENSMUSG00000094338	Hist1h2bl	13	21715763	21716143	-1	10403959	0.188334	0.414684	-0.0290101	0.849176	1	1	1	1	1																					1	1	1	1	1	1	1	1	1
chr13	21714693	21715063	708	49.28	ENSMUSG00000094338	Hist1h2bl	13	21715763	21716143	-1	10408087	0.188334	0.414684	-0.0290101	0.849176	1	1	1	1	1																					1	1	1	1	1	1	1	1	1
chr13	21714693	21715063	708	49.28	ENSMUSG00000094338	Hist1h2bl	13	21715763	21716143	-1	10403948	0.227142	0.324129	-0.0294487	0.880669	1	1	1	1	1																					1	1	1	1	1	1	1	1	1
chr13	21714693	21715063	708	49.28	ENSMUSG00000094338	Hist1h2bl	13	21715763	21716143	-1	10408210	0.212874	0.358007	-0.0329143	0.861658	1	1	1	1	1																					1	1	1	1	1	1	1	1	1
chr13	21714693	21715063	708	49.28	ENSMUSG00000096404	Olfr1359	13	21702975	21703965	1	10408068	0.140947	0.553689			1	1	1	1	1																					1	1	1	1	1	1	1	1	1
chr13	21714693	21715063	708	49.28	ENSMUSG00000096404	Olfr1359	13	21702975	21703965	1	10403936	0.147654	0.537419			1	1	1	1	1																					1	1	1	1	1	1	1	1	1
chr13	28454887	28455932	709	10.61	ENSMUSG00000017064	Prl5a1	13	28142484	28151611	1													1						1												1
chr13	28454887	28455932	709	10.61	ENSMUSG00000076431	Sox4	13	28948919	28953713	-1	10408450			0.0840548	0.455602								1						1												1
chr13	28910192	28910480	710	6.92	ENSMUSG00000017064	Prl5a1	13	28142484	28151611	1																				1																	1	1	1
chr13	28910192	28910480	710	6.92	ENSMUSG00000076431	Sox4	13	28948919	28953713	-1	10408450			0.0840548	0.455602															1																	1	1	1
chr13	30971791	30972416	711	19.55	ENSMUSG00000021357	Exoc2	13	30813919	30974047	-1	10408490	-0.348855	0.122529	0.0673467	0.739622																													1		1			1
chr13	30971791	30972416	711	19.55	ENSMUSG00000076430	Hus1b	13	30946573	30947759	-1																																		1		1			1
chr13	32820139	32820789	712	20.01	ENSMUSG00000021400	Wrnip1	13	32802038	32822609	1	10404412	0.196895	0.392157	0.15291	0.357463																																1
chr13	32820139	32820789	712	20.01	ENSMUSG00000044734	Serpinb1a	13	32842092	32851185	-1	10408557	0.0435437	0.862638																																		1
chr13	32834725	32835376	713	6.8	ENSMUSG00000021400	Wrnip1	13	32802038	32822609	1	10404412	0.196895	0.392157	0.15291	0.357463
chr13	32834725	32835376	713	6.8	ENSMUSG00000044734	Serpinb1a	13	32842092	32851185	-1	10408557	0.0435437	0.862638
chr13	34187617	34187897	714	28.52	ENSMUSG00000038267	Slc22a23	13	34179158	34345182	-1						1	1	1	1	1																					1	1	1	1	1	1	1	1	1
chr13	34187617	34187897	714	28.52	ENSMUSG00000045136	Tubb2b	13	34127008	34130354	-1	10408613	-0.223004	0.360904	0.0382805	0.795415	1	1	1	1	1																					1	1	1	1	1	1	1	1	1
chr13	34187617	34187897	714	28.52	ENSMUSG00000045136	Tubb2b	13	34127008	34130354	-1	10399419	-0.24255	0.329801	0.0544876	0.677299	1	1	1	1	1																					1	1	1	1	1	1	1	1	1
chr13	36811576	36812353	715	15.42	ENSMUSG00000039109	F13a1	13	36867178	37050244	-1	10408693	0.159824	0.487498
chr13	36811576	36812353	715	15.42	ENSMUSG00000039114	Nrn1	13	36725625	36734477	-1	10408689	-0.276961	0.22598	-0.0911001	0.754223
chr13	36812579	36812948	716	5.97	ENSMUSG00000039109	F13a1	13	36867178	37050244	-1	10408693	0.159824	0.487498
chr13	36812579	36812948	716	5.97	ENSMUSG00000039114	Nrn1	13	36725625	36734477	-1	10408689	-0.276961	0.22598	-0.0911001	0.754223
chr13	37010169	37011132	717	34.54	ENSMUSG00000039109	F13a1	13	36867178	37050244	-1	10408693	0.159824	0.487498																															1	1	1
chr13	37010169	37011132	717	34.54	ENSMUSG00000039114	Nrn1	13	36725625	36734477	-1	10408689	-0.276961	0.22598	-0.0911001	0.754223																													1	1	1
chr13	38785608	38786146	718	24.05	ENSMUSG00000001707	Eef1e1	13	38645698	38659028	-1	10408762	0.0611939	0.806562	0.131071	0.242175																													1				1	1
chr13	38785608	38786146	718	24.05	ENSMUSG00000021432	Slc35b3	13	38932140	38960875	-1	10408767	-0.312672	0.182537	-0.18007	0.42522																													1				1	1
chr13	43261010	43261889	719	12.66	ENSMUSG00000021368	Tbc1d7	13	43151744	43171501	-1	10408870	0.00506299	0.986137	0.0377519	0.936468						1	1		1	1		1															1		1	1	1	1	1	1
chr13	43261010	43261889	719	12.66	ENSMUSG00000051335	Gfod1	13	43195519	43304172	-1	10408879			0.174682	0.355889						1	1		1	1		1															1		1	1	1	1	1	1
chr13	44453323	44453873	720	7.9	ENSMUSG00000015396	Cd83	13	43785107	43803130	1																			1														1		1	1
chr13	44453323	44453873	720	7.9	ENSMUSG00000038518	Jarid2	13	44729474	44921643	1	10404848			0.180791	0.203797														1														1		1	1
chr13	44844501	44844695	721	11.28	ENSMUSG00000038518	Jarid2	13	44729474	44921643	1	10404848			0.180791	0.203797																										1	1		1		1
chr13	44844501	44844695	721	11.28	ENSMUSG00000057531	Dtnbp1	13	44922079	45002096	-1	10408915			0.0100374	0.961393																										1	1		1		1
chr13	45400348	45401749	722	18.59	ENSMUSG00000000253	Gmpr	13	45507444	45546382	1	10404885	-0.140281	0.584321	0.117306	0.6309									1																	1	1		1	1	1
chr13	45400348	45401749	722	18.59	ENSMUSG00000038175	Mylip	13	45389742	45412019	1	10404874			-0.303808	0.0662614									1																	1	1		1	1	1
chr13	47335221	47335992	723	20.67	ENSMUSG00000021379	Id4	13	48261427	48264036	1	10404975	0.0994924	0.676995	-0.21058	0.176484																													1	1	1	1	1
chr13	47335221	47335992	723	20.67	ENSMUSG00000038068	Rnf144b	13	47122720	47247991	1																																		1	1	1	1	1
chr13	48233897	48234843	724	31.68	ENSMUSG00000021379	Id4	13	48261427	48264036	1	10404975	0.0994924	0.676995	-0.21058	0.176484																																1	1
chr13	49191476	49192241	725	11.75	ENSMUSG00000037960	1110007C09Rik	13	49202951	49216026	-1	10409152	-0.0459589	0.859074	0.0600511	0.641986																														1	1		1
chr13	49191476	49192241	725	11.75	ENSMUSG00000037966	Ninj1	13	49187485	49196244	1	10404996	-0.181286	0.452788	0.084528	0.461588																														1	1		1
chr13	49683275	49683838	726	9.67	ENSMUSG00000037851	Iars	13	49682100	49734267	1	10345025			0.128552	0.487853																										1		1					1
chr13	49683275	49683838	726	9.67	ENSMUSG00000037851	Iars	13	49682100	49734267	1	10405094			0.226603	0.0798836																										1		1					1
chr13	49683275	49683838	726	9.67	ENSMUSG00000069236	Gm7251	13	49804944	49805951	-1	10409200			0.0234203	0.861503																										1		1					1
chr13	51644443	51644916	727	13.07	ENSMUSG00000062248	Cks2	13	51645232	51650660	1	10353004	0.332009	0.145384	-0.0027718	0.989603																	1									1	1	1	1	1	1	1	1	1
chr13	51644443	51644916	727	13.07	ENSMUSG00000062248	Cks2	13	51645232	51650660	1	10405185	0.323663	0.163037	0.0208773	0.91789																	1									1	1	1	1	1	1	1	1	1
chr13	51644443	51644916	727	13.07	ENSMUSG00000062248	Cks2	13	51645232	51650660	1	10424779	0.319261	0.161807	0.0219615	0.897434																	1									1	1	1	1	1	1	1	1	1
chr13	51745596	51745995	728	8.14	ENSMUSG00000021451	Sema4d	13	51701246	51793747	-1	10409240	0.203757	0.401006	0.303036	0.0327647																											1	1					1
chr13	51745596	51745995	728	8.14	ENSMUSG00000035139	Secisbp2	13	51651697	51684044	1	10405191			-0.139025	0.454755																											1	1					1
chr13	51815709	51816206	729	35.76	ENSMUSG00000021451	Sema4d	13	51701246	51793747	-1	10409240	0.203757	0.401006	0.303036	0.0327647	1	1		1	1			1																			1		1	1	1	1	1	1
chr13	51815709	51816206	729	35.76	ENSMUSG00000021453	Gadd45g	13	51846678	51848468	1	10405211	-0.217717	0.361674	-0.396032	0.0913403	1	1		1	1			1																			1		1	1	1	1	1	1
chr13	53026032	53027122	730	9.68	ENSMUSG00000021464	Ror2	13	53109312	53286124	-1	10409282	0.223223	0.331856																																			1	1
chr13	53026032	53027122	730	9.68	ENSMUSG00000056749	Nfil3	13	52967209	52981073	-1	10409278			0.433011	0.0177364																																	1	1
chr13	53072098	53072624	731	27.32	ENSMUSG00000021464	Ror2	13	53109312	53286124	-1	10409282	0.223223	0.331856
chr13	53072098	53072624	731	27.32	ENSMUSG00000056749	Nfil3	13	52967209	52981073	-1	10409278			0.433011	0.0177364
chr13	53770209	53770850	732	6.93	ENSMUSG00000021469	Msx2	13	53466881	53473074	-1	10409314	0.183649	0.429213																																		1
chr13	53770209	53770850	732	6.93	ENSMUSG00000021478	Drd1a	13	54051186	54055658	-1	10409319	0.203835	0.402055	-0.120302	0.520084																																1
chr13	53995547	53995929	733	17.92	ENSMUSG00000021469	Msx2	13	53466881	53473074	-1	10409314	0.183649	0.429213
chr13	53995547	53995929	733	17.92	ENSMUSG00000021478	Drd1a	13	54051186	54055658	-1	10409319	0.203835	0.402055	-0.120302	0.520084
chr13	54247519	54247925	734	13.21	ENSMUSG00000025867	Cplx2	13	54371349	54383917	1	10405253	-0.391355	0.0837784	-0.180972	0.155292	1	1	1	1	1	1																				1	1	1	1	1	1	1	1	1
chr13	54247519	54247925	734	13.21	ENSMUSG00000034987	Hrh2	13	54192129	54222432	1						1	1	1	1	1	1																				1	1	1	1	1	1	1	1	1
chr13	54473147	54473762	735	21.29	ENSMUSG00000025872	Thoc3	13	54458837	54468849	-1	10409322	0.195076	0.424388	0.0532695	0.827131
chr13	54813473	54815250	736	20.89	ENSMUSG00000025875	Tspan17	13	54789377	54796776	1	10405343	-0.34264	0.157643	-0.155437	0.441989																												1	1	1	1
chr13	54813473	54815250	736	20.89	ENSMUSG00000025876	Unc5a	13	54949411	55006018	1	10405355	-0.317368	0.202356	-0.168874	0.345964																												1	1	1	1
chr13	55957803	55958014	737	7.01	ENSMUSG00000015937	H2afy	13	56073619	56136361	-1	10409557			-0.0427747	0.91789																																	1
chr13	55957803	55958014	737	7.01	ENSMUSG00000021506	Pitx1	13	55825054	55836192	-1	10409551	0.157441	0.490253	-0.0211071	0.916003																																	1
chr13	57168303	57169106	738	23.18	ENSMUSG00000021541	Trpc7	13	56773113	56895789	-1	10409602	-0.691548	0.00132928	-0.684435	0.0112171																												1
chr13	57168303	57169106	738	23.18	ENSMUSG00000056222	Spock1	13	57429295	57907587	-1																																	1
chr13	57226403	57228438	739	32.81	ENSMUSG00000021541	Trpc7	13	56773113	56895789	-1	10409602	-0.691548	0.00132928	-0.684435	0.0112171																																1
chr13	57226403	57228438	739	32.81	ENSMUSG00000056222	Spock1	13	57429295	57907587	-1																																					1
chr13	58495207	58496145	740	22.74	ENSMUSG00000021546	Hnrnpk	13	58391142	58403343	-1	10410970			0.00215931	0.990344										1				1														1				1	1
chr13	58495207	58496145	740	22.74	ENSMUSG00000021546	Hnrnpk	13	58391142	58403343	-1	10409689			0.0041631	0.976233										1				1														1				1	1
chr13	58495207	58496145	740	22.74	ENSMUSG00000021546	Hnrnpk	13	58391142	58403343	-1	10554701			0.00484718	0.971573										1				1														1				1	1
chr13	58495207	58496145	740	22.74	ENSMUSG00000021553	Slc28a3	13	58545399	58610877	-1	10409713	0.222691	0.336938												1				1														1				1	1
chr13	67290970	67291441	741	15.22	ENSMUSG00000055341	Zfp457	13	67292450	67306412	-1	10410291			0.13407	0.393459
chr13	67290970	67291441	741	15.22	ENSMUSG00000055480	Zfp458	13	67254918	67269068	-1	10410287	-0.360702	0.105074	-0.0379059	0.781725
chr13	69179878	69180262	742	9.29	ENSMUSG00000021536	Adcy2	13	68620043	68999541	-1	10410408	0.305936	0.178544																															1
chr13	69179878	69180262	742	9.29	ENSMUSG00000021595	Nsun2	13	69533746	69635780	1	10405971			-0.0286111	0.845199																													1
chr13	69425543	69428709	743	25.15	ENSMUSG00000021536	Adcy2	13	68620043	68999541	-1	10410408	0.305936	0.178544				1						1						1															1	1	1	1	1	1
chr13	69425543	69428709	743	25.15	ENSMUSG00000021595	Nsun2	13	69533746	69635780	1	10405971			-0.0286111	0.845199		1						1						1															1	1	1	1	1	1
chr13	69429045	69430253	744	11.39	ENSMUSG00000021536	Adcy2	13	68620043	68999541	-1	10410408	0.305936	0.178544				1						1						1															1	1	1
chr13	69429045	69430253	744	11.39	ENSMUSG00000021595	Nsun2	13	69533746	69635780	1	10405971			-0.0286111	0.845199		1						1						1															1	1	1
chr13	69820727	69821073	745	10.62	ENSMUSG00000021598	Med10	13	69809882	69816094	1	10405994	0.108063	0.657746	-0.183831	0.335848
chr13	70795679	70796236	746	18.91	ENSMUSG00000021598	Med10	13	69809882	69816094	1	10405994	0.108063	0.657746	-0.183831	0.335848
chr13	70795679	70796236	746	18.91	ENSMUSG00000049538	Adamts16	13	70727802	70841811	-1	10410477	0.134716	0.560968
chr13	73818729	73818998	747	6.5	ENSMUSG00000017756	Slc12a7	13	73763697	73816743	1	10406111	-0.212284	0.355277																																			1	1
chr13	73818729	73818998	747	6.5	ENSMUSG00000021567	Nkd2	13	73818534	73847631	-1	10410547	0.108647	0.659378																																			1	1
chr13	75044140	75044373	748	22.17	ENSMUSG00000021585	Cast	13	74694286	74807921	-1	10410656			0.175057	0.132742
chr13	75044140	75044373	748	22.17	ENSMUSG00000021587	Pcsk1	13	75089826	75132498	1
chr13	80125956	80126258	749	6.16	ENSMUSG00000074794	Arrdc3	13	80883384	80896035	1	10406407	0.215867	0.400992	0.189666	0.178452
chr13	80725220	80725824	750	6.89	ENSMUSG00000074794	Arrdc3	13	80883384	80896035	1	10406407	0.215867	0.400992	0.189666	0.178452
chr13	80861922	80862539	751	13.98	ENSMUSG00000074794	Arrdc3	13	80883384	80896035	1	10406407	0.215867	0.400992	0.189666	0.178452	1	1	1	1	1																					1	1	1	1	1	1	1	1	1
chr13	80952395	80953286	752	25.44	ENSMUSG00000069170	Gpr98	13	81095068	81633154	-1																																	1
chr13	80952395	80953286	752	25.44	ENSMUSG00000074794	Arrdc3	13	80883384	80896035	1	10406407	0.215867	0.400992	0.189666	0.178452																												1
chr13	83490109	83490349	753	10.44	ENSMUSG00000005583	Mef2c	13	83504034	83667079	1
chr13	88604618	88604945	754	6.97	ENSMUSG00000034488	Edil3	13	88821472	89323223	1
chr13	89368851	89369852	755	56.69	ENSMUSG00000021613	Hapln1	13	89540636	89611832	1																																		1		1
chr13	89368851	89369852	755	56.69	ENSMUSG00000034488	Edil3	13	88821472	89323223	1																																		1		1
chr13	89516605	89516800	756	7.16	ENSMUSG00000021613	Hapln1	13	89540636	89611832	1
chr13	89516605	89516800	756	7.16	ENSMUSG00000034488	Edil3	13	88821472	89323223	1
chr13	90280315	90280644	757	7.45	ENSMUSG00000021615	Xrcc4	13	89774027	90089608	-1	10410947	0.211965	0.358635	0.127596	0.612333																													1				1
chr13	90280315	90280644	757	7.45	ENSMUSG00000078958	Atp6ap1l	13	90883460	90905355	-1	10410955	-0.251376	0.268897																															1				1
chr13	91041013	91042246	758	23.74	ENSMUSG00000021619	Atg10	13	90935349	91223987	-1	10410959			0.152555	0.21004																													1	1	1
chr13	91041013	91042246	758	23.74	ENSMUSG00000049517	Rps23	13	90923131	90924942	1	10532919			-0.0111848	0.954537																													1	1	1
chr13	91041013	91042246	758	23.74	ENSMUSG00000049517	Rps23	13	90923131	90924942	1	10570980			0.0109653	0.96131																													1	1	1
chr13	91041013	91042246	758	23.74	ENSMUSG00000049517	Rps23	13	90923131	90924942	1	10576726			0.0113295	0.958879																													1	1	1
chr13	91041013	91042246	758	23.74	ENSMUSG00000049517	Rps23	13	90923131	90924942	1	10394733			0.0170917	0.940046																													1	1	1
chr13	91041013	91042246	758	23.74	ENSMUSG00000049517	Rps23	13	90923131	90924942	1	10491730			0.0180956	0.935045																													1	1	1
chr13	91041013	91042246	758	23.74	ENSMUSG00000049517	Rps23	13	90923131	90924942	1	10406541			0.0246553	0.912358																													1	1	1
chr13	91136862	91137352	759	11.48	ENSMUSG00000021619	Atg10	13	90935349	91223987	-1	10410959			0.152555	0.21004
chr13	91136862	91137352	759	11.48	ENSMUSG00000049517	Rps23	13	90923131	90924942	1	10532919			-0.0111848	0.954537
chr13	91136862	91137352	759	11.48	ENSMUSG00000049517	Rps23	13	90923131	90924942	1	10570980			0.0109653	0.96131
chr13	91136862	91137352	759	11.48	ENSMUSG00000049517	Rps23	13	90923131	90924942	1	10576726			0.0113295	0.958879
chr13	91136862	91137352	759	11.48	ENSMUSG00000049517	Rps23	13	90923131	90924942	1	10394733			0.0170917	0.940046
chr13	91136862	91137352	759	11.48	ENSMUSG00000049517	Rps23	13	90923131	90924942	1	10491730			0.0180956	0.935045
chr13	91136862	91137352	759	11.48	ENSMUSG00000049517	Rps23	13	90923131	90924942	1	10406541			0.0246553	0.912358
chr13	91171365	91171549	760	8.68	ENSMUSG00000021619	Atg10	13	90935349	91223987	-1	10410959			0.152555	0.21004																										1	1	1
chr13	91171365	91171549	760	8.68	ENSMUSG00000049517	Rps23	13	90923131	90924942	1	10532919			-0.0111848	0.954537																										1	1	1
chr13	91171365	91171549	760	8.68	ENSMUSG00000049517	Rps23	13	90923131	90924942	1	10570980			0.0109653	0.96131																										1	1	1
chr13	91171365	91171549	760	8.68	ENSMUSG00000049517	Rps23	13	90923131	90924942	1	10576726			0.0113295	0.958879																										1	1	1
chr13	91171365	91171549	760	8.68	ENSMUSG00000049517	Rps23	13	90923131	90924942	1	10394733			0.0170917	0.940046																										1	1	1
chr13	91171365	91171549	760	8.68	ENSMUSG00000049517	Rps23	13	90923131	90924942	1	10491730			0.0180956	0.935045																										1	1	1
chr13	91171365	91171549	760	8.68	ENSMUSG00000049517	Rps23	13	90923131	90924942	1	10406541			0.0246553	0.912358																										1	1	1
chr13	91183986	91184607	761	21.98	ENSMUSG00000021619	Atg10	13	90935349	91223987	-1	10410959			0.152555	0.21004									1																			1
chr13	91183986	91184607	761	21.98	ENSMUSG00000049517	Rps23	13	90923131	90924942	1	10532919			-0.0111848	0.954537									1																			1
chr13	91183986	91184607	761	21.98	ENSMUSG00000049517	Rps23	13	90923131	90924942	1	10570980			0.0109653	0.96131									1																			1
chr13	91183986	91184607	761	21.98	ENSMUSG00000049517	Rps23	13	90923131	90924942	1	10576726			0.0113295	0.958879									1																			1
chr13	91183986	91184607	761	21.98	ENSMUSG00000049517	Rps23	13	90923131	90924942	1	10394733			0.0170917	0.940046									1																			1
chr13	91183986	91184607	761	21.98	ENSMUSG00000049517	Rps23	13	90923131	90924942	1	10491730			0.0180956	0.935045									1																			1
chr13	91183986	91184607	761	21.98	ENSMUSG00000049517	Rps23	13	90923131	90924942	1	10406541			0.0246553	0.912358									1																			1
chr13	91371490	91372331	762	10.17	ENSMUSG00000003992	Ssbp2	13	91460283	91703429	1	10406551			0.0310709	0.853927																1										1	1	1	1	1	1	1	1	1
chr13	91371490	91372331	762	10.17	ENSMUSG00000021619	Atg10	13	90935349	91223987	-1	10410959			0.152555	0.21004																1										1	1	1	1	1	1	1	1	1
chr13	91569784	91570367	763	8.74	ENSMUSG00000003992	Ssbp2	13	91460283	91703429	1	10406551			0.0310709	0.853927
chr13	91569784	91570367	763	8.74	ENSMUSG00000021620	Acot12	13	91741512	91786148	1
chr13	91632165	91632505	764	12.75	ENSMUSG00000003992	Ssbp2	13	91460283	91703429	1	10406551			0.0310709	0.853927
chr13	91632165	91632505	764	12.75	ENSMUSG00000021620	Acot12	13	91741512	91786148	1
chr13	92040239	92040633	765	16.66	ENSMUSG00000021622	Ckmt2	13	91853387	91876885	-1	10410984	0.0367572	0.887224
chr13	92040239	92040633	765	16.66	ENSMUSG00000021708	Rasgrf2	13	91880400	92131656	-1
chr13	92729169	92729743	766	5.71	ENSMUSG00000021702	Thbs4	13	92751590	92794818	-1																																			1
chr13	92729169	92729743	766	5.71	ENSMUSG00000021703	Serinc5	13	92611138	92711944	1	10406598	-0.300332	0.206033	-0.338705	0.0777223																														1
chr13	93166453	93167518	767	14.78	ENSMUSG00000042167	Papd4	13	93147400	93192283	-1	10521966			0.00462205	0.980087
chr13	93166453	93167518	767	14.78	ENSMUSG00000042167	Papd4	13	93147400	93192283	-1	10411119			0.0776004	0.603893
chr13	93166453	93167518	767	14.78	ENSMUSG00000047419	Cmya5	13	93040713	93144724	-1
chr13	93213070	93213518	768	8.99	ENSMUSG00000007617	Homer1	13	93303757	93404129	1	10406626			0.0205167	0.951495																										1
chr13	93213070	93213518	768	8.99	ENSMUSG00000042167	Papd4	13	93147400	93192283	-1	10521966			0.00462205	0.980087																										1
chr13	93213070	93213518	768	8.99	ENSMUSG00000042167	Papd4	13	93147400	93192283	-1	10411119			0.0776004	0.603893																										1
chr13	93938002	93938413	769	9.45	ENSMUSG00000042082	Arsb	13	93771679	93943016	1	10406663	-0.304898	0.175116	-0.0556669	0.72482
chr13	93938002	93938413	769	9.45	ENSMUSG00000042082	Arsb	13	93771679	93943016	1	10406672	-0.283139	0.210802	0.0159262	0.929004
chr13	93938002	93938413	769	9.45	ENSMUSG00000045312	Lhfpl2	13	94057796	94195409	1	10406676	-0.244693	0.299209	0.163254	0.400226
chr13	94032314	94032885	770	9.62	ENSMUSG00000042082	Arsb	13	93771679	93943016	1	10406663	-0.304898	0.175116	-0.0556669	0.72482																												1
chr13	94032314	94032885	770	9.62	ENSMUSG00000042082	Arsb	13	93771679	93943016	1	10406672	-0.283139	0.210802	0.0159262	0.929004																												1
chr13	94032314	94032885	770	9.62	ENSMUSG00000045312	Lhfpl2	13	94057796	94195409	1	10406676	-0.244693	0.299209	0.163254	0.400226																												1
chr13	94033084	94033720	771	14.45	ENSMUSG00000042082	Arsb	13	93771679	93943016	1	10406663	-0.304898	0.175116	-0.0556669	0.72482
chr13	94033084	94033720	771	14.45	ENSMUSG00000042082	Arsb	13	93771679	93943016	1	10406672	-0.283139	0.210802	0.0159262	0.929004
chr13	94033084	94033720	771	14.45	ENSMUSG00000045312	Lhfpl2	13	94057796	94195409	1	10406676	-0.244693	0.299209	0.163254	0.400226
chr13	94223583	94223990	772	10.54	ENSMUSG00000021687	Scamp1	13	94201310	94285857	-1	10411156	-0.437421	0.0491076	-0.0728246	0.524548								1						1			1												1	1	1		1	1
chr13	94223583	94223990	772	10.54	ENSMUSG00000045312	Lhfpl2	13	94057796	94195409	1	10406676	-0.244693	0.299209	0.163254	0.400226								1						1			1												1	1	1		1	1
chr13	94756586	94756944	773	10.33	ENSMUSG00000021686	Ap3b1	13	94358960	94566316	1	10406681	-0.178284	0.437228	0.204583	0.114669
chr13	94756586	94756944	773	10.33	ENSMUSG00000042043	Tbca	13	94788943	94842899	1	10406710	0.126077	0.59608	0.106355	0.409772
chr13	95084004	95084457	774	7.63	ENSMUSG00000021684	Pde8b	13	95024454	95250336	-1	10411171	0.0933913	0.695492																															1	1	1
chr13	95084004	95084457	774	7.63	ENSMUSG00000042015	Wdr41	13	94976344	95023314	1	10406718			0.239068	0.0755495																													1	1	1
chr13	95205686	95206230	775	9.56	ENSMUSG00000021684	Pde8b	13	95024454	95250336	-1	10411171	0.0933913	0.695492
chr13	95205686	95206230	775	9.56	ENSMUSG00000042015	Wdr41	13	94976344	95023314	1	10406718			0.239068	0.0755495
chr13	95239110	95239484	776	9.97	ENSMUSG00000021684	Pde8b	13	95024454	95250336	-1	10411171	0.0933913	0.695492
chr13	95239110	95239484	776	9.97	ENSMUSG00000042015	Wdr41	13	94976344	95023314	1	10406718			0.239068	0.0755495
chr13	95428299	95428608	777	12.18	ENSMUSG00000021680	Crhbp	13	95431371	95444831	-1																			1
chr13	95428299	95428608	777	12.18	ENSMUSG00000021681	Aggf1	13	95350683	95375352	-1	10411199	0.286393	0.211836	0.0180302	0.923928														1
chr13	95667456	95667997	778	25.07	ENSMUSG00000021675	F2rl2	13	95696853	95702739	1	10406736	-0.862407	8.18536e-05	-0.214864	0.12473			1																								1		1	1	1	1	1	1
chr13	95667456	95667997	778	25.07	ENSMUSG00000048376	F2r	13	95601804	95618459	-1	10411229	0.119138	0.624815	0.0217931	0.879284			1																								1		1	1	1	1	1	1
chr13	95765062	95765227	779	10.54	ENSMUSG00000021675	F2rl2	13	95696853	95702739	1	10406736	-0.862407	8.18536e-05	-0.214864	0.12473																													1	1	1
chr13	95765062	95765227	779	10.54	ENSMUSG00000021676	Iqgap2	13	95627177	95891922	-1	10411235	0.46333	0.0292526	0.125612	0.372194																													1	1	1
chr13	96044767	96045102	780	7.49	ENSMUSG00000021676	Iqgap2	13	95627177	95891922	-1	10411235	0.46333	0.0292526	0.125612	0.372194
chr13	96044767	96045102	780	7.49	ENSMUSG00000051111	Sv2c	13	95959443	96132577	-1	10411274	-0.344742	0.122542	-0.162554	0.313175
chr13	96068894	96069110	781	20.21	ENSMUSG00000021676	Iqgap2	13	95627177	95891922	-1	10411235	0.46333	0.0292526	0.125612	0.372194
chr13	96068894	96069110	781	20.21	ENSMUSG00000051111	Sv2c	13	95959443	96132577	-1	10411274	-0.344742	0.122542	-0.162554	0.313175
chr13	96073205	96074012	782	33.07	ENSMUSG00000021676	Iqgap2	13	95627177	95891922	-1	10411235	0.46333	0.0292526	0.125612	0.372194						1		1																		1		1		1
chr13	96073205	96074012	782	33.07	ENSMUSG00000051111	Sv2c	13	95959443	96132577	-1	10411274	-0.344742	0.122542	-0.162554	0.313175						1		1																		1		1		1
chr13	96131467	96132085	783	31.64	ENSMUSG00000021676	Iqgap2	13	95627177	95891922	-1	10411235	0.46333	0.0292526	0.125612	0.372194																1										1	1	1	1	1	1	1	1	1
chr13	96131467	96132085	783	31.64	ENSMUSG00000051111	Sv2c	13	95959443	96132577	-1	10411274	-0.344742	0.122542	-0.162554	0.313175																1										1	1	1	1	1	1	1	1	1
chr13	96180596	96181130	784	10.15	ENSMUSG00000021671	Poc5	13	96388294	96415587	1	10406742	0.161698	0.488365	0.0409164	0.915884								1						1															1	1
chr13	96180596	96181130	784	10.15	ENSMUSG00000051111	Sv2c	13	95959443	96132577	-1	10411274	-0.344742	0.122542	-0.162554	0.313175								1						1															1	1
chr13	96264470	96266151	785	22.47	ENSMUSG00000021671	Poc5	13	96388294	96415587	1	10406742	0.161698	0.488365	0.0409164	0.915884																													1	1	1
chr13	96264470	96266151	785	22.47	ENSMUSG00000051111	Sv2c	13	95959443	96132577	-1	10411274	-0.344742	0.122542	-0.162554	0.313175																													1	1	1
chr13	96372522	96372994	786	9.41	ENSMUSG00000021671	Poc5	13	96388294	96415587	1	10406742	0.161698	0.488365	0.0409164	0.915884																													1		1
chr13	96372522	96372994	786	9.41	ENSMUSG00000051111	Sv2c	13	95959443	96132577	-1	10411274	-0.344742	0.122542	-0.162554	0.313175																													1		1
chr13	96428481	96429072	787	20.14	ENSMUSG00000021671	Poc5	13	96388294	96415587	1	10406742	0.161698	0.488365	0.0409164	0.915884																										1	1	1	1
chr13	96428481	96429072	787	20.14	ENSMUSG00000047117	Ankdd1b	13	96416134	96471198	-1																															1	1	1	1
chr13	96555155	96556040	788	41.21	ENSMUSG00000021669	Col4a3bp	13	96542618	96640167	1	10406757			-0.0815694	0.659226						1
chr13	96555155	96556040	788	41.21	ENSMUSG00000021670	Hmgcr	13	96648967	96670936	-1	10411332			-0.0631845	0.641947						1
chr13	96971794	96972702	789	64.2	ENSMUSG00000057762	Gm6169	13	97098237	97099296	-1	10603346			-0.00534526	0.96836																										1
chr13	96971794	96972702	789	64.2	ENSMUSG00000057762	Gm6169	13	97098237	97099296	-1	10473022			0.00735436	0.960153																										1
chr13	96971794	96972702	789	64.2	ENSMUSG00000057762	Gm6169	13	97098237	97099296	-1	10411359			0.00854597	0.954292																										1
chr13	96971794	96972702	789	64.2	ENSMUSG00000091387	Gcnt4	13	96924689	96950912	1																															1
chr13	97357550	97358767	790	18.06	ENSMUSG00000041773	Enc1	13	97241105	97253039	1	10406817	0.0236578	0.926676	0.0893892	0.475586								1																					1	1	1	1	1	1
chr13	97357550	97358767	790	18.06	ENSMUSG00000069117	Gm17352	13	97760130	97760588	-1	10450063			0.00717854	0.965619								1																					1	1	1	1	1	1
chr13	97357550	97358767	790	18.06	ENSMUSG00000069117	Gm17352	13	97760130	97760588	-1	10549802			0.00945732	0.955179								1																					1	1	1	1	1	1
chr13	97357550	97358767	790	18.06	ENSMUSG00000069117	Gm17352	13	97760130	97760588	-1	10411393			0.0162343	0.915926								1																					1	1	1	1	1	1
chr13	97357550	97358767	790	18.06	ENSMUSG00000069117	Gm17352	13	97760130	97760588	-1	10581535			0.0218672	0.896203								1																					1	1	1	1	1	1
chr13	97357550	97358767	790	18.06	ENSMUSG00000069117	Gm17352	13	97760130	97760588	-1	10404354			0.0235236	0.891907								1																					1	1	1	1	1	1
chr13	97357550	97358767	790	18.06	ENSMUSG00000069117	Gm17352	13	97760130	97760588	-1	10513878			0.0483805	0.74136								1																					1	1	1	1	1	1
chr13	97357550	97358767	790	18.06	ENSMUSG00000069117	Gm17352	13	97760130	97760588	-1	10409968			0.0494277	0.711012								1																					1	1	1	1	1	1
chr13	97376201	97376511	791	8.37	ENSMUSG00000041773	Enc1	13	97241105	97253039	1	10406817	0.0236578	0.926676	0.0893892	0.475586
chr13	97376201	97376511	791	8.37	ENSMUSG00000069117	Gm17352	13	97760130	97760588	-1	10450063			0.00717854	0.965619
chr13	97376201	97376511	791	8.37	ENSMUSG00000069117	Gm17352	13	97760130	97760588	-1	10549802			0.00945732	0.955179
chr13	97376201	97376511	791	8.37	ENSMUSG00000069117	Gm17352	13	97760130	97760588	-1	10411393			0.0162343	0.915926
chr13	97376201	97376511	791	8.37	ENSMUSG00000069117	Gm17352	13	97760130	97760588	-1	10581535			0.0218672	0.896203
chr13	97376201	97376511	791	8.37	ENSMUSG00000069117	Gm17352	13	97760130	97760588	-1	10404354			0.0235236	0.891907
chr13	97376201	97376511	791	8.37	ENSMUSG00000069117	Gm17352	13	97760130	97760588	-1	10513878			0.0483805	0.74136
chr13	97376201	97376511	791	8.37	ENSMUSG00000069117	Gm17352	13	97760130	97760588	-1	10409968			0.0494277	0.711012
chr13	97428624	97429149	792	20.96	ENSMUSG00000041773	Enc1	13	97241105	97253039	1	10406817	0.0236578	0.926676	0.0893892	0.475586								1																								1
chr13	97428624	97429149	792	20.96	ENSMUSG00000069117	Gm17352	13	97760130	97760588	-1	10450063			0.00717854	0.965619								1																								1
chr13	97428624	97429149	792	20.96	ENSMUSG00000069117	Gm17352	13	97760130	97760588	-1	10549802			0.00945732	0.955179								1																								1
chr13	97428624	97429149	792	20.96	ENSMUSG00000069117	Gm17352	13	97760130	97760588	-1	10411393			0.0162343	0.915926								1																								1
chr13	97428624	97429149	792	20.96	ENSMUSG00000069117	Gm17352	13	97760130	97760588	-1	10581535			0.0218672	0.896203								1																								1
chr13	97428624	97429149	792	20.96	ENSMUSG00000069117	Gm17352	13	97760130	97760588	-1	10404354			0.0235236	0.891907								1																								1
chr13	97428624	97429149	792	20.96	ENSMUSG00000069117	Gm17352	13	97760130	97760588	-1	10513878			0.0483805	0.74136								1																								1
chr13	97428624	97429149	792	20.96	ENSMUSG00000069117	Gm17352	13	97760130	97760588	-1	10409968			0.0494277	0.711012								1																								1
chr13	97545016	97545950	793	24.21	ENSMUSG00000041773	Enc1	13	97241105	97253039	1	10406817	0.0236578	0.926676	0.0893892	0.475586						1																				1	1	1	1
chr13	97545016	97545950	793	24.21	ENSMUSG00000069117	Gm17352	13	97760130	97760588	-1	10450063			0.00717854	0.965619						1																				1	1	1	1
chr13	97545016	97545950	793	24.21	ENSMUSG00000069117	Gm17352	13	97760130	97760588	-1	10549802			0.00945732	0.955179						1																				1	1	1	1
chr13	97545016	97545950	793	24.21	ENSMUSG00000069117	Gm17352	13	97760130	97760588	-1	10411393			0.0162343	0.915926						1																				1	1	1	1
chr13	97545016	97545950	793	24.21	ENSMUSG00000069117	Gm17352	13	97760130	97760588	-1	10581535			0.0218672	0.896203						1																				1	1	1	1
chr13	97545016	97545950	793	24.21	ENSMUSG00000069117	Gm17352	13	97760130	97760588	-1	10404354			0.0235236	0.891907						1																				1	1	1	1
chr13	97545016	97545950	793	24.21	ENSMUSG00000069117	Gm17352	13	97760130	97760588	-1	10513878			0.0483805	0.74136						1																				1	1	1	1
chr13	97545016	97545950	793	24.21	ENSMUSG00000069117	Gm17352	13	97760130	97760588	-1	10409968			0.0494277	0.711012						1																				1	1	1	1
chr13	97821369	97821631	794	8.85	ENSMUSG00000021662	Rgnef	13	97898595	98206165	-1	10411395	-0.40077	0.0641544	0.227516	0.0672947																										1		1	1
chr13	97821369	97821631	794	8.85	ENSMUSG00000069117	Gm17352	13	97760130	97760588	-1	10450063			0.00717854	0.965619																										1		1	1
chr13	97821369	97821631	794	8.85	ENSMUSG00000069117	Gm17352	13	97760130	97760588	-1	10549802			0.00945732	0.955179																										1		1	1
chr13	97821369	97821631	794	8.85	ENSMUSG00000069117	Gm17352	13	97760130	97760588	-1	10411393			0.0162343	0.915926																										1		1	1
chr13	97821369	97821631	794	8.85	ENSMUSG00000069117	Gm17352	13	97760130	97760588	-1	10581535			0.0218672	0.896203																										1		1	1
chr13	97821369	97821631	794	8.85	ENSMUSG00000069117	Gm17352	13	97760130	97760588	-1	10404354			0.0235236	0.891907																										1		1	1
chr13	97821369	97821631	794	8.85	ENSMUSG00000069117	Gm17352	13	97760130	97760588	-1	10513878			0.0483805	0.74136																										1		1	1
chr13	97821369	97821631	794	8.85	ENSMUSG00000069117	Gm17352	13	97760130	97760588	-1	10409968			0.0494277	0.711012																										1		1	1
chr13	97955451	97955994	795	12.06	ENSMUSG00000021662	Rgnef	13	97898595	98206165	-1	10411395	-0.40077	0.0641544	0.227516	0.0672947						1	1		1																				1	1		1		1
chr13	97955451	97955994	795	12.06	ENSMUSG00000069117	Gm17352	13	97760130	97760588	-1	10450063			0.00717854	0.965619						1	1		1																				1	1		1		1
chr13	97955451	97955994	795	12.06	ENSMUSG00000069117	Gm17352	13	97760130	97760588	-1	10549802			0.00945732	0.955179						1	1		1																				1	1		1		1
chr13	97955451	97955994	795	12.06	ENSMUSG00000069117	Gm17352	13	97760130	97760588	-1	10411393			0.0162343	0.915926						1	1		1																				1	1		1		1
chr13	97955451	97955994	795	12.06	ENSMUSG00000069117	Gm17352	13	97760130	97760588	-1	10581535			0.0218672	0.896203						1	1		1																				1	1		1		1
chr13	97955451	97955994	795	12.06	ENSMUSG00000069117	Gm17352	13	97760130	97760588	-1	10404354			0.0235236	0.891907						1	1		1																				1	1		1		1
chr13	97955451	97955994	795	12.06	ENSMUSG00000069117	Gm17352	13	97760130	97760588	-1	10513878			0.0483805	0.74136						1	1		1																				1	1		1		1
chr13	97955451	97955994	795	12.06	ENSMUSG00000069117	Gm17352	13	97760130	97760588	-1	10409968			0.0494277	0.711012						1	1		1																				1	1		1		1
chr13	98132776	98133187	796	22.79	ENSMUSG00000021662	Rgnef	13	97898595	98206165	-1	10411395	-0.40077	0.0641544	0.227516	0.0672947																											1			1		1	1
chr13	98132776	98133187	796	22.79	ENSMUSG00000069117	Gm17352	13	97760130	97760588	-1	10450063			0.00717854	0.965619																											1			1		1	1
chr13	98132776	98133187	796	22.79	ENSMUSG00000069117	Gm17352	13	97760130	97760588	-1	10549802			0.00945732	0.955179																											1			1		1	1
chr13	98132776	98133187	796	22.79	ENSMUSG00000069117	Gm17352	13	97760130	97760588	-1	10411393			0.0162343	0.915926																											1			1		1	1
chr13	98132776	98133187	796	22.79	ENSMUSG00000069117	Gm17352	13	97760130	97760588	-1	10581535			0.0218672	0.896203																											1			1		1	1
chr13	98132776	98133187	796	22.79	ENSMUSG00000069117	Gm17352	13	97760130	97760588	-1	10404354			0.0235236	0.891907																											1			1		1	1
chr13	98132776	98133187	796	22.79	ENSMUSG00000069117	Gm17352	13	97760130	97760588	-1	10513878			0.0483805	0.74136																											1			1		1	1
chr13	98132776	98133187	796	22.79	ENSMUSG00000069117	Gm17352	13	97760130	97760588	-1	10409968			0.0494277	0.711012																											1			1		1	1
chr13	98144834	98145314	797	19.72	ENSMUSG00000021662	Rgnef	13	97898595	98206165	-1	10411395	-0.40077	0.0641544	0.227516	0.0672947
chr13	98144834	98145314	797	19.72	ENSMUSG00000069117	Gm17352	13	97760130	97760588	-1	10450063			0.00717854	0.965619
chr13	98144834	98145314	797	19.72	ENSMUSG00000069117	Gm17352	13	97760130	97760588	-1	10549802			0.00945732	0.955179
chr13	98144834	98145314	797	19.72	ENSMUSG00000069117	Gm17352	13	97760130	97760588	-1	10411393			0.0162343	0.915926
chr13	98144834	98145314	797	19.72	ENSMUSG00000069117	Gm17352	13	97760130	97760588	-1	10581535			0.0218672	0.896203
chr13	98144834	98145314	797	19.72	ENSMUSG00000069117	Gm17352	13	97760130	97760588	-1	10404354			0.0235236	0.891907
chr13	98144834	98145314	797	19.72	ENSMUSG00000069117	Gm17352	13	97760130	97760588	-1	10513878			0.0483805	0.74136
chr13	98144834	98145314	797	19.72	ENSMUSG00000069117	Gm17352	13	97760130	97760588	-1	10409968			0.0494277	0.711012
chr13	98276833	98277341	798	29.48	ENSMUSG00000021660	Btf3	13	98309896	98317006	-1	10411448			0.00383043	0.981861
chr13	98276833	98277341	798	29.48	ENSMUSG00000021661	Ankra2	13	98263158	98274750	1	10406825			0.0287391	0.855627
chr13	98315687	98316065	799	27.91	ENSMUSG00000021660	Btf3	13	98309896	98317006	-1	10411448			0.00383043	0.981861																																1	1	1
chr13	98315687	98316065	799	27.91	ENSMUSG00000021661	Ankra2	13	98263158	98274750	1	10406825			0.0287391	0.855627																																1	1	1
chr13	98438232	98438594	800	11.35	ENSMUSG00000046082	Tmem174	13	98634978	98637410	-1	10411456	0.0529962	0.829173
chr13	98438232	98438594	800	11.35	ENSMUSG00000078302	Foxd1	13	98354245	98356705	1	10406845	0.0700394	0.785799	0.37493	0.0191897
chr13	98479813	98480426	801	11.12	ENSMUSG00000046082	Tmem174	13	98634978	98637410	-1	10411456	0.0529962	0.829173																																				1
chr13	98479813	98480426	801	11.12	ENSMUSG00000078302	Foxd1	13	98354245	98356705	1	10406845	0.0700394	0.785799	0.37493	0.0191897																																		1
chr13	98923526	98924410	802	24.49	ENSMUSG00000009470	Tnpo1	13	98839019	98926384	-1	10411491			-0.0807396	0.398407																	1										1	1	1	1	1		1	1
chr13	98923526	98924410	802	24.49	ENSMUSG00000041685	Fcho2	13	98723407	98815449	-1	10411464	-0.255839	0.269579	0.0587089	0.664571																	1										1	1	1	1	1		1	1
chr13	99062833	99063239	803	19.53	ENSMUSG00000045022	1700024P04Rik	13	98984090	98984565	-1																																1		1	1	1
chr13	99062833	99063239	803	19.53	ENSMUSG00000050919	Zfp366	13	99184823	99247037	1	10406859	0.0792318	0.742584																													1		1	1	1
chr13	99277006	99277348	804	7.87	ENSMUSG00000021650	Ptcd2	13	99319649	99344678	-1	10411508			0.0112484	0.96505
chr13	99277006	99277348	804	7.87	ENSMUSG00000050919	Zfp366	13	99184823	99247037	1	10406859	0.0792318	0.742584
chr13	99355186	99356930	805	32.53	ENSMUSG00000041632	Mrps27	13	99344786	99415561	1	10406865	0.337338	0.141404	0.182068	0.669231		1			1										1											1	1	1	1	1	1	1	1	1
chr13	99355186	99356930	805	32.53	ENSMUSG00000052727	Mtap1b	13	99421464	99516602	-1	10411519	-0.316469	0.157965	0.00757966	0.960154		1			1										1											1	1	1	1	1	1	1	1	1
chr13	99413497	99413704	806	9.98	ENSMUSG00000041632	Mrps27	13	99344786	99415561	1	10406865	0.337338	0.141404	0.182068	0.669231																											1	1				1		1
chr13	99413497	99413704	806	9.98	ENSMUSG00000052727	Mtap1b	13	99421464	99516602	-1	10411519	-0.316469	0.157965	0.00757966	0.960154																											1	1				1		1
chr13	99455470	99456653	807	33.89	ENSMUSG00000041632	Mrps27	13	99344786	99415561	1	10406865	0.337338	0.141404	0.182068	0.669231																											1	1			1
chr13	99455470	99456653	807	33.89	ENSMUSG00000052727	Mtap1b	13	99421464	99516602	-1	10411519	-0.316469	0.157965	0.00757966	0.960154																											1	1			1
chr13	99744189	99744485	808	15.04	ENSMUSG00000021647	Cartpt	13	99898484	99900683	-1	10411527			0.0245992	0.914226																											1
chr13	99744189	99744485	808	15.04	ENSMUSG00000052727	Mtap1b	13	99421464	99516602	-1	10411519	-0.316469	0.157965	0.00757966	0.960154																											1
chr13	99756713	99757268	809	54.38	ENSMUSG00000021647	Cartpt	13	99898484	99900683	-1	10411527			0.0245992	0.914226																										1
chr13	99756713	99757268	809	54.38	ENSMUSG00000052727	Mtap1b	13	99421464	99516602	-1	10411519	-0.316469	0.157965	0.00757966	0.960154																										1
chr13	99771517	99772461	810	9.02	ENSMUSG00000021647	Cartpt	13	99898484	99900683	-1	10411527			0.0245992	0.914226
chr13	99771517	99772461	810	9.02	ENSMUSG00000052727	Mtap1b	13	99421464	99516602	-1	10411519	-0.316469	0.157965	0.00757966	0.960154
chr13	99789537	99789769	811	22.87	ENSMUSG00000021647	Cartpt	13	99898484	99900683	-1	10411527			0.0245992	0.914226																													1
chr13	99789537	99789769	811	22.87	ENSMUSG00000052727	Mtap1b	13	99421464	99516602	-1	10411519	-0.316469	0.157965	0.00757966	0.960154																													1
chr13	100246478	100246699	812	13.37	ENSMUSG00000071203	Naip5	13	100211739	100246323	-1	10411611	-0.648756	0.002935	-0.0596104	0.784904
chr13	100423554	100423966	813	15.69	ENSMUSG00000021640	Naip1	13	100407770	100446406	-1	10411633	-0.320909	0.152879
chr13	100423554	100423966	813	15.69	ENSMUSG00000078942	Naip6	13	100281121	100317674	-1	10411622	-0.679029	0.00229561	0.0532444	0.750595
chr13	101035112	101035506	814	9.35	ENSMUSG00000021629	Slc30a5	13	100802649	100833427	-1	10411751			-0.0903922	0.601675
chr13	101035112	101035506	814	9.35	ENSMUSG00000041417	Pik3r1	13	101680761	101768217	-1	10411782			-0.0568374	0.658387
chr13	101039873	101040319	815	44.57	ENSMUSG00000021629	Slc30a5	13	100802649	100833427	-1	10411751			-0.0903922	0.601675
chr13	101039873	101040319	815	44.57	ENSMUSG00000041417	Pik3r1	13	101680761	101768217	-1	10411782			-0.0568374	0.658387
chr13	101244431	101244745	816	15.52	ENSMUSG00000021629	Slc30a5	13	100802649	100833427	-1	10411751			-0.0903922	0.601675																													1	1	1
chr13	101244431	101244745	816	15.52	ENSMUSG00000041417	Pik3r1	13	101680761	101768217	-1	10411782			-0.0568374	0.658387																													1	1	1
chr13	101541382	101542483	817	8.21	ENSMUSG00000021629	Slc30a5	13	100802649	100833427	-1	10411751			-0.0903922	0.601675							1																						1	1	1
chr13	101541382	101542483	817	8.21	ENSMUSG00000041417	Pik3r1	13	101680761	101768217	-1	10411782			-0.0568374	0.658387							1																						1	1	1
chr13	101542670	101543694	818	13.63	ENSMUSG00000021629	Slc30a5	13	100802649	100833427	-1	10411751			-0.0903922	0.601675																												1	1	1	1
chr13	101542670	101543694	818	13.63	ENSMUSG00000041417	Pik3r1	13	101680761	101768217	-1	10411782			-0.0568374	0.658387																												1	1	1	1
chr13	101561270	101561682	819	7.71	ENSMUSG00000021629	Slc30a5	13	100802649	100833427	-1	10411751			-0.0903922	0.601675
chr13	101561270	101561682	819	7.71	ENSMUSG00000041417	Pik3r1	13	101680761	101768217	-1	10411782			-0.0568374	0.658387
chr13	101658778	101659193	820	10.99	ENSMUSG00000021629	Slc30a5	13	100802649	100833427	-1	10411751			-0.0903922	0.601675										1																						1
chr13	101658778	101659193	820	10.99	ENSMUSG00000041417	Pik3r1	13	101680761	101768217	-1	10411782			-0.0568374	0.658387										1																						1
chr13	102516911	102517472	821	13.02	ENSMUSG00000021624	Cd180	13	102693558	102739629	1
chr13	102516911	102517472	821	13.02	ENSMUSG00000041417	Pik3r1	13	101680761	101768217	-1	10411782			-0.0568374	0.658387
chr13	102592046	102593645	822	12.55	ENSMUSG00000021624	Cd180	13	102693558	102739629	1												1																			1	1	1	1	1	1
chr13	102592046	102593645	822	12.55	ENSMUSG00000041417	Pik3r1	13	101680761	101768217	-1	10411782			-0.0568374	0.658387							1																			1	1	1	1	1	1
chr13	103190608	103191105	823	6.85	ENSMUSG00000021624	Cd180	13	102693558	102739629	1																																	1
chr13	103190608	103191105	823	6.85	ENSMUSG00000034751	Mast4	13	102732486	103334497	-1	10411804	-0.239064	0.296188																														1
chr13	103909929	103910236	824	9.74	ENSMUSG00000021709	Erbb2ip	13	103818787	103920514	-1	10411853			-0.0389847	0.855912
chr13	103909929	103910236	824	9.74	ENSMUSG00000032621	Srek1	13	103741615	103764504	-1	10411839			-0.00951337	0.96218
chr13	103990672	103992389	825	19.21	ENSMUSG00000021709	Erbb2ip	13	103818787	103920514	-1	10411853			-0.0389847	0.855912
chr13	103990672	103992389	825	19.21	ENSMUSG00000021710	Nln	13	104023439	104109614	-1	10411882			0.136492	0.299339
chr13	103992705	103993678	826	11.89	ENSMUSG00000021709	Erbb2ip	13	103818787	103920514	-1	10411853			-0.0389847	0.855912																										1			1	1	1
chr13	103992705	103993678	826	11.89	ENSMUSG00000021710	Nln	13	104023439	104109614	-1	10411882			0.136492	0.299339																										1			1	1	1
chr13	104097210	104097753	827	14.93	ENSMUSG00000021709	Erbb2ip	13	103818787	103920514	-1	10411853			-0.0389847	0.855912																											1	1	1		1
chr13	104097210	104097753	827	14.93	ENSMUSG00000021710	Nln	13	104023439	104109614	-1	10411882			0.136492	0.299339																											1	1	1		1
chr13	104100289	104100890	828	7.96	ENSMUSG00000021709	Erbb2ip	13	103818787	103920514	-1	10411853			-0.0389847	0.855912																																1	1	1
chr13	104100289	104100890	828	7.96	ENSMUSG00000021710	Nln	13	104023439	104109614	-1	10411882			0.136492	0.299339																																1	1	1
chr13	104222283	104222964	829	19.96	ENSMUSG00000021712	Trim23	13	104178797	104203372	1	10406953	-0.187315	0.43323	-0.229888	0.141404
chr13	104222283	104222964	829	19.96	ENSMUSG00000021713	Ppwd1	13	104205121	104228844	-1	10411915	0.34657	0.130717	0.111603	0.63039
chr13	107524302	107524627	830	7.49	ENSMUSG00000021693	Kif2a	13	106958996	107022126	-1	10412011			0.232448	0.0868194
chr13	107524302	107524627	830	7.49	ENSMUSG00000032846	Zswim6	13	107724618	107890064	-1	10412038	0.130683	0.579159
chr13	109523756	109524159	831	19.27	ENSMUSG00000059751	Gm9000	13	108670580	108671440	1	10421908			0.0335599	0.793057
chr13	109523756	109524159	831	19.27	ENSMUSG00000059751	Gm9000	13	108670580	108671440	1	10499121			0.0370395	0.767443
chr13	109523756	109524159	831	19.27	ENSMUSG00000059751	Gm9000	13	108670580	108671440	1	10407120			0.154517	0.25241
chr13	109523756	109524159	831	19.27	ENSMUSG00000074661	Pde4d	13	109954109	109955963	1
chr13	109617319	109618408	832	8.59	ENSMUSG00000059751	Gm9000	13	108670580	108671440	1	10421908			0.0335599	0.793057													1															1	1	1	1
chr13	109617319	109618408	832	8.59	ENSMUSG00000059751	Gm9000	13	108670580	108671440	1	10499121			0.0370395	0.767443													1															1	1	1	1
chr13	109617319	109618408	832	8.59	ENSMUSG00000059751	Gm9000	13	108670580	108671440	1	10407120			0.154517	0.25241													1															1	1	1	1
chr13	109617319	109618408	832	8.59	ENSMUSG00000074661	Pde4d	13	109954109	109955963	1																		1															1	1	1	1
chr13	109779798	109780579	833	11.35	ENSMUSG00000074661	Pde4d	13	109954109	109955963	1																																					1	1
chr13	110116637	110117268	834	13.92	ENSMUSG00000021700	Rab3c	13	110054187	110280206	-1	10412066	-0.263154	0.263195	0.011798	0.955362																										1	1	1	1	1	1
chr13	110116637	110117268	834	13.92	ENSMUSG00000074661	Pde4d	13	109954109	109955963	1																															1	1	1	1	1	1
chr13	110142750	110143043	835	7.13	ENSMUSG00000021700	Rab3c	13	110054187	110280206	-1	10412066	-0.263154	0.263195	0.011798	0.955362
chr13	110142750	110143043	835	7.13	ENSMUSG00000074661	Pde4d	13	109954109	109955963	1
chr13	110166298	110166826	836	33.54	ENSMUSG00000021700	Rab3c	13	110054187	110280206	-1	10412066	-0.263154	0.263195	0.011798	0.955362														1												1	1	1	1	1	1	1
chr13	110166298	110166826	836	33.54	ENSMUSG00000074661	Pde4d	13	109954109	109955963	1																			1												1	1	1	1	1	1	1
chr13	110748981	110750207	837	9.75	ENSMUSG00000021701	Plk2	13	110395044	110400844	1																																	1	1	1	1
chr13	110748981	110750207	837	9.75	ENSMUSG00000055194	Actbl2	13	111255013	111257749	1	10407141	-0.0204583	0.9354																														1	1	1	1
chr13	111286672	111287242	838	9.16	ENSMUSG00000032745	Gpbp1	13	111425680	111490111	-1	10412082			0.0749453	0.532628											1															1	1	1	1	1	1
chr13	111286672	111287242	838	9.16	ENSMUSG00000055194	Actbl2	13	111255013	111257749	1	10407141	-0.0204583	0.9354													1															1	1	1	1	1	1
chr13	111291687	111292369	839	17.85	ENSMUSG00000032745	Gpbp1	13	111425680	111490111	-1	10412082			0.0749453	0.532628						1	1				1	1		1												1	1	1	1	1	1
chr13	111291687	111292369	839	17.85	ENSMUSG00000055194	Actbl2	13	111255013	111257749	1	10407141	-0.0204583	0.9354								1	1				1	1		1												1	1	1	1	1	1
chr13	111418415	111419116	840	8.81	ENSMUSG00000032745	Gpbp1	13	111425680	111490111	-1	10412082			0.0749453	0.532628										1					1											1	1	1		1		1	1	1
chr13	111418415	111419116	840	8.81	ENSMUSG00000055194	Actbl2	13	111255013	111257749	1	10407141	-0.0204583	0.9354												1					1											1	1	1		1		1	1	1
chr13	113106240	113106687	841	9.3	ENSMUSG00000051002	Gm9848	13	113108073	113108334	1
chr13	113210256	113210662	842	8.9	ENSMUSG00000042379	Esm1	13	113209659	113218098	1																																		1					1
chr13	113210256	113210662	842	8.9	ENSMUSG00000042385	Gzmk	13	113171608	113225908	-1																																		1					1
chr13	113738408	113738962	843	13.81	ENSMUSG00000042348	Arl15	13	113794505	114157461	1	10407291	-0.303834	0.177315	0.0798323	0.651874
chr13	113738408	113738962	843	13.81	ENSMUSG00000051456	Hspb3	13	113662896	113663676	-1
chr13	114301535	114301945	844	9.31	ENSMUSG00000021764	Ndufs4	13	114287795	114388094	-1	10412251			-0.046634	0.718867									1
chr13	114301535	114301945	844	9.31	ENSMUSG00000042348	Arl15	13	113794505	114157461	1	10407291	-0.303834	0.177315	0.0798323	0.651874									1
chr13	115825432	115825862	845	14.09	ENSMUSG00000042258	Isl1	13	116298281	116309688	-1	10412335	-0.246416	0.300174	-0.348106	0.0553308																												1
chr13	115825432	115825862	845	14.09	ENSMUSG00000042284	Itga1	13	114958079	115101964	-1	10412298	-0.578327	0.00695178	-0.367965	0.0333392																												1
chr13	116100265	116100782	846	13.62	ENSMUSG00000042258	Isl1	13	116298281	116309688	-1	10412335	-0.246416	0.300174	-0.348106	0.0553308
chr13	116100265	116100782	846	13.62	ENSMUSG00000042284	Itga1	13	114958079	115101964	-1	10412298	-0.578327	0.00695178	-0.367965	0.0333392
chr13	116312286	116312730	847	16.37	ENSMUSG00000042258	Isl1	13	116298281	116309688	-1	10412335	-0.246416	0.300174	-0.348106	0.0553308			1																										1	1		1	1	1
chr13	116449741	116450684	848	15.48	ENSMUSG00000021725	Parp8	13	116854824	117025516	-1	10412345	-0.359165	0.100736	-0.00606937	0.963682
chr13	116449741	116450684	848	15.48	ENSMUSG00000042258	Isl1	13	116298281	116309688	-1	10412335	-0.246416	0.300174	-0.348106	0.0553308
chr13	116527148	116527453	849	8.08	ENSMUSG00000021725	Parp8	13	116854824	117025516	-1	10412345	-0.359165	0.100736	-0.00606937	0.963682																																1
chr13	116527148	116527453	849	8.08	ENSMUSG00000042258	Isl1	13	116298281	116309688	-1	10412335	-0.246416	0.300174	-0.348106	0.0553308																																1
chr13	117311632	117312067	850	12.8	ENSMUSG00000021728	Emb	13	117220625	117274098	1	10407327	-0.486212	0.0212641	-0.239652	0.0914794	1	1	1	1	1			1																		1	1	1	1	1	1	1	1	1
chr13	117311632	117312067	850	12.8	ENSMUSG00000021730	Hcn1	13	117602480	117976802	1	10407337	0.0495024	0.843297			1	1	1	1	1			1																		1	1	1	1	1	1	1	1	1
chr13	118376433	118376845	851	14.31	ENSMUSG00000021730	Hcn1	13	117602480	117976802	1	10407337	0.0495024	0.843297																															1		1		1
chr13	118376433	118376845	851	14.31	ENSMUSG00000021731	Mrps30	13	118380110	118387252	-1	10412385			0.113658	0.591146																													1		1		1
chr13	119488511	119493398	852	38.85	ENSMUSG00000074634	Gm7120	13	119487941	119610458	1	10407387	0.0936642	0.70586	0.0755209	0.640571				1												1	1	1		1						1	1	1	1	1	1	1	1	1
chr13	119488511	119493398	852	38.85	ENSMUSG00000094114	GM7120	13	119606650	119610458	1	10407387	0.0936642	0.70586	0.0755209	0.640571				1												1	1	1		1						1	1	1	1	1	1	1	1	1
chr14	8233247	8233679	853	8.6	ENSMUSG00000021751	Acox2	14	8225511	8259353	-1	10417544	-0.0349061	0.891992																																				1
chr14	8233247	8233679	853	8.6	ENSMUSG00000021752	Kctd6	14	8214148	8223567	1	10412650	-0.0268219	0.917356	0.307212	0.0581576																																		1
chr14	8546013	8546828	854	45.55	ENSMUSG00000021749	Oit1	14	8348948	8378763	-1	10417568	0.185918	0.422631
chr14	9549172	9549645	855	6.82																																											1
chr14	10976921	10977922	856	10.52	ENSMUSG00000060579	Fhit	14	9550092	11162035	-1	10417605	-0.333028	0.194544	0.205954	0.12473																														1
chr14	11267636	11268020	857	10.74	ENSMUSG00000021745	Ptprg	14	11553532	12242041	1	10412667	-0.306789	0.171187	-0.171053	0.242337																																	1
chr14	11267636	11268020	857	10.74	ENSMUSG00000072714	Rpl21-ps4	14	11227552	11227992	1	10543317			0.0115041	0.935045																																	1
chr14	12320763	12321087	858	10.77	ENSMUSG00000021743	Fezf2	14	12341892	12345865	-1	10417620	0.211055	0.358972
chr14	12320763	12321087	858	10.77	ENSMUSG00000021745	Ptprg	14	11553532	12242041	1	10412667	-0.306789	0.171187	-0.171053	0.242337
chr14	13137878	13139782	859	10.38	ENSMUSG00000054423	Cadps	14	12372563	12823079	-1
chr14	13137878	13139782	859	10.38	ENSMUSG00000056296	Synpr	14	13284780	13615459	1	10412719	0.124264	0.595345
chr14	13139970	13140415	860	14.13	ENSMUSG00000054423	Cadps	14	12372563	12823079	-1
chr14	13139970	13140415	860	14.13	ENSMUSG00000056296	Synpr	14	13284780	13615459	1	10412719	0.124264	0.595345
chr14	13141989	13143156	861	13.22	ENSMUSG00000054423	Cadps	14	12372563	12823079	-1
chr14	13141989	13143156	861	13.22	ENSMUSG00000056296	Synpr	14	13284780	13615459	1	10412719	0.124264	0.595345
chr14	13143421	13144281	862	8.57	ENSMUSG00000054423	Cadps	14	12372563	12823079	-1
chr14	13143421	13144281	862	8.57	ENSMUSG00000056296	Synpr	14	13284780	13615459	1	10412719	0.124264	0.595345
chr14	15886362	15886869	863	15.55	ENSMUSG00000021785	Ngly1	14	16249280	16311926	1
chr14	15886362	15886869	863	15.55	ENSMUSG00000045201	Lrrc3b	14	15357519	15438987	-1
chr14	17819452	17820023	864	13.55	ENSMUSG00000021775	Nr1d2	14	18204054	18239127	-1	10417734	-0.403463	0.0731603	-0.435524	0.0311609
chr14	17819452	17820023	864	13.55	ENSMUSG00000021779	Thrb	14	17660960	18038088	1
chr14	20253303	20254267	865	22.43	ENSMUSG00000023243	Kcnk5	14	20140058	20181782	-1	10417798	0.494256	0.0337896																																		1		1
chr14	20253303	20254267	865	22.43	ENSMUSG00000023387	Kcnk16	14	20262756	20269162	-1	10417807	0.0438886	0.869043																																		1		1
chr14	20255508	20256057	866	48.98	ENSMUSG00000023243	Kcnk5	14	20140058	20181782	-1	10417798	0.494256	0.0337896
chr14	20255508	20256057	866	48.98	ENSMUSG00000023387	Kcnk16	14	20262756	20269162	-1	10417807	0.0438886	0.869043
chr14	20256622	20258330	867	47.5	ENSMUSG00000023243	Kcnk5	14	20140058	20181782	-1	10417798	0.494256	0.0337896												1																						1	1	1
chr14	20256622	20258330	867	47.5	ENSMUSG00000023387	Kcnk16	14	20262756	20269162	-1	10417807	0.0438886	0.869043												1																						1	1	1
chr14	21171249	21171638	868	16.47	ENSMUSG00000021767	Myst4	14	21499785	21672478	1	10413100			-0.0578764	0.795427
chr14	21171249	21171638	868	16.47	ENSMUSG00000039197	Adk	14	21052574	21448568	1	10413086			0.138846	0.345445
chr14	21334446	21334791	869	10.67	ENSMUSG00000021767	Myst4	14	21499785	21672478	1	10413100			-0.0578764	0.795427																															1
chr14	21334446	21334791	869	10.67	ENSMUSG00000039197	Adk	14	21052574	21448568	1	10413086			0.138846	0.345445																															1
chr14	21557681	21558035	870	19.78	ENSMUSG00000021767	Myst4	14	21499785	21672478	1	10413100			-0.0578764	0.795427									1																							1
chr14	21557681	21558035	870	19.78	ENSMUSG00000063821	Dupd1	14	21676582	21714576	-1	10418011			0.0970493	0.559792									1																							1
chr14	21747676	21748168	871	9.43	ENSMUSG00000021770	Samd8	14	21750531	21798725	1	10413125			-0.0344883	0.878536																										1			1	1	1	1	1	1
chr14	22079756	22080638	872	17.5	ENSMUSG00000039081	Zfp503	14	21983962	21989601	-1	10418038	-0.0205278	0.936302	-0.12913	0.41384
chr14	23160967	23161304	873	7.19	ENSMUSG00000063142	Kcnma1	14	23289431	23803304	-1	10418053	-0.688692	0.00129175	0.00849851	0.96796															1																	1	1	1
chr14	24273853	24275482	874	13.29	ENSMUSG00000021782	Dlg5	14	24133953	24245920	-1	10418096	0.200104	0.378413	0.23431	0.102873							1																				1		1	1	1	1	1	1
chr14	24273853	24275482	874	13.29	ENSMUSG00000025280	Polr3a	14	24448694	24487046	-1	10418131			-0.0535645	0.707698							1																				1		1	1	1	1	1	1
chr14	24929379	24930189	875	8.16	ENSMUSG00000007817	Zmiz1	14	25459185	25666743	1	10413185			0.0428741	0.856104																													1	1	1			1
chr14	24929379	24930189	875	8.16	ENSMUSG00000025290	Rps24	14	24490681	24496146	1	10413174	0.0473501	0.85022	0.0454306	0.866796																													1	1	1			1
chr14	24929379	24930189	875	8.16	ENSMUSG00000025290	Rps24	14	24490681	24496146	1	10435980	0.113497	0.637281	0.0526012	0.851814																													1	1	1			1
chr14	24929379	24930189	875	8.16	ENSMUSG00000025290	Rps24	14	24490681	24496146	1	10446615	0.0656138	0.785794	0.0529293	0.840313																													1	1	1			1
chr14	28507617	28507968	876	11.18	ENSMUSG00000021994	Wnt5a	14	28504750	28527447	1	10413482	-0.200703	0.395619	-0.239594	0.119998	1	1	1	1	1																					1	1		1	1	1	1	1	1
chr14	28507617	28507968	876	11.18	ENSMUSG00000045776	Lrtm1	14	29018208	29033642	1	10413492	0.179279	0.43323			1	1	1	1	1																					1	1		1	1	1	1	1	1
chr14	31433149	31434029	877	20.26	ENSMUSG00000021892	Sh3bp5	14	31359880	31436078	-1	10418702			-0.021071	0.928601																										1	1	1	1	1
chr14	31433149	31434029	877	20.26	ENSMUSG00000021893	Capn7	14	31336638	31371986	1	10413771			0.0365211	0.855935																										1	1	1	1	1
chr14	31946286	31946557	878	13.4	ENSMUSG00000014496	Ankrd28	14	31700015	31830415	-1	10418766			0.0835928	0.534964								1																					1					1
chr14	31946286	31946557	878	13.4	ENSMUSG00000021903	Galntl2	14	32028989	32062197	1	10413813	-0.160177	0.505925	0.0263151	0.889596								1																					1					1
chr14	32482110	32482413	879	62.21	ENSMUSG00000021919	Chat	14	32408203	32465909	-1						1	1	1	1	1																					1	1	1	1	1	1	1	1	1
chr14	32482110	32482413	879	62.21	ENSMUSG00000054051	Ercc6	14	32513521	32580989	1	10413897			-0.059846	0.779174	1	1	1	1	1																					1	1	1	1	1	1	1	1	1
chr14	33098848	33099630	880	31.75	ENSMUSG00000041673	Lrrc18	14	32991382	33015292	1	10413943	0.0806116	0.749414																																		1	1	1
chr14	33098848	33099630	880	31.75	ENSMUSG00000051506	Wdfy4	14	32959547	33185508	-1																																					1	1	1
chr14	34522064	34522407	881	8.94	ENSMUSG00000021796	Bmpr1a	14	34410734	34503341	-1	10418927	0.29651	0.200372	-0.0165153	0.915926
chr14	34522064	34522407	881	8.94	ENSMUSG00000021798	Ldb3	14	34526699	34588681	-1
chr14	47181519	47182154	882	12.76	ENSMUSG00000021838	Samd4	14	46882854	47105817	1	10414333			0.221419	0.0777564		1	1	1																						1	1	1	1	1	1	1	1	1
chr14	47181519	47182154	882	12.76	ENSMUSG00000037580	Gch1	14	47153895	47189413	-1	10419288			0.300443	0.274339		1	1	1																						1	1	1	1	1	1	1	1	1
chr14	47467891	47468181	883	10.03	ENSMUSG00000037536	Fbxo34	14	47472561	47531962	1	10414366			-0.0176057	0.960308
chr14	51914123	51914734	884	13.1	ENSMUSG00000004558	Ndrg2	14	51905271	51913488	-1	10419578	-0.897229	0.000455691	0.19806	0.28159														1							1					1	1	1	1	1	1	1	1	1
chr14	51914123	51914734	884	13.1	ENSMUSG00000008813	Tppp2	14	51918425	51920699	1																			1							1					1	1	1	1	1	1	1	1	1
chr14	51931412	51931644	885	20.17	ENSMUSG00000004562	Arhgef40	14	51984833	52006247	1	10414623			0.0142685	0.934166																																1
chr14	51931412	51931644	885	20.17	ENSMUSG00000068392	Rnase13	14	51922160	51922773	-1																																					1
chr14	52022360	52022806	886	8.27	ENSMUSG00000049295	Zfp219	14	52006077	52020733	-1	10419596			0.0643063	0.731143																										1	1	1		1	1	1	1	1
chr14	52244420	52244848	887	13.89	ENSMUSG00000016831	Tox4	14	52279146	52296391	1	10414693	-0.0616398	0.79976	-0.0501327	0.796759											1		1		1						1	1	1	1	1	1	1	1	1	1	1	1	1	1
chr14	52244420	52244848	887	13.89	ENSMUSG00000016831	Tox4	14	52279146	52296391	1	10608677			0.0863288	0.550789											1		1		1						1	1	1	1	1	1	1	1	1	1	1	1	1	1
chr14	52244420	52244848	887	13.89	ENSMUSG00000053754	Chd8	14	52198151	52237791	-1	10419638			0.00020773	0.999321											1		1		1						1	1	1	1	1	1	1	1	1	1	1	1	1	1
chr14	55116633	55117563	888	13.02	ENSMUSG00000022208	Jph4	14	55106830	55116935	-1	10419999	-0.571918	0.013642	0.0510847	0.781304			1								1			1							1		1			1	1	1	1	1	1	1	1	1
chr14	55164152	55165031	889	12.99	ENSMUSG00000022208	Jph4	14	55106830	55116935	-1	10419999	-0.571918	0.013642	0.0510847	0.781304
chr14	55164152	55165031	889	12.99	ENSMUSG00000022209	Dhrs2	14	55222007	55241435	1	10415163	0.0848699	0.721332
chr14	55166366	55166811	890	12.49	ENSMUSG00000022208	Jph4	14	55106830	55116935	-1	10419999	-0.571918	0.013642	0.0510847	0.781304																											1
chr14	55166366	55166811	890	12.49	ENSMUSG00000022209	Dhrs2	14	55222007	55241435	1	10415163	0.0848699	0.721332																													1
chr14	55427975	55428729	891	14.62	ENSMUSG00000022209	Dhrs2	14	55222007	55241435	1	10415163	0.0848699	0.721332																																			1
chr14	55427975	55428729	891	14.62	ENSMUSG00000022210	Dhrs4	14	55478758	55490338	1	10415176	0.0716951	0.771043	0.0185315	0.897081																																	1
chr14	55495985	55497681	892	39.25	ENSMUSG00000022211	Lrrc16b	14	55491093	55508246	1	10415187	-0.0879001	0.714331	0.0489679	0.772236	1	1	1	1	1																					1	1	1	1	1	1	1	1	1
chr14	55495985	55497681	892	39.25	ENSMUSG00000022212	Cpne6	14	55510445	55517431	1						1	1	1	1	1																					1	1	1	1	1	1	1	1	1
chr14	55743878	55744104	893	14.2	ENSMUSG00000002332	Dhrs1	14	55739020	55745690	-1	10420155	-0.0317095	0.904891	0.188498	0.222411	1	1	1	1	1												1									1	1	1	1	1	1	1	1	1
chr14	55743878	55744104	893	14.2	ENSMUSG00000019297	2610027L16Rik	14	55745693	55755500	1	10415377	0.307629	0.202284	0.153036	0.215861	1	1	1	1	1												1									1	1	1	1	1	1	1	1	1
chr14	55743878	55744104	893	14.2	ENSMUSG00000040472	Rabggta	14	55715873	55722257	-1	10420131			0.079801	0.534727	1	1	1	1	1												1									1	1	1	1	1	1	1	1	1
chr14	55948129	55948444	894	10.28	ENSMUSG00000022225	Cma1	14	55941453	55944661	-1
chr14	56684428	56684818	895	9.18	ENSMUSG00000021938	Pspc1	14	56722441	56778316	-1	10420338	0.211439	0.405105	0.00312203	0.989701
chr14	56684428	56684818	895	9.18	ENSMUSG00000079184	Mphosph8	14	56668248	56697430	1
chr14	57525750	57526537	896	9.58	ENSMUSG00000021951	N6amt2	14	57549598	57571569	-1	10420385	0.00248675	0.993844	-0.274896	0.39398			1									1				1										1	1	1	1	1	1	1	1	1
chr14	57525750	57526537	896	9.58	ENSMUSG00000050222	Il17d	14	57524829	57543165	1	10415636	0.209942	0.363205					1									1				1										1	1	1	1	1	1	1	1	1
chr14	61600609	61600884	897	9.97	ENSMUSG00000035235	Trim13	14	61598226	61605946	1	10415784	0.263468	0.300806	0.209934	0.365838											1			1															1	1	1	1	1	1
chr14	61600609	61600884	897	9.97	ENSMUSG00000046168	Kcnrg	14	61607482	61611916	1	10415787	0.0799043	0.739356													1			1															1	1	1	1	1	1
chr14	62455941	62457628	898	14.12	ENSMUSG00000021933	Gucy1b2	14	62392676	62456289	-1								1													1	1									1	1	1	1	1	1	1	1	1
chr14	62487725	62488655	899	12.93	ENSMUSG00000021933	Gucy1b2	14	62392676	62456289	-1																															1	1	1	1	1	1
chr14	62487725	62488655	899	12.93	ENSMUSG00000091155	Serpine3	14	62663667	62692243	1																															1	1	1	1	1	1
chr14	62528773	62529098	900	16.57	ENSMUSG00000021933	Gucy1b2	14	62392676	62456289	-1
chr14	62528773	62529098	900	16.57	ENSMUSG00000091155	Serpine3	14	62663667	62692243	1
chr14	62570406	62571743	901	12.34	ENSMUSG00000021933	Gucy1b2	14	62392676	62456289	-1																																			1
chr14	62570406	62571743	901	12.34	ENSMUSG00000091155	Serpine3	14	62663667	62692243	1																																			1
chr14	62585158	62585713	902	8.67	ENSMUSG00000021933	Gucy1b2	14	62392676	62456289	-1																		1	1												1	1		1	1	1
chr14	62585158	62585713	902	8.67	ENSMUSG00000091155	Serpine3	14	62663667	62692243	1																		1	1												1	1		1	1	1
chr14	62602134	62602874	903	9.39	ENSMUSG00000021933	Gucy1b2	14	62392676	62456289	-1														1																		1		1	1	1
chr14	62602134	62602874	903	9.39	ENSMUSG00000091155	Serpine3	14	62663667	62692243	1														1																		1		1	1	1
chr14	62808796	62809444	904	14.87	ENSMUSG00000014547	Wdfy2	14	62837690	62956886	1	10415818	-0.0880257	0.723432	0.236085	0.286593																																	1
chr14	62808796	62809444	904	14.87	ENSMUSG00000035161	Ints6	14	62676330	62761112	-1	10420694	0.0982887	0.688321	-0.138981	0.331206																																	1
chr14	63061278	63061801	905	13.19	ENSMUSG00000021939	Ctsb	14	63122462	63145919	1	10415844	-0.463766	0.0310812	-0.216616	0.162541
chr14	63061278	63061801	905	13.19	ENSMUSG00000075571	Defb30	14	63034087	63049960	-1
chr14	63338380	63339159	906	11.91	ENSMUSG00000014453	Blk	14	63372837	63417187	-1	10420758	0.141938	0.542608								1												1												1	1	1	1	1
chr14	63338380	63339159	906	11.91	ENSMUSG00000021944	Gata4	14	63198922	63271692	-1	10420747			0.19201	0.299358						1												1												1	1	1	1	1
chr14	63365587	63366096	907	14.54	ENSMUSG00000014453	Blk	14	63372837	63417187	-1	10420758	0.141938	0.542608
chr14	63365587	63366096	907	14.54	ENSMUSG00000021944	Gata4	14	63198922	63271692	-1	10420747			0.19201	0.299358
chr14	64200859	64201304	908	18.5	ENSMUSG00000021966	Prss52	14	64104286	64113755	1	10415903	0.313405	0.165999																												1	1	1	1	1	1
chr14	64200859	64201304	908	18.5	ENSMUSG00000054733	Msra	14	64122623	64455903	-1	10420811	0.150872	0.508765																												1	1	1	1	1	1
chr14	64274249	64274478	909	9.41	ENSMUSG00000021966	Prss52	14	64104286	64113755	1	10415903	0.313405	0.165999									1																						1	1	1
chr14	64274249	64274478	909	9.41	ENSMUSG00000054733	Msra	14	64122623	64455903	-1	10420811	0.150872	0.508765									1																						1	1	1
chr14	64733981	64734662	910	20.47	ENSMUSG00000021972	Hmbox1	14	64811601	64949870	-1	10420823			-0.0200361	0.923367																												1		1
chr14	64733981	64734662	910	20.47	ENSMUSG00000060012	Kif13b	14	64652531	64806296	1	10415911			0.197306	0.338059																												1		1
chr14	64863800	64864442	911	13.57	ENSMUSG00000021972	Hmbox1	14	64811601	64949870	-1	10420823			-0.0200361	0.923367
chr14	64863800	64864442	911	13.57	ENSMUSG00000060012	Kif13b	14	64652531	64806296	1	10415911			0.197306	0.338059
chr14	70783626	70783897	912	12.7	ENSMUSG00000022100	Xpo7	14	70654246	70766628	-1	10421456			0.0226811	0.92134																																1
chr14	70783626	70783897	912	12.7	ENSMUSG00000022100	Xpo7	14	70654246	70766628	-1	10421444	-0.0564404	0.819054																																		1
chr14	70783626	70783897	912	12.7	ENSMUSG00000022103	Gfra2	14	70890130	70979838	1																																					1
chr14	71681080	71681513	913	9.7	ENSMUSG00000022103	Gfra2	14	70890130	70979838	1
chr14	75555692	75556115	914	8.53	ENSMUSG00000034913	Spert	14	75582834	75593116	-1	10421615	0.177855	0.440399
chr14	75555692	75556115	914	8.53	ENSMUSG00000091722	Siah3	14	75455982	75526141	1	10416485	-0.598045	0.0133698	-0.0269769	0.874722
chr14	76149712	76150560	915	25.06	ENSMUSG00000022009	Nufip1	14	76110891	76137379	1	10416510	0.150528	0.524191	0.12182	0.600814												1				1									1	1	1	1		1		1	1	1
chr14	76149712	76150560	915	25.06	ENSMUSG00000095427	Rps2-ps6	14	76236688	76237353	-1	10423361			0.0166294	0.903974												1				1									1	1	1	1		1		1	1	1
chr14	76149712	76150560	915	25.06	ENSMUSG00000095427	Rps2-ps6	14	76236688	76237353	-1	10402314			0.0234871	0.850932												1				1									1	1	1	1		1		1	1	1
chr14	76149712	76150560	915	25.06	ENSMUSG00000095427	Rps2-ps6	14	76236688	76237353	-1	10541522			0.0236125	0.850337												1				1									1	1	1	1		1		1	1	1
chr14	76149712	76150560	915	25.06	ENSMUSG00000095427	Rps2-ps6	14	76236688	76237353	-1	10534059			0.0252322	0.837235												1				1									1	1	1	1		1		1	1	1
chr14	76149712	76150560	915	25.06	ENSMUSG00000095427	Rps2-ps6	14	76236688	76237353	-1	10594320			0.027799	0.821128												1				1									1	1	1	1		1		1	1	1
chr14	76149712	76150560	915	25.06	ENSMUSG00000095427	Rps2-ps6	14	76236688	76237353	-1	10416187			0.0292212	0.80632												1				1									1	1	1	1		1		1	1	1
chr14	76149712	76150560	915	25.06	ENSMUSG00000095427	Rps2-ps6	14	76236688	76237353	-1	10606744			0.029237	0.808393												1				1									1	1	1	1		1		1	1	1
chr14	76149712	76150560	915	25.06	ENSMUSG00000095427	Rps2-ps6	14	76236688	76237353	-1	10516209			0.0295832	0.804368												1				1									1	1	1	1		1		1	1	1
chr14	76149712	76150560	915	25.06	ENSMUSG00000095427	Rps2-ps6	14	76236688	76237353	-1	10505526			0.0296619	0.805044												1				1									1	1	1	1		1		1	1	1
chr14	76149712	76150560	915	25.06	ENSMUSG00000095427	Rps2-ps6	14	76236688	76237353	-1	10459188			0.0298246	0.804368												1				1									1	1	1	1		1		1	1	1
chr14	76149712	76150560	915	25.06	ENSMUSG00000095427	Rps2-ps6	14	76236688	76237353	-1	10438376			0.030142	0.804348												1				1									1	1	1	1		1		1	1	1
chr14	76149712	76150560	915	25.06	ENSMUSG00000095427	Rps2-ps6	14	76236688	76237353	-1	10581306			0.0308184	0.796985												1				1									1	1	1	1		1		1	1	1
chr14	76149712	76150560	915	25.06	ENSMUSG00000095427	Rps2-ps6	14	76236688	76237353	-1	10406278			0.0318582	0.788381												1				1									1	1	1	1		1		1	1	1
chr14	76149712	76150560	915	25.06	ENSMUSG00000095427	Rps2-ps6	14	76236688	76237353	-1	10395922			0.0333739	0.781304												1				1									1	1	1	1		1		1	1	1
chr14	76149712	76150560	915	25.06	ENSMUSG00000095427	Rps2-ps6	14	76236688	76237353	-1	10599607			0.0335804	0.780038												1				1									1	1	1	1		1		1	1	1
chr14	76149712	76150560	915	25.06	ENSMUSG00000095427	Rps2-ps6	14	76236688	76237353	-1	10421683			0.0348998	0.770068												1				1									1	1	1	1		1		1	1	1
chr14	76149712	76150560	915	25.06	ENSMUSG00000095427	Rps2-ps6	14	76236688	76237353	-1	10488231			0.0371585	0.749769												1				1									1	1	1	1		1		1	1	1
chr14	76149712	76150560	915	25.06	ENSMUSG00000095427	Rps2-ps6	14	76236688	76237353	-1	10410887			0.037694	0.758273												1				1									1	1	1	1		1		1	1	1
chr14	78061987	78062476	916	11.99	ENSMUSG00000022013	Dnajc15	14	77826217	77874917	-1	10421723	-0.027026	0.924433	0.0366704	0.824294
chr14	78061987	78062476	916	11.99	ENSMUSG00000022015	Tnfsf11	14	78277445	78308043	-1	10421737	0.182157	0.452788	0.072993	0.832733
chr14	99759177	99759753	917	11.02	ENSMUSG00000005148	Klf5	14	99298691	99313405	1	10416777	0.248725	0.277049	0.199594	0.121988
chr14	99759177	99759753	917	11.02	ENSMUSG00000072294	Klf12	14	99874486	100149764	-1	10422013	-0.693924	0.00132928	-0.305632	0.0875675
chr14	121307845	121309057	918	15.77	ENSMUSG00000025555	Farp1	14	121035200	121283744	1	10417095	-0.271948	0.227581	0.147564	0.288024																																	1	1
chr14	121307845	121309057	918	15.77	ENSMUSG00000063410	Stk24	14	121286343	121379334	-1	10422396	0.525455	0.0119026	0.218411	0.0808022																																	1	1
chr14	121656299	121657485	919	19.23	ENSMUSG00000025557	Slc15a1	14	121459621	121505254	-1	10422412	-0.0115923	0.962176																													1		1	1	1	1
chr14	121656299	121657485	919	19.23	ENSMUSG00000025558	Dock9	14	121542039	121797734	-1	10422436	-0.22287	0.345743	0.155466	0.454473																											1		1	1	1	1
chr14	122051331	122052415	920	21.94	ENSMUSG00000025544	Tm9sf2	14	122107038	122159604	1	10417147			-0.226614	0.104999
chr14	122051331	122052415	920	21.94	ENSMUSG00000071229	Timm8a2	14	122034674	122038420	1
chr14	122633234	122633513	921	10.54	ENSMUSG00000041625	A2ld1	14	122816223	122913757	-1	10422512	0.151361	0.512034	0.0851762	0.681572													1
chr14	122633234	122633513	921	10.54	ENSMUSG00000041650	Pcca	14	122534324	122891100	1	10417183	-0.247208	0.28593	-0.0941326	0.746274													1
chr15	4196382	4197247	922	32.13	ENSMUSG00000022186	Oxct1	15	4026383	4155344	1	10422608			0.0228091	0.910637																													1	1
chr15	4196382	4197247	922	32.13	ENSMUSG00000049148	Plcxd3	15	4375491	4575553	1	10422628	-0.848694	0.000113829	0.0884336	0.56552																													1	1
chr15	5158174	5162140	923	57.85	ENSMUSG00000022151	Ttc33	15	5185525	5218336	1	10422718			0.0118635	0.962687												1														1			1	1	1
chr15	5158174	5162140	923	57.85	ENSMUSG00000050697	Prkaa1	15	5143861	5181899	1	10422707	0.245127	0.283735	0.120113	0.449921												1														1			1	1	1
chr15	5205468	5206253	924	11.59	ENSMUSG00000022151	Ttc33	15	5185525	5218336	1	10422718			0.0118635	0.962687																												1	1		1
chr15	5205468	5206253	924	11.59	ENSMUSG00000039942	Ptger4	15	5206661	5244187	-1	10427461	0.167347	0.470272	-0.259644	0.135563																												1	1		1
chr15	7743032	7743565	925	28.4	ENSMUSG00000022144	Gdnf	15	7811011	7837575	1	10422844	0.212425	0.385566
chr15	7743032	7743565	925	28.4	ENSMUSG00000042961	Egflam	15	7206120	7398395	-1
chr15	12560920	12561135	926	7.86	ENSMUSG00000022197	Pdzd2	15	12357054	12592556	-1	10427816			0.0213103	0.928781
chr15	12560920	12561135	926	7.86	ENSMUSG00000022200	Golph3	15	12321496	12351265	1	10423172			-0.0333069	0.886487
chr15	26533895	26534317	927	12.01	ENSMUSG00000022269	2013-03-11	15	26309048	26409576	1	10423355	-0.119038	0.609098	-0.0705024	0.581411
chr15	26533895	26534317	927	12.01	ENSMUSG00000022269	2013-03-11	15	26309048	26409576	1	10423358			-0.258263	0.190869
chr15	26533895	26534317	927	12.01	ENSMUSG00000043556	Fbxl7	15	26543084	26895049	-1	10427898			0.391007	0.137411
chr15	26875672	26876010	928	12.47	ENSMUSG00000022269	2013-03-11	15	26309048	26409576	1	10423355	-0.119038	0.609098	-0.0705024	0.581411						1																				1	1	1	1	1	1	1	1	1
[truncated: 4,002 more rows]
[truncated: 21 more columns]
