# Supplementary material for: The long non-coding RNA Paupar regulates the expression of both local and distal genes
Source: EMBO J. 2014 Feb 1;33(4):296–311. doi: 10.1002/embj.201386225 (PMC3983687; doi:10.1002/embj.201386225)
Supplement: Supplementary file 12 [file embj0033-0296-sd12.xlsx]

## Sheet: segment overlap
Supplemental Table 5: GAT analysis of the chromosomal distribution of Paupar binding sites
chromosome	fold enrichment	qvalue	observed	expected
chrX	0.3356	0.00088	25	76.4787
chrY	0.4882	0.39927	0	1.0484
chr18	0.5846	0.0014667	52	89.6604
chr14	0.5924	0.0055	66	112.102
chr4	0.6347	0.012027	112	177.043
chr9	0.6572	0.01265	107	163.343
chr7	0.7263	0.023676	138	190.369
chr17	0.8135	0.13587	93	114.547
chr5	0.9137	0.26779	170	186.151
chr3	0.9285	0.32931	123	132.547
chr11	0.986	0.41902	183	185.614
chr12	1.0318	0.4262	126	122.086
chr1	1.046	0.37657	205	195.938
chr19	1.0834	0.36709	84	77.4594
chr6	1.105	0.23646	172	155.566
chr16	1.1242	0.24829	105	93.289
chr13	1.255	0.014494	159	126.49
chr2	1.2773	0.00088	262	204.901
chr10	1.2811	0.0084	167	130.137
chr15	1.2932	0.010154	149	114.99
chr8	1.8732	0.00088	285	151.683
chrM	1.994	0.010154	1	0.003
