# Supplementary material for: The long non-coding RNA Paupar regulates the expression of both local and distal genes
Source: EMBO J. 2014 Feb 1;33(4):296–311. doi: 10.1002/embj.201386225 (PMC3983687; doi:10.1002/embj.201386225)
Supplement: Supplementary file 13 [file embj0033-0296-sd13.xlsx]

## Sheet: Sheet1
Supplemental Table 6: Gene ontology categories enriched in Paupar bound genes
GO ID	Description	No. genes bound	Fold Enrichment	Q value (FDR)	Genes
GO:0006003	fructose 2,6-bisphosphate metabolic process	4	4.19	3.99e-08	Gck,Pfkfb1,Pfkfb3,Pfkfb4
GO:0051014	actin filament severing	3	3.95	3.76e-07	Fmnl1,Gsn,Srgap2
GO:0080182	histone H3-K4 trimethylation	3	3.91	5.65e-07	Arid4a,Ctr9,Rtf1
GO:0071803	positive regulation of podosome assembly	3	3.92	6.47e-07	Csf2,Il5,Src
GO:0002828	regulation of type 2 immune response	9	3.07	1.19e-06	Cd74,Ecm1,Hlx,Ifnb1,Il33,Irf1,Prkcz,Rara,Xcl1
GO:0018023	peptidyl-lysine trimethylation	4	3.56	7.54e-06	Arid4a,Ctr9,Mettl21d,Rtf1
GO:0071801	regulation of podosome assembly	3	3.51	4.6e-05	Csf2,Il5,Src
GO:0035745	T-helper 2 cell cytokine production	3	3.43	7.56e-05	Ifnb1,Prkcz,Xcl1
GO:0072089	stem cell proliferation	9	2.33	9.58e-05	Abcb1a,Fgfr1,Hdac5,Hmga2,Nes,Ngf,Ptprc,Sox11,Tbx3
GO:0071763	nuclear membrane organization	3	3.4	0.0001	Casp3,Tor1aip1,Tor1b
GO:0042092	type 2 immune response	10	2.5	0.000108	Cd74,Ecm1,Gata3,Hlx,Ifnb1,Il33,Irf1,Prkcz,Rara,Xcl1
GO:0003418	growth plate cartilage chondrocyte differentiation	3	3.4	0.000147	Matn1,Nppc,Rarg
GO:0032275	luteinizing hormone secretion	3	3.1	0.000179	Kiss1,Tacr2,Tbx3
GO:0072091	regulation of stem cell proliferation	7	2.37	0.000179	Fgfr1,Hdac5,Hmga2,Ngf,Ptprc,Sox11,Tbx3
GO:0001706	endoderm formation	16	2.06	0.000349	Ctnnb1,Ctr9,Dkk1,Dusp1,Dusp4,Dusp5,Dusp6,Gata4,Hmga2,Hnf1b,Mixl1,Nanog,Rtf1,Smad2,Sox2,Tnrc6c
GO:2000648	positive regulation of stem cell proliferation	6	2.42	0.000701	Hdac5,Hmga2,Ngf,Ptprc,Sox11,Tbx3
GO:0035457	cellular response to interferon-alpha	4	3.08	0.00133	Gas6,Ifit1,Oas1g,Star
GO:0048241	epinephrine transport	5	2.78	0.00145	Cartpt,Crhr1,Gck,Ptgs1,Slc22a1
GO:0001676	long-chain fatty acid metabolic process	15	2.2	0.00145	Acot5,Acsl1,Acsl6,Cpt1a,Cyp2d22,Dagla,Daglb,Elovl6,Fads1,Mgll,Ptgs1,Qk,Slc27a1,Slc27a3,Slc27a5
GO:0071800	podosome assembly	3	3.05	0.0015	Csf2,Il5,Src
GO:0030497	fatty acid elongation	3	2.91	0.00181	Elovl5,Elovl6,Pecr
GO:0006525	arginine metabolic process	6	2.71	0.00186	Arg1,Ass1,Ddah1,Ddah2,Fah,Nos1
GO:0060708	spongiotrophoblast differentiation	3	3.02	0.00212	Gjb5,Lif,Socs3
GO:0001956	positive regulation of neurotransmitter secretion	4	2.8	0.00253	Adora2a,Cacna1b,Snca,Tacr2
GO:0051612	negative regulation of serotonin uptake	3	2.9	0.0034	Nos1,Slc18a1,Snca
GO:0035428	hexose transmembrane transport	4	2.81	0.0034	Slc2a10,Slc2a8,Slc2a9,Slc5a1
GO:0032376	positive regulation of cholesterol transport	6	2.73	0.00428	Abca1,Lipg,Lrp1,Nfkbia,Pon1,Sirt1
GO:0001916	positive regulation of T cell mediated cytotoxicity	6	2.51	0.00621	Cd1d1,H2-D1,Il12a,Ptprc,Tap1,Xcl1
GO:0060351	cartilage development involved in endochondral bone morphogenesis	9	2.05	0.00622	Axin2,Col2a1,Matn1,Nppc,Rara,Rarg,Shox2,Sox9,Thbs1
GO:0051156	glucose 6-phosphate metabolic process	3	2.84	0.00681	G6pc,Gck,Hk1
GO:0048242	epinephrine secretion	4	2.61	0.00685	Cartpt,Crhr1,Gck,Ptgs1
GO:0051386	regulation of nerve growth factor receptor signaling pathway	5	2.62	0.00685	Agt,Cav3,Ngf,Ptprf,Spry1
GO:0042759	long-chain fatty acid biosynthetic process	3	2.73	0.00694	Elovl6,Fads1,Qk
GO:0045624	positive regulation of T-helper cell differentiation	6	2.36	0.00709	Ccr7,Hlx,Irf1,Myb,Prkcz,Rara
GO:0034767	positive regulation of ion transmembrane transport	5	2.66	0.00867	Acsl6,Casr,Gcg,Kcne1,Pdgfb
GO:0032024	positive regulation of insulin secretion	19	1.69	0.00879	Aacs,Arrb1,Blk,Casr,Gcg,Gck,Glp1r,Glul,Hif1a,Irs2,Isl1,Myrip,Nnat,Oxct1,Pfkm,Serp1,Sox4,Tcf7l2,Trh
GO:0006497	protein lipidation	16	1.84	0.00995	Abca1,Atg10,Atg7,Cwh43,Hhat,Hhatl,Map6d1,Mboat4,Mttp,Pigp,Pigu,Pigv,Wnt4,Zdhhc17,Zdhhc2,Zdhhc7
GO:0072202	cell differentiation involved in metanephros development	7	2.19	0.0106	Ifng,Lif,Pax8,Pdgfb,Pou3f3,Tcf21,Wnt4
GO:0010875	positive regulation of cholesterol efflux	5	2.61	0.0116	Abca1,Lrp1,Nfkbia,Pon1,Sirt1
GO:0002606	positive regulation of dendritic cell antigen processing and presentation	3	2.75	0.0126	Ccr7,Cd74,Nod1
GO:0048011	nerve growth factor receptor signaling pathway	9	2.2	0.0142	Agt,Bcar1,Cav3,Ndn,Ngf,Ptprf,Sos1,Spry1,Src
GO:0051610	serotonin uptake	3	2.64	0.0148	Nos1,Slc18a1,Snca
GO:0031111	negative regulation of microtubule polymerization or depolymerization	8	2.07	0.015	Fkbp4,Map6d1,Mapre1,Mid1,Sgk1,Snca,Specc1l,Stmn2
GO:0050432	catecholamine secretion	16	1.87	0.0154	Adora2a,Adora2b,Agt,Cadps,Cartpt,Chrna4,Chrna7,Crhr1,Drd3,Gck,Htr6,Prkcb,Ptgs1,Rtn4,Slc18a1,Snca
GO:0001885	endothelial cell development	6	2.11	0.0158	Agt,Clic4,Ctnnb1,Heg1,Pde2a,Pde4d
GO:0006527	arginine catabolic process	3	2.65	0.0169	Ddah2,Fah,Nos1
GO:0001913	T cell mediated cytotoxicity	7	2.22	0.0178	Cd1d1,H2-D1,Il12a,Ptprc,Rab27a,Tap1,Xcl1
GO:0051387	negative regulation of nerve growth factor receptor signaling pathway	3	2.57	0.0183	Agt,Ptprf,Spry1
GO:0015911	plasma membrane long-chain fatty acid transport	5	2.18	0.0185	Abcc1,Acsl6,Irs2,Slc27a5,Thbs1
GO:0014816	satellite cell differentiation	4	2.66	0.0191	Cdon,Mylk2,Pax7,Sepn1
GO:0045064	T-helper 2 cell differentiation	5	2.12	0.0198	Gata3,Hlx,Irf1,Prkcz,Rara
GO:0002903	negative regulation of B cell apoptotic process	3	2.2	0.0204	Cd74,Irs2,Mif
GO:0042158	lipoprotein biosynthetic process	17	1.75	0.0204	Abca1,Apob,Atg10,Atg7,Cwh43,Hhat,Hhatl,Map6d1,Mboat4,Mttp,Pigp,Pigu,Pigv,Wnt4,Zdhhc17,Zdhhc2,Zdhhc7
GO:0035455	response to interferon-alpha	6	2.42	0.0208	Gas6,Ifit1,Ifitm2,Ifnar2,Oas1g,Star
GO:0090023	positive regulation of neutrophil chemotaxis	6	2.22	0.0216	Camk1d,Ccr7,Cd74,Ednra,Thbs4,Xcl1
GO:0006457	protein folding	29	1.69	0.022	Apoa2,Cct7,Cd74,Chordc1,Dnajb13,Dnajb6,Dnajc1,Fkbp10,Fkbp11,Fkbp14,Fkbp4,Grpel1,H2-DMb1,Itgb3,Mesdc2,Pdia4,Pfdn1,Pfdn2,Ppie,Ppil2,Ppil4,Ppp2r4,Ppwd1,Ptges3,Qsox1,Ranbp2,Tbcc,Tor1b,Tor3a
GO:0031047	gene silencing by RNA	13	1.95	0.0223	Dicer1,Eri1,Lin28b,Ncbp1,Piwil1,Piwil4,Sidt1,Snd1,Tdrd1,Tdrd9,Tnrc6a,Tnrc6b,Tnrc6c
GO:0019827	stem cell maintenance	37	1.43	0.0223	Bcl9l,Bmpr1a,Cdkn2a,Crebbp,Ctr9,Dicer1,Esrrb,Fgfr1,Fzd7,Gata2,Hes1,Hes5,Hmga2,Klf10,Ldb1,Ldb2,Lif,Mcph1,Med10,Med14,Med21,Med27,Med28,Med30,Nanog,Pax8,Prox1,Rbpj,Rtf1,Sox2,Sox4,Sox9,Stat3,Tbx3,Tcf7l2,Tcl1,Zhx2
GO:0006270	DNA replication initiation	5	2.44	0.0233	Cdc45,Ciz1,Mcm5,Orc4,Wrnip1
GO:0034391	regulation of smooth muscle cell apoptotic process	8	2.1	0.0233	Apoh,Arrb1,Cdkn2a,Ifng,Il12a,Lrp6,Pde1a,Sirt1
GO:0080111	DNA demethylation	6	2.32	0.0251	Aicda,Alkbh3,Apobec2,Dppa3,Fto,Tet2
GO:2000272	negative regulation of receptor activity	4	2.39	0.028	Crhbp,Errfi1,Fam72a,Ptprj
GO:0071622	regulation of granulocyte chemotaxis	5	2.28	0.0289	Camk1d,Ccr7,Cmklr1,Ptprj,Thbs1
GO:0002579	positive regulation of antigen processing and presentation	3	2.58	0.029	Ccr7,Cd74,Nod1
GO:0015855	pyrimidine nucleobase transport	3	2.57	0.0297	Aqp9,Slc28a1,Slc28a3
GO:0051589	negative regulation of neurotransmitter transport	4	2.38	0.0297	Htr6,Nos1,Slc18a1,Snca
GO:0060596	mammary placode formation	3	2.26	0.0312	Lrp6,Tbx2,Tbx3
GO:0003417	growth plate cartilage development	5	2.27	0.0313	Matn1,Nppc,Rara,Rarg,Thbs1
GO:0071621	granulocyte chemotaxis	5	2.25	0.0332	Camk1d,Ccr7,Cmklr1,Ptprj,Thbs1
GO:0000578	embryonic axis specification	10	1.79	0.0367	C2cd3,Ctnnb1,Fzd5,Gdf3,Pcsk6,Pld6,Ripply2,Smad2,Tbx3,Wnt5a
GO:0035791	platelet-derived growth factor receptor-beta signaling pathway	3	2.5	0.0377	Lrp1,Pdgfa,Pdgfb
GO:0051047	positive regulation of secretion	78	1.29	0.0389	Aacs,Acvr2a,Adora2a,Adora2b,Agt,Arrb1,Avpr1b,Blk,Cacna1b,Cadm1,Cadps,Cartpt,Casr,Cckar,Ccr7,Cdk5r2,Crhr1,Drd3,Edn3,Exoc2,F2r,Fgr,Gata3,Gcg,Gck,Glp1r,Glul,Grik1,Grin2b,Hif1a,Htr2b,Htr6,Ifng,Il33,Il5,Ins2,Irs2,Isl1,Kiss1,Lif,Mif,Myrip,Ncs1,Nlrp3,Nnat,Oxct1,P2ry2,Pcsk1,Pfkm,Plcb1,Prkca,Prkcq,Prkcz,Ptger4,Rab27a,Rab27b,Rtn4,Serp1,Slc18a1,Snap25,Snca,Sox11,Sox4,Src,Stxbp5,Syt1,Syt7,Syt9,Tacr2,Tcf7l2,T…
GO:0015844	monoamine transport	21	1.63	0.039	Adora2a,Adora2b,Agt,Cadps,Cartpt,Chrna4,Chrna7,Crhr1,Drd1a,Drd3,Gck,Gdnf,Htr6,Htr7,Nos1,Prkcb,Ptgs1,Rtn4,Slc18a1,Slc22a1,Snca
GO:0030194	positive regulation of blood coagulation	6	2.12	0.0392	Ano6,Apoh,F2,F2r,Serpine1,Thbs1
GO:0021799	cerebral cortex radially oriented cell migration	7	1.95	0.0392	Cdk5r2,Disc1,Pafah1b1,Pou3f3,Rac1,Rtn4,Srgap2
GO:0051085	chaperone mediated protein folding requiring cofactor	4	2.48	0.0394	Cd74,H2-DMb1,Tor1b,Tor3a
GO:0070509	calcium ion import	15	1.7	0.0415	Cacna1a,Cacna1b,Cacna1c,Cacna1e,Cacna1i,Casr,Cav3,Ctnnb1,Gcg,Gck,Homer1,Hrh1,Pdgfb,Pln,Slc8a1
GO:0048864	stem cell development	39	1.39	0.0422	Bcl9l,Bmpr1a,Cdkn2a,Crebbp,Ctr9,Dicer1,Esrrb,Fgfr1,Fzd7,Gata2,Hes1,Hes5,Hmga2,Klf10,Ldb1,Ldb2,Lif,Mcph1,Med10,Med14,Med21,Med27,Med28,Med30,Msi2,Nanog,Pax8,Prox1,Ptprc,Rbpj,Rtf1,Sox2,Sox4,Sox9,Stat3,Tbx3,Tcf7l2,Tcl1,Zhx2
GO:0030513	positive regulation of BMP signaling pathway	12	1.72	0.0428	Acvrl1,Cyr61,Foxd1,Gata4,Hes1,Hes5,Msx2,Rbpj,Smad2,Sox11,Twsg1,Zfp423
GO:0051875	pigment granule localization	3	2.48	0.0434	Myo7a,Rab27a,Shroom2
GO:0019852	L-ascorbic acid metabolic process	4	2.46	0.0434	Akr1a1,Gclc,Rgn,Slc23a2
GO:0019985	translesion synthesis	3	2.34	0.0444	2610002J02Rik,Rev1,Rev3l
GO:0042168	heme metabolic process	9	2.19	0.0444	Alad,Alas2,Blvrb,Cyb5r4,Hmbs,Hmox1,Hmox2,Slc11a2,Uros
GO:0042157	lipoprotein metabolic process	21	1.58	0.0461	Abca1,Apoa2,Apob,Atg10,Atg7,Cwh43,Hhat,Hhatl,Itgb3,Lipg,Lyplal1,Map6d1,Mboat4,Mttp,Pigp,Pigu,Pigv,Wnt4,Zdhhc17,Zdhhc2,Zdhhc7
GO:0006729	tetrahydrobiopterin biosynthetic process	3	2.39	0.0481	Gch1,Pcbd1,Qdpr
GO:0061028	establishment of endothelial barrier	3	2.09	0.0488	Ctnnb1,Pde2a,Pde4d
GO:0008595	anterior/posterior axis specification, embryo	5	2.01	0.0488	Fzd5,Pcsk6,Pld6,Tbx3,Wnt5a
GO:0000188	inactivation of MAPK activity	8	1.81	0.0497	Dusp1,Dusp10,Dusp16,Dusp4,Dusp5,Dusp6,Prkca,Spred2
GO:0006349	regulation of gene expression by genetic imprinting	6	2.18	0.0512	Arid4a,Dnmt3a,Dnmt3b,Eed,Gsk3b,Kcnq1
GO:0006739	NADP metabolic process	10	2	0.0516	Cyb5r4,Dcxr,Fdxr,Gck,Hibadh,Nadk,Pgls,Rpe,Rpia,Taldo1
GO:0002474	antigen processing and presentation of peptide antigen via MHC class I	4	2.33	0.0524	Fcgr1,H2-D1,Mr1,Tap1
GO:0018345	protein palmitoylation	7	2.06	0.055	Hhat,Hhatl,Map6d1,Wnt4,Zdhhc17,Zdhhc2,Zdhhc7
GO:0043372	positive regulation of CD4-positive, alpha-beta T cell differentiation	7	1.93	0.0567	Ccr7,Cd83,Hlx,Irf1,Myb,Prkcz,Rara
GO:0048486	parasympathetic nervous system development	7	1.85	0.0579	Ascl1,Gdnf,Hes1,Hoxa1,Phox2a,Phox2b,Plxna4
GO:1900107	regulation of nodal signaling pathway	3	2.31	0.0586	Dact1,Dand5,Smad2
GO:0031641	regulation of myelination	11	1.75	0.0588	Ctnnb1,Dicer1,Fig4,Hes5,Ifng,Pten,Rara,Rxra,Tcf7l2,Wasf3,Ypel1
GO:0021523	somatic motor neuron differentiation	5	2.09	0.0594	Cln8,Lhx3,Lhx4,Pax6,Phox2a
GO:0031110	regulation of microtubule polymerization or depolymerization	14	1.69	0.0598	Arl2,Cav3,Dst,Fes,Fkbp4,Map6d1,Mapre1,Mapt,Mid1,Rgs2,Sgk1,Snca,Specc1l,Stmn2
GO:0060444	branching involved in mammary gland duct morphogenesis	13	1.73	0.0602	Btrc,Cav3,Csf1,Ddr1,Etv4,Etv5,Lrp6,Msx2,Slc12a2,Src,Tbx3,Wnt4,Wnt5a
GO:0043487	regulation of RNA stability	11	1.77	0.0608	Axin2,Calcr,Carhsp1,Gdnf,Hnrnpd,Mex3d,Scgb1a1,Tardbp,Tnfrsf1b,Zfp36l1,Zfp36l2
GO:0071222	cellular response to lipopolysaccharide	23	1.49	0.0608	Abca1,Aicda,Cd180,Cmpk2,Ctr9,Gbp2,Ifng,Irf8,Mef2c,Mif,Mtdh,Nfkbia,Nlrp3,Nr1d1,Pde4b,Pde4d,Prkca,Rara,Serpine1,Tnfrsf1b,Tnip3,Trib1,Zfp709
GO:0045143	homologous chromosome segregation	3	2.39	0.0622	Msh4,Msh5,Pttg1
GO:0042737	drug catabolic process	3	2.31	0.0622	Cyp2d22,Nos1,Nr1i2
GO:0003413	chondrocyte differentiation involved in endochondral bone morphogenesis	5	1.94	0.0622	Axin2,Matn1,Nppc,Rarg,Sox9
GO:0032608	interferon-beta production	6	2.05	0.0622	Irf1,Polr3a,Rnf216,Tlr3,Traf3,Trim56
GO:0042730	fibrinolysis	7	2.11	0.0622	Apoh,F11,F2,Pros1,Serpine1,Serping1,Thbs1
GO:0090277	positive regulation of peptide hormone secretion	22	1.48	0.0622	Aacs,Arrb1,Blk,Casr,Cckar,Gcg,Gck,Glp1r,Glul,Hif1a,Irs2,Isl1,Kiss1,Lif,Myrip,Nnat,Oxct1,Pfkm,Serp1,Sox4,Tcf7l2,Trh
GO:0071219	cellular response to molecule of bacterial origin	25	1.47	0.0622	Abca1,Aicda,Cd180,Cmpk2,Ctr9,Fzd5,Gbp2,Ifng,Irf8,Mef2c,Mif,Mtdh,Nfkbia,Nlrp3,Nr1d1,Pde4b,Pde4d,Prkca,Rara,Serpine1,Tnfrsf1b,Tnip3,Trib1,Wnt5a,Zfp709
GO:0048305	immunoglobulin secretion	7	2.1	0.0634	Cd40,Il33,Il5,Pou2f2,Tnfrsf4,Tnfsf13b,Traf3ip2
GO:0002793	positive regulation of peptide secretion	22	1.48	0.0635	Aacs,Arrb1,Blk,Casr,Cckar,Gcg,Gck,Glp1r,Glul,Hif1a,Irs2,Isl1,Kiss1,Lif,Myrip,Nnat,Oxct1,Pfkm,Serp1,Sox4,Tcf7l2,Trh
GO:0015833	peptide transport	62	1.28	0.0659	Aacs,Abca1,Abcc1,Adra2a,Arrb1,Blk,Cacna1c,Cacna1e,Cartpt,Casr,Cckar,Cd74,Chd7,Cpt1a,Crhbp,Cyb5r4,Dio2,Disp1,Edn3,Gcg,Gck,Ghsr,Glp1r,Glul,Hif1a,Hmga2,Hmgcr,Hnf1b,Htt,Ifng,Irs2,Isl1,Kcnq1,Kiss1,Lif,Mafa,Myrip,Neurod1,Nnat,Nos1,Oit1,Oxct1,Pax8,Pde8b,Pfkm,Ppp3ca,Rims2,Serp1,Sirt4,Slc15a1,Slc15a3,Slc15a5,Slc24a6,Smad2,Smpd3,Sox4,Syt7,Syt9,Tacr2,Tap1,Tcf7l2,Trh
GO:0045776	negative regulation of blood pressure	14	1.59	0.0663	Abat,Adm2,Adra1d,Adrb3,Drd3,Drd5,Gch1,Ier3,Nedd4l,Nos1,Npy,Pik3r1,Uts2r,Vegfc
GO:0006686	sphingomyelin biosynthetic process	3	2.33	0.0668	Samd8,Sgms1,Sgms2
GO:0050820	positive regulation of coagulation	6	1.98	0.0675	Ano6,Apoh,F2,F2r,Serpine1,Thbs1
GO:0034393	positive regulation of smooth muscle cell apoptotic process	4	2.22	0.0716	Arrb1,Cdkn2a,Ifng,Il12a
GO:0032673	regulation of interleukin-4 production	10	1.79	0.0724	Cd1d1,Cd83,Gata3,Icosl,Il33,Prkcq,Prkcz,Rara,Scgb1a1,Zfpm1
GO:0043242	negative regulation of protein complex disassembly	14	1.68	0.0724	Avil,Capg,Capza3,Capzb,Evl,Gsn,Map6d1,Mid1,Shroom2,Specc1l,Stmn2,Tpm1,Twf1,Twf2
GO:0050900	leukocyte migration	46	1.33	0.0724	Aoc3,Camk1d,Ccl25,Ccr1,Ccr7,Cd74,Cmklr1,Cxadr,Ecm1,Edn3,Ednra,Fer,Gas6,Gata3,Grem1,Hrh1,Ifng,Il33,Itga1,Itga2b,Itga6,Itga9,Itgb3,Itgb7,Jam3,Lyst,Madcam1,Pde4b,Pde4d,Pdgfb,Pecam1,Plcb1,Podxl,Prkca,Ptger4,Ptprj,Rac1,Scg2,Serpine1,Slit2,Thbs1,Thbs4,Tnfsf11,Vegfc,Wnt5a,Xcl1
GO:0001704	formation of primary germ layer	28	1.42	0.0763	Bmpr1a,Ctnnb1,Ctr9,Dkk1,Dusp1,Dusp4,Dusp5,Dusp6,Ext2,Fgfr1,Fzd7,Gata4,Hand1,Hmga2,Hnf1b,Htt,Kif16b,Macf1,Mixl1,Nanog,Nr4a3,Prkar1a,Rtf1,Smad2,Snai1,Sox2,Tnrc6c,Twsg1
GO:0034587	piRNA metabolic process	5	2.3	0.0785	Piwil1,Piwil4,Pld6,Tdrd1,Tdrd9
GO:0030042	actin filament depolymerization	13	1.8	0.0788	Avil,Capg,Capza3,Capzb,Cfl2,Evl,Gsn,Plek,Shroom2,Specc1l,Tpm1,Twf1,Twf2
GO:0006984	ER-nucleus signaling pathway	16	1.63	0.0801	Amfr,Arhgef10l,Atg10,Atp2a2,Ccnd1,Derl1,Derl3,Ern1,Gsk3b,Ifng,Ins2,Insig1,Insig2,Ptpn1,Serp1,Wfs1
GO:0051580	regulation of neurotransmitter uptake	4	2.13	0.081	Gdnf,Nos1,Slc18a1,Snca
GO:0032811	negative regulation of epinephrine secretion	3	2.27	0.0811	Crhr1,Gck,Ptgs1
GO:0032649	regulation of interferon-gamma production	17	1.53	0.0821	Ccr7,Cd1d1,Fzd5,Gas6,Gata3,Ifnar1,Il12a,Il33,Irf8,Isl1,Prnp,Rara,Scgb1a1,Tlr3,Wnt5a,Xcl1,Zfpm1
GO:0006301	postreplication repair	4	2	0.0843	2610002J02Rik,Rev1,Rev3l,Ube2v1
GO:0046958	nonassociative learning	3	2.26	0.0865	Drd1a,Drd5,Shank1
GO:0008625	extrinsic apoptotic signaling pathway via death domain receptors	3	2.26	0.0871	Casp3,Dedd2,Ngfrap1
GO:0045078	positive regulation of interferon-gamma biosynthetic process	3	2.27	0.0877	Cd1d1,Tlr3,Zfpm1
GO:0000041	transition metal ion transport	9	1.7	0.089	Fkbp4,Hephl1,Hrh1,Mfi2,Pvrl1,Slc11a2,Slc30a5,Slc40a1,Trpc7
GO:0008286	insulin receptor signaling pathway	24	1.41	0.089	Bcar1,Eif4ebp1,Enpp1,Fer,Foxo1,Foxo3,Ins2,Insr,Irs2,Pik3r1,Plcb1,Prkca,Prkcb,Prkcq,Prkcz,Ptpn1,Ptpn2,Ptprf,Sh2b2,Sirt1,Slc2a8,Socs3,Sorbs1,Src
GO:0016458	gene silencing	21	1.58	0.0897	Aicda,Dicer1,Dnmt3a,Dnmt3b,Eri1,Hdac2,Kcnq1,Lin28b,Mll2,Ncbp1,Piwil1,Piwil4,Sidt1,Sirt1,Snd1,Sox6,Tdrd1,Tdrd9,Tnrc6a,Tnrc6b,Tnrc6c
GO:1901533	negative regulation of hematopoietic progenitor cell differentiation	3	2.27	0.0946	Hes1,Hes5,Mixl1
GO:0040029	regulation of gene expression, epigenetic	31	1.45	0.0946	Aicda,Alkbh3,Apobec2,Arid4a,Dicer1,Dnmt3a,Dnmt3b,Dppa3,Eed,Ehmt1,Fto,Gsk3b,H2afy,Hdac2,Kcnq1,L3mbtl1,Lin28b,Mll2,Mphosph8,Piwil4,Pld6,Rlim,Sidt1,Sirt1,Smarcd1,Tdrd1,Tdrd9,Tet2,Tnrc6a,Tnrc6c,Usp7
GO:0015870	acetylcholine transport	5	2.19	0.0961	Adora2a,Arl2,Cacna1a,Htr6,Tacr2
GO:0051028	mRNA transport	22	1.55	0.0961	Ahctf1,Alyref2,Ddx25,G3bp2,Hhex,Hnrnpa3,Htt,Myo1c,Ncbp1,Nup133,Nup160,Nup188,Nupl2,Nxf2,Pom121,Qk,Ranbp2,Thoc3,Thoc5,Tnks,Xpo1,Xpo7
GO:0002711	positive regulation of T cell mediated immunity	8	1.82	0.0971	Cd1d1,H2-D1,Il12a,Malt1,Prkcz,Ptprc,Tap1,Xcl1
GO:0001783	B cell apoptotic process	8	1.6	0.0979	Bcl2l11,Cd74,Fnip1,Irs2,Mif,Myc,Pten,Traf3ip2
GO:0045749	negative regulation of S phase of mitotic cell cycle	3	1.85	0.0983	Apbb2,Crlf3,Myo16
GO:0032528	microvillus organization	3	2.01	0.0983	Klf5,Podxl,Twf2
