# Supplementary material for: The long non-coding RNA Paupar regulates the expression of both local and distal genes
Source: EMBO J. 2014 Feb 1;33(4):296–311. doi: 10.1002/embj.201386225 (PMC3983687; doi:10.1002/embj.201386225)
Supplement: Supplementary file 14 [file embj0033-0296-sd14.xlsx]

## Sheet: ST7
Supplemental Table 7: Known (Transfac) vertebrate transcription factor DNA binding motifs enriched in the central 200bp of the top 1000 Paupar binding locations.
Transfac ID	Motif	p- value	corrected p-value
M00987	FOXP1	1.353e-14	1.497e-11
M00138	Oct-1	4.134e-12	4.572e-09
M00378	Pax-4	2.696e-10	2.982e-07
M00463	POU3F2	2.991e-10	3.308e-07
M00130	FOXD3	7.59e-10	8.395e-07
M01483	Dbx-1	2.917e-09	3.226e-06
M00248	Oct-1	2.548e-08	2.818e-05
M01344	CDP	2.781e-08	3.076e-05
M00081	Evi-1	5.089e-08	5.629e-05
M02024	mef2A	7.985e-08	8.831e-05
M01137	FOXO3A	9.305e-08	0.0001029
M01420	Ncx	1.062e-07	0.0001174
M01011	HNF1	1.606e-07	0.0001776
M00930	Oct-1	3.609e-07	0.000399
M01028	NRSF	4.428e-07	0.0004897
M00471	TBP	4.688e-07	0.0005184
M00255	GC_box	5.314e-07	0.0005875
M01075	PLZF	8.956e-07	0.0009901
